# Supplementary material for: The planarian dorsal–ventral boundary regulates anterior–posterior axis growth and patterning
Source: PLoS Biol. 2025 Nov 11;23(11):e3003482. doi: 10.1371/journal.pbio.3003482 (PMC12629446; doi:10.1371/journal.pbio.3003482)
Supplement: S1 Table — (XLSX) [file pbio.3003482.s007.xlsx]

## Sheet: Table S1A
Table S1A. Longitudinal muscle subcluster-enriched genes identified by DVB scRNAseq data, related to Figure 2.
Genes are ranked by cluster, then by adjusted p-value.
Subcluster-enriched genes with an adjusted p-value < 0.05 compared with all other longitudinal muscle subclusters are shown. All genes shown are positively enriched.
Subcluster	Name	Contig	p_val_adj	avg_log2FC	Human best BLASTx	E_val	PFAM domain description	scRNAseq expression (expr >1 in >5% cells)			FISH expression
								Longitudinal muscle	Circular muscle	Lateral DV muscle
1	lactadherin	dd_Smed_v6_5463_0_1	8.29101e-27	5.54372	lactadherin isoform d precursor [Homo sapiens]	7.51e-34	F5_F8_type_C (1) / F5_F8_type_C_2 (1)				DVB
1	colF-11	dd_Smed_v6_8075_0_1	1.91446e-26	5.38599	collagen alpha-1(XXIV) chain isoform X1 [Homo sapiens]	1.04e-98	Collagen (1) / COLFI (1) / Laminin_G_2 (1)				broad
1	delta-3	dd_Smed_v6_13823_0_1	4.10853e-21	5.66422	delta-like protein 1 precursor [Homo sapiens]	7.63e-85	EGF (1) / EGF_TEN (1) / EGF_DL_JAG (1) / hEGF (1) / MNNL (1) / DSL (1) / EGF_2 (1) / EGF_PEAR1L (1) / EGF_Teneurin (1) / EGF_CA (1)				DVB
1	frem-1	dd_Smed_v6_5187_0_1	2.02043e-16	4.32083	FRAS1-related extracellular matrix protein 1 isoform 1 precursor [Homo sapiens]	4.87e-89	Cadherin_3 (1) / Frem_N (1) / Lectin_C (1) / Calx-beta (1)				DVB
1	ephR-3	dd_Smed_v6_27668_0_1	7.97917e-16	4.18174	ephrin type-B receptor 2 isoform X3 [Homo sapiens]	2.64e-59	PK_Tyr_Ser-Thr (1) / Pkinase (1) / SAM_2 (1) / SAM_1 (1)				DVB
1	ephR-1	dd_Smed_v6_16483_0_1	7.84412e-15	6.56548	ephrin type-A receptor 4 isoform b [Homo sapiens]	1.23e-115	PK_Tyr_Ser-Thr (1) / Pkinase (1) / Ephrin_lbd (1) / EphA2_TM (1) / fn3 (1) / ABC1 (1) / Ephrin_rec_like (1) / DNER_C (1)				broad
1	admp	dd_Smed_v6_12939_2_1	1.76081e-14	3.43273	bone morphogenetic protein 7 preproprotein [Homo sapiens]	2.06e-27	TGF_beta (1) / TGFb_propeptide (1)				DVB
1	follistatin	dd_Smed_v6_9584_0_1	5.48488e-13	3.52089	follistatin isoform FST317 precursor [Homo sapiens]	2.06e-09	Kazal_2 (1) / Kazal_1 (1)				DVB
1	netR	dd_Smed_v6_11409_0_1	2.85396e-12	1.98395	neogenin isoform X13 [Homo sapiens]	3.69e-28	fn3 (1) / Ig_3 (1) / Ig_2 (1) / I-set (1) / ig (1) / Pur_ac_phosph_N (1) / Neogenin_C (1) / FN3_DSCAM-DSCAML_C (1) / Ig_4 (1) / CRLF2-like_D2 (1) / V-set (1) / SusE (1) / Ig_5 (1) / V-set_CD47 (1)				DVB
1		dd_Smed_v6_30210_0_1	2.09915e-07	1.79689							DVB
1	wnt5	dd_Smed_v6_15469_0_1	4.56831e-07	2.17215	protein Wnt-5b isoform X3 [Homo sapiens]	9.99e-108	wnt (1)				DVB
1	netrin-3	dd_Smed_v6_18181_0_1	2.18267e-06	1.37886	netrin-1 isoform X1 [Homo sapiens]	1.51e-102	Laminin_N (1) / EGF_laminin (1) / EGF_LMN_ATRN (1) / NTR (1)				DVB
1	zfp-4	dd_Smed_v6_21349_0_1	3.69698e-06	2.58713			DUF1660 (1)				DVB
1	ephR-2	dd_Smed_v6_16928_0_1	4.42052e-06	2.68091	ephrin type-B receptor 2 isoform X1 [Homo sapiens]	0	PK_Tyr_Ser-Thr (1) / Pkinase (1) / Ephrin_lbd (1) / EphA2_TM (1) / SAM_2 (1) / SAM_1 (1) / fn3 (1) / Ephrin_rec_like (1) / Ig_ILCR1 (1)				DVB
1		dd_Smed_v6_8655_0_1	1.35287e-05	1.74639	spondin-1 precursor [Homo sapiens]	1.05e-37	Spond_N (1) / TSP1_spondin (1) / TSP_1 (1) / Kunitz_BPTI (1) / TSP1_CCN (1) / TSP1_CFP_C (1)				broad
1		dd_Smed_v6_28888_0_1	3.21519e-05	5.55289	insulinoma-associated protein 2 [Homo sapiens]	2.27e-23	zf-C2H2 (1) / zf-C2H2_4 (1) / zf-C2H2_6 (1) / zf-met (1)				not detectable
1	egf-6	dd_Smed_v6_6222_0_1	4.22858e-05	2.16847	pro-neuregulin-3, membrane-bound isoform isoform X14 [Homo sapiens]	0.000253	EGF (1)				DVB
1		dd_Smed_v6_11341_0_1	4.47525e-05	2.3438	slit homolog 1 protein precursor [Homo sapiens]	3.2e-10	LRR_8 (1) / LRR_5 (1) / LRR_4 (1) / I-set (1) / Ig_3 (1)				not detectable
1	zfp-4	dd_Smed_v6_29263_0_1	7.57858e-05	2.81596			zf-C2H2 (1) / zf-C2H2_4 (1)				DVB
1	unc5-B	dd_Smed_v6_10585_0_1	9.37484e-05	1.34486	netrin receptor UNC5D isoform 2 [Homo sapiens]	1.33e-77	ZU5 (1) / UPA (1) / Ig_3 (1) / I-set (1) / Death (1) / Ig_2 (1) / ig (1) / V-set (1)				DVB
1	noggin-1	dd_Smed_v6_15423_0_1	0.000232127	3.33466	noggin precursor [Homo sapiens]	1.94e-18	Noggin (1)				DVB
1		dd_Smed_v6_5147_0_1	0.000334809	6.65531							not detectable
1		dd_Smed_v6_22514_0_1	0.000373674	3.43794	hemicentin-2 isoform X6 [Homo sapiens]	1.06e-07	I-set (1) / Ig_3 (1) / Ig_2 (1) / ig (1) / V-set (1) / V-set_CD47 (1) / DUF6377 (1) / C2-set_2 (1)				broad
1		dd_Smed_v6_1296_0_1	0.0004306	3.33958							not detectable
1		dd_Smed_v6_14596_0_1	0.000717461	2.56199	E3 ubiquitin-protein ligase PDZRN3 isoform 3 [Homo sapiens]	1.74e-18	PDZ (1) / PDZ_6 (1) / PDZ_2 (1)				broad
1	troponin-2	dd_Smed_v6_7974_0_1	0.00142455	1.00647	troponin I, fast skeletal muscle isoform 1 [Homo sapiens]	6.85e-07	Troponin (1)				DVB
1		dd_Smed_v6_15903_0_1	0.00144655	5.75037							not detectable
1	dachsous	dd_Smed_v6_11744_0_1	0.00149129	1.92829	protocadherin-23 isoform 3 [Homo sapiens]	2.2e-90	Cadherin (1) / Cadherin_FAT4_N (1) / Cadherin_2 (1) / Cadherin_CELSR2_9th (1) / RET_CLD1 (1)				broad
1	coupTF-1	dd_Smed_v6_33286_0_1	0.00286608	5.05103	COUP transcription factor 1 [Homo sapiens]	1.88e-131	Hormone_recep (1) / zf-C4 (1)				DVB
1	ephR-1	dd_Smed_v6_12794_0_1	0.00504651	3.66907	ephrin type-A receptor 4 isoform a precursor [Homo sapiens]	1.34e-33	SAM_2 (1) / SAM_1 (1) / SAM_EPH (1)				not detectable
1		dd_Smed_v6_18564_0_1	0.0104141	2.47849			TIMP (1)				not detectable
1		dd_Smed_v6_13778_0_1	0.0198146	3.90859							broad
1		dd_Smed_v6_13815_0_1	0.026348	5.56543	chymotrypsin-like protease CTRL-1 precursor [Homo sapiens]	1.05e-26	Trypsin (1) / DUF1986 (1) / Peptidase_S6 (1)				not detectable
1	netrin-1	dd_Smed_v6_9795_0_1	0.0266344	1.68797	netrin-1 isoform X1 [Homo sapiens]	8.19e-105	Laminin_N (1) / EGF_laminin (1) / NTR (1) / EGF_LMN_ATRN (1)				DVB
2	colF-2	dd_Smed_v6_702_0_1	6.24458e-14	1.29464	collagen alpha-2(I) chain precursor [Homo sapiens]	1.09e-33	Collagen (1) / COLFI (1)
2	colF-9	dd_Smed_v6_701_0_1	2.09715e-13	1.24427	collagen alpha-1(XXIV) chain isoform X3 [Homo sapiens]	6.96e-34	Collagen (1) / COLFI (1) / Laminin_G_3 (1) / Laminin_G_2 (1)
2	colF-1	dd_Smed_v6_1070_0_1	1.86495e-11	1.22319	collagen alpha-1(II) chain isoform X4 [Homo sapiens]	6.63e-30	Collagen (1) / COLFI (1)
2	colF-6	dd_Smed_v6_832_0_1	2.37664e-11	1.07909	collagen alpha-2(I) chain precursor [Homo sapiens]	1.3e-35	Collagen (1) / COLFI (1)
2	colF-8	dd_Smed_v6_402_0_1	4.59013e-11	1.05661	collagen alpha-1(XI) chain isoform X4 [Homo sapiens]	1.78e-35	Collagen (1) / COLFI (1) / Laminin_G_2 (1)
2	colF-4	dd_Smed_v6_649_0_1	1.79878e-10	0.989738	collagen alpha-1(II) chain isoform X4 [Homo sapiens]	1.39e-36	Collagen (1) / COLFI (1) / VWC (1)
2		dd_Smed_v6_3498_0_1	3.06054e-10	2.41123			ShK (1) / Rap-GAP_dimer (1)
2		dd_Smed_v6_740_0_1	2.16623e-09	1.01009	collagen alpha-1(II) chain isoform X4 [Homo sapiens]	2.44e-32	Collagen (1) / COLFI (1)
2		dd_Smed_v6_840_0_1	8.41165e-09	0.995955	collagen alpha-2(I) chain precursor [Homo sapiens]	4.12e-37	Collagen (1) / COLFI (1)
2	tolloid	dd_Smed_v6_5652_0_1	8.07677e-08	1.3318	tolloid-like protein 1 isoform 1 precursor [Homo sapiens]	0	CUB (1) / Astacin (1) / FXa_inhibition (1) / CUB_M02D8_5_3rd (1) / EGF_CA (1) / CDCP1_CUB_6 (1) / cEGF (1) / EGF (1) / CUB_M02D8_5_2nd (1) / hEGF (1) / CUB_2 (1) / EGF_3 (1) / Peptidase_M10 (1)
2	sparc	dd_Smed_v6_1021_0_1	8.96736e-07	0.90501	SPARC-like protein 1 isoform 2 [Homo sapiens]	0.002	SPARC_Ca_bdg (1) / EF-hand_1 (1)
2		dd_Smed_v6_1778_0_1	9.693e-07	1.26824			MOLO1 (1)
2	activin-2	dd_Smed_v6_3324_0_1	1.6153e-06	3.40079	inhibin beta A chain isoform X3 [Homo sapiens]	1.75e-12	TGF_beta (1) / Poxvirus_B22R_N (1)
2	inhibin-1	dd_Smed_v6_7607_0_1	6.57161e-06	2.82345	inhibin beta E chain preproprotein [Homo sapiens]	6.07e-11	TGF_beta (1)
2		dd_Smed_v6_1627_0_1	1.00487e-05	1.30473	calmodulin-1 isoform 1 [Homo sapiens]	1.35e-19	EF-hand_7 (1) / EF-hand_1 (1) / EF-hand_6 (1) / EF-hand_9 (1) / EF-hand_8 (1) / EF-hand_5 (1) / EH (1) / AIF-1 (1) / DUF2666 (1)
2		dd_Smed_v6_9565_0_1	2.55815e-05	1.22349	collagen alpha-1(XXI) chain isoform X1 [Homo sapiens]	3.77e-33	Collagen (1) / COLFI (1)
2		dd_Smed_v6_1531_0_1	0.000389333	1.90427
2		dd_Smed_v6_13610_0_1	0.00044754	1.70708
2		dd_Smed_v6_4392_0_1	0.000566399	1.7331	TNF receptor-associated factor 3 isoform 4 [Homo sapiens]	1.18e-55	TRAF-mep_MATH (1) / MATH_2 (1) / zf-TRAF (1) / zf-C3HC4 (1) / zf-C3HC4_2 (1) / TRAF3_RING (1) / zf-C3HC4_4 (1) / zf-RING_UBOX (1) / zf-RING_2 (1) / Sina_ZnF (1)
2		dd_Smed_v6_1132_0_1	0.000599141	0.829868	villin-1 [Homo sapiens]	1.01e-55	Gelsolin (1)
2		dd_Smed_v6_450_0_1	0.000705762	0.791453	calponin-3 isoform 2 [Homo sapiens]	2.29e-05	Calponin (1)
2		dd_Smed_v6_78_0_1	0.00113044	0.751342	glyceraldehyde-3-phosphate dehydrogenase isoform 1 [Homo sapiens]	0	Gp_dh_C (1) / Gp_dh_N (1)
2	bmp4	dd_Smed_v6_17402_0_1	0.00144103	2.58923	bone morphogenetic protein 7 preproprotein [Homo sapiens]	1.29e-30	TGF_beta (1)
2		dd_Smed_v6_7331_0_1	0.00145881	2.2909	stomatin isoform a [Homo sapiens]	2.18e-93	Band_7 (1) / Band_7_1 (1)
2	sFRP-2	dd_Smed_v6_8832_0_1	0.00158472	1.97472	secreted frizzled-related protein 5 precursor [Homo sapiens]	5.38e-34	Fz (1) / TIMP (1)
2		dd_Smed_v6_6024_0_1	0.0032151	2.27581	uncharacterized protein C2orf50 isoform X1 [Homo sapiens]	1.49e-19	LLC1 (1)
2	wntP-2	dd_Smed_v6_7326_0_1	0.00494743	1.12313	protein Wnt-4 precursor [Homo sapiens]	8.9e-77	wnt (1)
2		dd_Smed_v6_82_0_1	0.00532511	1.03183	40S ribosomal protein S4, Y isoform 1 [Homo sapiens]	1.07e-119	Ribosomal_S4e (1) / 40S_S4_C (1) / RS4NT (1) / KOW (1) / S4 (1)
2		dd_Smed_v6_373_0_1	0.00636062	0.963296	cysteine and glycine-rich protein 1 isoform 1 [Homo sapiens]	3.87e-27	LIM (1)
2		dd_Smed_v6_333_0_1	0.00686741	0.687066	calponin-2 isoform a [Homo sapiens]	8.78e-43	Calponin (1) / CH (1)
2		dd_Smed_v6_475_0_1	0.00749855	0.914543	titin isoform novex-1 [Homo sapiens]	4.16e-23	I-set (1) / Ig_3 (1) / Ig_2 (1) / ig (1) / V-set (1) / C1-set (1)
2		dd_Smed_v6_591_0_1	0.00861825	0.737884	fructose-bisphosphate aldolase A isoform 1 [Homo sapiens]	6.29e-156	Glycolytic (1)
2	hmcn-1	dd_Smed_v6_1161_0_1	0.0105585	0.640308	hemicentin-1 precursor [Homo sapiens]	0
2	nidogen	dd_Smed_v6_6585_0_1	0.011203	2.16423	tenascin-X isoform 1 precursor [Homo sapiens]	2.39e-14	Ig_3 (1) / EGF_3 (1) / ig (1) / EGF_TEN (1) / I-set (1)
2		dd_Smed_v6_186_0_1	0.0118282	0.718299	elongation factor 2 [Homo sapiens]	0	GTP_EFTU (1) / EFG_IV (1) / EFG_C (1) / EFG_III (1) / GTP_EFTU_D2 (1) / EF-G_D2 (1) / MMR_HSR1 (1) / EFL1 (1)
2		dd_Smed_v6_1693_0_1	0.0135085	0.852015			TSP3_bac (1) / TSP_3 (1) / Binary_toxB (1)
2		dd_Smed_v6_1047_0_1	0.0218346	1.77221	DAZ-associated protein 1 isoform a [Homo sapiens]	4.59e-43	RRM_1 (1) / RRM_7 (1) / RRM_PARP14_3 (1) / Nup35_RRM_2 (1) / RRM_3 (1)
2		dd_Smed_v6_150_0_1	0.0236209	1.03254	60S ribosomal protein L9 [Homo sapiens]	2.46e-67	Ribosomal_L6 (1)
2		dd_Smed_v6_11543_0_1	0.0251048	1.59248	cysteine-rich secretory protein LCCL domain-containing 1 isoform 1 precursor [Homo sapiens]	0.002	CAP (1) / EGF_Teneurin (1) / ShK (1)
2		dd_Smed_v6_467_0_1	0.0269793	0.8883	malate dehydrogenase, cytoplasmic isoform MDH1 [Homo sapiens]	1.07e-138	Ldh_1_C (1) / Ldh_1_N (1)
2		dd_Smed_v6_2554_0_1	0.0341388	0.792545	smoothelin-like protein 2 isoform X2 [Homo sapiens]	8.34e-36	Smoothelin (1)
2		dd_Smed_v6_7619_0_1	0.0408678	2.84916	atrial natriuretic peptide receptor 1 precursor [Homo sapiens]	0	Guanylate_cyc (1) / ANF_receptor (1) / PK_Tyr_Ser-Thr (1) / Pkinase (1) / HNOBA (1)
3	nkx6-2	dd_Smed_v6_12873_0_1	6.50597e-23	4.8233	homeobox protein Nkx-6.1 [Homo sapiens]	1.82e-36	Homeodomain (1)
3		dd_Smed_v6_14590_0_1	2.21853e-16	6.69695
3		dd_Smed_v6_13441_0_1	5.08951e-16	5.62434			Zona_pellucida (1)
3		dd_Smed_v6_1898_0_1	5.17161e-15	4.5524
3		dd_Smed_v6_12640_0_1	1.10526e-13	6.85885	neuropeptide FF receptor 2 isoform 2 [Homo sapiens]	2.69e-40	7tm_1 (1) / 7TM_GPCR_Srx (1) / 7tm_4 (1)
3		dd_Smed_v6_12771_0_1	5.75177e-13	3.72894	receptor-type tyrosine-protein phosphatase delta isoform X12 [Homo sapiens]	7.56e-109
3		dd_Smed_v6_12312_0_1	4.41376e-12	7.41259	nuclear factor 1 C-type isoform X5 [Homo sapiens]	3.49e-16
3		dd_Smed_v6_18180_0_1	7.38865e-11	5.00595	galanin receptor type 2 [Homo sapiens]	1.25e-22	7tm_1 (1)
3		dd_Smed_v6_6467_0_1	8.77718e-09	2.71193	protocadherin-9 isoform X3 [Homo sapiens]	3.19e-56	Cadherin (1) / Cadherin_FAT4_N (1) / Cadherin_2 (1) / Cadherin_CELSR2_9th (1) / RET_CLD1 (1)
3		dd_Smed_v6_258_0_1	1.75798e-08	0.954293	NADH dehydrogenase subunit 1 (mitochondrion) [Homo sapiens]	2.33e-41	ATP-synt_A (1)
3		dd_Smed_v6_14297_0_1	3.32676e-08	3.37106
3		dd_Smed_v6_19236_0_1	9.27622e-08	3.49267	protocadherin-9 isoform X3 [Homo sapiens]	6.7e-63	Cadherin (1) / Cadherin_CELSR2_9th (1) / Cadherin_FAT4_N (1) / Cadherin_2 (1) / Sde0182_C (1) / RET_CLD1 (1)
3		dd_Smed_v6_289_0_1	8.16827e-07	1.01103
3		dd_Smed_v6_15332_0_1	5.8216e-06	5.30643	protocadherin beta-4 precursor [Homo sapiens]	6.44e-68	Cadherin (1) / Cadherin_FAT4_N (1) / Cadherin_2 (1) / Cadherin_CELSR2_9th (1)
3		dd_Smed_v6_12023_0_1	6.19162e-06	4.49367	protocadherin gamma-A10 isoform 2 precursor [Homo sapiens]	2.13e-64	Cadherin (1) / Cadherin_2 (1) / Cadherin_FAT4_N (1) / DUF2207_C (1) / Orf78 (1)
3		dd_Smed_v6_196_0_1	1.39728e-05	1.47718	phosphoenolpyruvate carboxykinase [GTP], mitochondrial isoform 1 precursor [Homo sapiens]	0	PEPCK_GTP (1) / PEPCK_N (1)
3		dd_Smed_v6_505_0_1	2.07554e-05	1.02779
3		dd_Smed_v6_537_0_1	4.97947e-05	1.58782	LIM domain and actin-binding protein 1 isoform 8 [Homo sapiens]	1.49e-12	LIM (1)
3		dd_Smed_v6_292_0_1	6.90201e-05	0.876276	NADH dehydrogenase subunit 4 (mitochondrion) [Homo sapiens]	7.29e-19
3		dd_Smed_v6_8386_0_1	0.000193084	1.91732	E3 ubiquitin-protein ligase TRIM9 isoform X7 [Homo sapiens]	8.24e-155	SPRY (1) / ANCHR-like_BBOX (1) / zf-B_box (1) / fn3 (1) / zf-RING_UBOX (1) / zf-C3HC4_4 (1)
3		dd_Smed_v6_323_0_1	0.000332182	0.872201	troponin I, cardiac muscle [Homo sapiens]	4.34e-11	Troponin (1)
3		dd_Smed_v6_27761_0_1	0.00078387	6.47161	somatostatin receptor type 5 [Homo sapiens]	0.000254
3		dd_Smed_v6_90_0_1	0.00218741	1.09419	actin, alpha cardiac muscle 1 [Homo sapiens]	7.5e-25
3		dd_Smed_v6_9692_0_1	0.00242392	2.10398	tetraspanin-6 isoform d precursor [Homo sapiens]	0.003	Tetraspanin (1)
3		dd_Smed_v6_9001_0_1	0.00418734	2.2597	UMP-CMP kinase isoform c [Homo sapiens]	8.05e-12	ADK (1) / AAA_17 (1) / Zeta_toxin (1) / AAA_18 (1) / AAA_33 (1) / ABC_tran (1) / NACHT (1) / KAP_NTPase (1) / CPT (1) / RuvB_N (1) / Sigma54_activ_2 (1) / AAA_16 (1) / KTI12 (1) / Cytidylate_kin (1)
3		dd_Smed_v6_8456_0_1	0.00464948	1.63338			Pox_A51 (1)
3		dd_Smed_v6_26834_0_1	0.0048995	6.04767	neuromedin-U receptor 2 [Homo sapiens]	4.02e-12	7tm_1 (1) / 7TM_GPCR_Srw (1)
3		dd_Smed_v6_16566_0_1	0.0048995	6.45145	protocadherin gamma-A7 isoform 2 precursor [Homo sapiens]	9.59e-69	Cadherin (1) / Cadherin_FAT4_N (1) / Cadherin_2 (1)
3		dd_Smed_v6_7151_0_1	0.00631193	3.36106	activin receptor type-1 precursor [Homo sapiens]	3.43e-100	PK_Tyr_Ser-Thr (1) / Pkinase (1) / TGF_beta_GS (1)
3		dd_Smed_v6_28097_0_1	0.00801013	5.35556	acid-sensing ion channel 1 isoform b [Homo sapiens]	0.000723	ASC (1)
3		dd_Smed_v6_54354_0_1	0.00908035	3.10945
3		dd_Smed_v6_7711_0_1	0.0100815	1.75112	neuronal acetylcholine receptor subunit beta-3 isoform 1 precursor [Homo sapiens]	2.59e-95	Neur_chan_LBD (1) / Neur_chan_memb (1)
3		dd_Smed_v6_11468_0_1	0.0116163	3.18125	putative transmembrane protein INAFM2 isoform X1 [Homo sapiens]	1.96e-09	InaF-motif (1) / Orf78 (1) / YukC (1) / ETRAMP (1)
3		dd_Smed_v6_12253_0_1	0.0117771	3.24637			SUEL_Lectin (1)
3		dd_Smed_v6_7195_0_1	0.0146754	1.57869	netrin receptor DCC isoform X3 [Homo sapiens]	2.55e-24	fn3 (1) / Ig_3 (1) / Ig_2 (1) / ig (1) / Pur_ac_phosph_N (1) / FN3_DSCAM-DSCAML_C (1) / Ig_4 (1) / Neogenin_C (1) / Ig_5 (1)
3		dd_Smed_v6_8528_0_1	0.0203036	1.45203			HSP20 (1)
3	roboA	dd_Smed_v6_8494_0_1	0.0303312	2.35059	roundabout homolog 2 isoform 13 precursor [Homo sapiens]	1.39e-109	I-set (1) / Ig_3 (1) / ig (1) / Ig_2 (1) / V-set (1) / fn3 (1) / C2-set_2 (1) / Ig_6 (1) / V-set_CD47 (1) / Ig_PDGFR_d4 (1) / C2-set_3 (1) / Sp38 (1) / FN3_DSCAM-DSCAML_C (1)
3		dd_Smed_v6_3388_0_1	0.0383719	1.2912			Usp (1)
3	pim-3	dd_Smed_v6_6420_0_1	0.0387812	1.74139	serine/threonine-protein kinase pim-1 isoform 2 [Homo sapiens]	4.36e-73	Pkinase (1) / PK_Tyr_Ser-Thr (1) / Kinase-like (1) / Kdo (1) / Choline_kinase (1) / APH (1)
4		dd_Smed_v6_4_1_1	0.00699241	0.328707

## Sheet: Table S1B
Table S1B. Muscle subcluster-enriched genes identified by DVB scRNAseq data, related to Figure 2.
Genes are ranked by cluster, then by adjusted p-value.
The top 50 subcluster-enriched genes compared with all other muscle subclusters are shown. All genes shown are positively enriched.
Subcluster	Name	Contig	p_val_adj	avg_log2FC	Human best BLASTx	E_val	PFAM domain description
1	nk4	dd_Smed_v6_9259_0_1	4.1402e-151	3.65684	homeobox protein Nkx-2.6 [Homo sapiens]	3.47e-07
1		dd_Smed_v6_432_0_1	1.70149e-144	2.06362	myosin-6 [Homo sapiens]	0	Myosin_head (1) / Myosin_tail_1 (1) / IQ (1) / DUF3450 (1) / Filament (1) / TPR_MLP1_2 (1)
1		dd_Smed_v6_249_0_1	7.44872e-125	1.93536	myosin-7 isoform X1 [Homo sapiens]	1.08e-100
1		dd_Smed_v6_711_0_1	1.63951e-109	1.64701	myosin-1 isoform X1 [Homo sapiens]	3.97e-88	Myosin_tail_1 (1) / Filament (1) / ATG16 (1) / CENP-F_leu_zip (1) / KASH_CCD (1) / DUF7491 (1) / FlaC_arch (1)
1		dd_Smed_v6_375_0_1	9.49381e-100	1.29113	ras-related protein Rab-28 isoform 1 [Homo sapiens]	3.17e-57	Troponin (1)
1		dd_Smed_v6_1434_0_1	3.08927e-99	1.96125	myosin-7 isoform X1 [Homo sapiens]	6.03e-70	Myosin_head (1) / Myosin_N (1)
1		dd_Smed_v6_2544_0_1	6.75909e-98	1.52667	titin isoform X9 [Homo sapiens]	0
1		dd_Smed_v6_405_0_1	1.75823e-97	1.38539	tropomyosin alpha-1 chain isoform Tpm1.1st [Homo sapiens]	1.56e-49
1		dd_Smed_v6_8528_0_1	5.01318e-93	2.67899			HSP20 (1)
1	nidogen	dd_Smed_v6_6585_0_1	1.32465e-90	2.30252	tenascin-X isoform 1 precursor [Homo sapiens]	2.39e-14	Ig_3 (1) / EGF_3 (1) / ig (1) / EGF_TEN (1) / I-set (1)
1		dd_Smed_v6_223_0_1	2.58952e-87	1.36501	myosin light chain 6B [Homo sapiens]	6.57e-28	EF-hand_7 (1) / EF-hand_6 (1) / EF-hand_8 (1) / EF-hand_1 (1)
1		dd_Smed_v6_4031_0_1	6.33131e-86	3.08687	neural cell adhesion molecule L1-like protein isoform X2 [Homo sapiens]	4.84e-89	Ig_3 (1) / I-set (1) / Ig_2 (1) / ig (1) / fn3 (1) / V-set (1) / Ig_4 (1) / Ig_6 (1) / C2-set_2 (1) / FN3_DSCAM-DSCAML_C (1) / C2-set_3 (1) / C2-set (1)
1		dd_Smed_v6_810_0_1	2.98886e-83	1.6434	filamin-B isoform 3 [Homo sapiens]	0
1		dd_Smed_v6_12545_0_1	2.25104e-82	3.1786	receptor-type tyrosine-protein phosphatase S isoform X7 [Homo sapiens]	0	Y_phosphatase (1) / fn3 (1) / PTP-SAK (1) / Tc-R-P (1) / Y_phosphatase3 (1) / FN3_DSCAM-DSCAML_C (1) / Pur_ac_phosph_N (1) / DSPc (1) / PTPlike_phytase (1) / PTP-NADK (1)
1		dd_Smed_v6_436_0_1	1.12787e-78	1.21038	tropomyosin alpha-1 chain isoform 16 [Homo sapiens]	1.62e-55
1		dd_Smed_v6_803_0_1	2.61898e-76	1.73803	myosin regulatory light chain 12B [Homo sapiens]	7.14e-61	EF-hand_7 (1) / EF-hand_6 (1) / EF-hand_1 (1) / AIF-1 (1) / EF-hand_5 (1) / UPF0154 (1) / HNH_repeat (1) / EF-hand_EFHB_C (1) / EF-hand_9 (1)
1		dd_Smed_v6_323_0_1	6.71368e-74	1.02574	troponin I, cardiac muscle [Homo sapiens]	4.34e-11	Troponin (1)
1		dd_Smed_v6_1210_0_1	9.42643e-65	1.60012	PDZ and LIM domain protein 3 isoform b [Homo sapiens]	3.89e-06	PDZ (1) / PDZ_6 (1)
1		dd_Smed_v6_1882_0_1	6.62623e-64	3.88313	ammonium transporter Rh type B isoform X2 [Homo sapiens]	5.27e-114	Ammonium_transp (1)
1	adamtsl1	dd_Smed_v6_1914_0_1	2.69943e-62	2.43869	ADAMTS-like protein 1 isoform X8 [Homo sapiens]	6.33e-28	TSP1_ADAMTS (1) / TSP_1 (1) / TSP1_CCN (1) / Ig_3 (1) / I-set (1)
1		dd_Smed_v6_2373_0_1	5.39008e-62	1.38394	protein SOGA3 isoform c precursor [Homo sapiens]	9.63e-23	TACC_C (1) / KxDL (1) / Lzipper-MIP1 (1)
1		dd_Smed_v6_11837_0_1	1.27473e-60	3.77969	protocadherin-1 isoform 3 [Homo sapiens]	5.21e-55	Cadherin (1) / Cadherin_FAT4_N (1) / Cadherin_CELSR2_9th (1) / TMEM154 (1)
1		dd_Smed_v6_450_0_1	2.79988e-59	1.38712	calponin-3 isoform 2 [Homo sapiens]	2.29e-05	Calponin (1)
1		dd_Smed_v6_9875_0_1	7.52163e-59	3.93619	peroxidasin homolog isoform X1 [Homo sapiens]	3.55e-09	LRR_8 (1) / LRR_4 (1) / I-set (1) / Ig_3 (1) / LRR_1 (1) / N1221 (1) / LRR_9 (1) / LRR_14 (1) / LRR_NXF1-5 (1)
1		dd_Smed_v6_2109_0_1	2.70407e-53	1.80395	sodium-dependent dopamine transporter [Homo sapiens]	1.91e-147	SNF (1)
1		dd_Smed_v6_373_0_1	4.88013e-53	1.12351	cysteine and glycine-rich protein 1 isoform 1 [Homo sapiens]	3.87e-27	LIM (1)
1		dd_Smed_v6_7855_0_1	7.64945e-53	2.48645	latent-transforming growth factor beta-binding protein 1 isoform X11 [Homo sapiens]	0.031
1		dd_Smed_v6_477_0_1	9.58424e-51	1.42011	placenta-specific gene 8 protein [Homo sapiens]	1.3e-07	PLAC8 (1)
1	adamtsl3	dd_Smed_v6_11702_0_1	6.03011e-50	3.3968	ADAMTS-like protein 3 isoform X6 [Homo sapiens]	2.49e-29	TSP1_ADAMTS (1) / TSP_1 (1) / Ig_3 (1) / TSP1_spondin (1) / I-set (1) / ig (1)
1		dd_Smed_v6_5871_0_1	9.74505e-49	2.94249	E3 ubiquitin-protein ligase RNF34 isoform 3 [Homo sapiens]	2.58e-06	Ank_2 (1) / Ank_3 (1) / Ank (1) / zf-C3HC4_3 (1) / Ank_4 (1) / Prok-RING_4 (1) / Ank_5 (1) / zf-C3HC4 (1) / Sina_RING (1)
1		dd_Smed_v6_9989_0_1	1.53358e-48	2.39674	E3 ubiquitin-protein ligase TRIM9 isoform X8 [Homo sapiens]	2.55e-147	SPRY (1) / fn3 (1) / zf-B_box (1) / zf-C3HC4 (1) / zf-RING_UBOX (1) / ANCHR-like_BBOX (1) / zf-C3HC4_3 (1) / zf-C3HC4_2 (1) / zf-C3HC4_4 (1)
1	mt-mmpB	dd_Smed_v6_2972_0_1	2.11937e-47	1.76437			Hemopexin (1)
1		dd_Smed_v6_2438_0_1	1.02265e-46	1.01818	titin isoform X9 [Homo sapiens]	1.8e-98
1	mp-1	dd_Smed_v6_6811_0_1	1.49641e-46	1.83807	collagen alpha-1(XVIII) chain isoform 1 preproprotein [Homo sapiens]	3.69e-10	Endostatin (1) / Collagen (1)
1		dd_Smed_v6_333_0_1	5.74133e-45	0.968656	calponin-2 isoform a [Homo sapiens]	8.78e-43	Calponin (1) / CH (1)
1	FoxF	dd_Smed_v6_6910_0_1	2.43212e-44	2.55675	forkhead box protein F1 [Homo sapiens]	4.42e-45	Forkhead (1)
1		dd_Smed_v6_5728_0_1	2.92265e-44	1.83083	nck-associated protein 5-like isoform X1 [Homo sapiens]	0.023	SOGA (1)
1		dd_Smed_v6_2282_0_1	1.92472e-42	1.97899	carboxypeptidase A4 isoform 1 preproprotein [Homo sapiens]	1.56e-60	Peptidase_M14 (1) / Propep_M14 (1)
1		dd_Smed_v6_5582_0_1	3.74617e-42	1.05348	ryanodine receptor 2 isoform X7 [Homo sapiens]	0	RyR (1) / RYDR_ITPR (1) / RYDR_Jsol (1) / SPRY (1) / Ins145_P3_rec (1) / MIR (1) / RIH_assoc (1) / RR_TM4-6 (1) / Ion_trans (1) / EF-hand_7 (1) / EF-hand_1 (1) / EF-hand_5 (1) / EF-hand_6 (1) / EF-hand_8 (1)
1		dd_Smed_v6_2556_0_1	1.90384e-41	1.82437
1		dd_Smed_v6_475_0_1	2.60622e-41	1.03328	titin isoform novex-1 [Homo sapiens]	4.16e-23	I-set (1) / Ig_3 (1) / Ig_2 (1) / ig (1) / V-set (1) / C1-set (1)
1		dd_Smed_v6_445_0_1	4.03548e-38	0.845776	myosin regulatory light polypeptide 9 isoform a [Homo sapiens]	6.01e-60	EF-hand_7 (1) / EF-hand_6 (1) / EF-hand_1 (1) / AIF-1 (1) / EF-hand_9 (1) / UPF0154 (1) / EF-hand_5 (1) / EF-hand_8 (1) / EF_EFCAB10_C (1) / EF-hand_EFHB_C (1)
1		dd_Smed_v6_9739_0_1	9.40876e-37	2.32107	potassium channel subfamily T member 1 isoform X5 [Homo sapiens]	0	Slo-like_RCK (1) / BK_channel_a (1) / Ion_trans_2 (1) / Slowpoke_C (1) / Ion_trans (1) / Lig_chan (1)
1		dd_Smed_v6_8386_0_1	2.37916e-36	1.24549	E3 ubiquitin-protein ligase TRIM9 isoform X7 [Homo sapiens]	8.24e-155	SPRY (1) / ANCHR-like_BBOX (1) / zf-B_box (1) / fn3 (1) / zf-RING_UBOX (1) / zf-C3HC4_4 (1)
1		dd_Smed_v6_13910_0_1	9.38306e-33	0.868518	titin isoform X9 [Homo sapiens]	5.56e-82
1		dd_Smed_v6_660_0_1	1.57055e-32	0.868679	calmodulin-2 isoform 1 [Homo sapiens]	7.7e-19	EF-hand_7 (1) / EF-hand_6 (1) / EF-hand_1 (1)
1	nk4	dd_Smed_v6_25344_0_1	2.54372e-32	3.46452	homeobox protein Nkx-2.3 [Homo sapiens]	1.04e-17	Homeodomain (1)
1		dd_Smed_v6_9790_0_1	5.69944e-32	3.73243	amiloride-sensitive sodium channel subunit gamma [Homo sapiens]	1.01e-07	ASC (1)
1		dd_Smed_v6_17069_0_1	6.7126e-31	1.11234	titin isoform novex-2 [Homo sapiens]	1.56e-25	I-set (1) / Ig_3 (1) / ig (1) / Ig_2 (1) / V-set (1) / Izumo-Ig (1) / C1-set (1) / Ig_CD22 (1)
1		dd_Smed_v6_8431_0_1	1.99339e-29	1.77139	poly(rC)-binding protein 3 isoform X8 [Homo sapiens]	2.77e-66	KH_1 (1) / KH_2 (1) / KH-I_KHDC4-BBP (1) / KH_KhpA-B (1) / KH_Vigilin (1) / KH_5 (1) / MOEP19 (1)
2	myoD	dd_Smed_v6_12634_0_1	2.12189e-127	4.51869	myogenic factor 5 [Homo sapiens]	8.3e-19	HLH (1) / Basic (1)
2	netrin-3	dd_Smed_v6_18181_0_1	7.11547e-119	5.25914	netrin-1 isoform X1 [Homo sapiens]	1.51e-102	Laminin_N (1) / EGF_laminin (1) / EGF_LMN_ATRN (1) / NTR (1)
2	jagged-1	dd_Smed_v6_11876_0_1	8.18207e-119	4.47626	protein jagged-1 precursor [Homo sapiens]	0
2		dd_Smed_v6_8655_0_1	5.86345e-115	4.24838	spondin-1 precursor [Homo sapiens]	1.05e-37	Spond_N (1) / TSP1_spondin (1) / TSP_1 (1) / Kunitz_BPTI (1) / TSP1_CCN (1) / TSP1_CFP_C (1)
2	netR	dd_Smed_v6_11409_0_1	7.83112e-97	4.32875	neogenin isoform X13 [Homo sapiens]	3.69e-28	fn3 (1) / Ig_3 (1) / Ig_2 (1) / I-set (1) / ig (1) / Pur_ac_phosph_N (1) / Neogenin_C (1) / FN3_DSCAM-DSCAML_C (1) / Ig_4 (1) / CRLF2-like_D2 (1) / V-set (1) / SusE (1) / Ig_5 (1) / V-set_CD47 (1)
2		dd_Smed_v6_1531_0_1	3.91554e-72	4.49829
2		dd_Smed_v6_12679_0_1	1.38751e-71	3.18218	kinesin-like protein KIF26B isoform X1 [Homo sapiens]	3.12e-43
2	snail-like	dd_Smed_v6_10216_0_1	5.44316e-70	4.38991	zinc finger protein SNAI2 [Homo sapiens]	6.36e-53	zf-C2H2 (1) / zf-C2H2_4 (1) / zf-H2C2_2 (1) / zf-C2H2_6 (1) / zf-C2H2_jaz (1) / C2CH-3rd_BIRD-IDD (1) / zf-met (1) / zf-C2HE (1) / zf-C2H2_15 (1)
2		dd_Smed_v6_15243_0_1	2.32094e-69	5.12367	carbonic anhydrase-related protein 10 precursor [Homo sapiens]	6.17e-54	Carb_anhydrase (1)
2		dd_Smed_v6_14651_0_1	8.35686e-66	3.77062	somatostatin receptor type 5 [Homo sapiens]	0.000494	7tm_1 (1) / 7TM_GPCR_Srw (1)
2		dd_Smed_v6_6736_0_1	1.07417e-65	3.7945	tenascin isoform X16 [Homo sapiens]	2.02e-20
2		dd_Smed_v6_15458_0_1	1.71019e-64	4.19331	proton channel OTOP1 [Homo sapiens]	0.002	Otopetrin (1)
2	ladybird	dd_Smed_v6_31435_0_1	9.55691e-63	4.4437	transcription factor LBX1 [Homo sapiens]	2.73e-28	Homeodomain (1) / Homez (1) / Homeobox_KN (1)
2		dd_Smed_v6_12613_0_1	3.622e-57	3.72296	regulator of G-protein signaling 3 isoform 3 [Homo sapiens]	6.19e-12	PDZ_2 (1) / PDZ (1) / PDZ_6 (1)
2		dd_Smed_v6_25350_0_1	3.02482e-51	4.54737
2		dd_Smed_v6_12878_0_1	2.50283e-50	5.46631	acid-sensing ion channel 1 isoform c [Homo sapiens]	2.4e-14	ASC (1)
2		dd_Smed_v6_11743_0_1	4.60951e-50	2.04619	kinase D-interacting substrate of 220 kDa isoform 6 [Homo sapiens]	5.96e-43	SAM_KIDINS220 (1) / KAP_NTPase (1)
2	nlg-7	dd_Smed_v6_10469_0_1	6.98326e-47	2.52239	noggin precursor [Homo sapiens]	3.2e-11	Noggin (1)
2	admp	dd_Smed_v6_12939_2_1	1.07291e-45	4.11254	bone morphogenetic protein 7 preproprotein [Homo sapiens]	2.06e-27	TGF_beta (1) / TGFb_propeptide (1)
2		dd_Smed_v6_14783_0_1	2.58139e-43	5.65489	putative nucleotidyltransferase MAB21L1 [Homo sapiens]	3.31e-165	Mab-21 (1) / Mab-21_C (1)
2	ephR-2	dd_Smed_v6_16928_0_1	1.00391e-41	4.42978	ephrin type-B receptor 2 isoform X1 [Homo sapiens]	0	PK_Tyr_Ser-Thr (1) / Pkinase (1) / Ephrin_lbd (1) / EphA2_TM (1) / SAM_2 (1) / SAM_1 (1) / fn3 (1) / Ephrin_rec_like (1) / Ig_ILCR1 (1)
2	ephR-3	dd_Smed_v6_27668_0_1	2.47928e-41	6.60155	ephrin type-B receptor 2 isoform X3 [Homo sapiens]	2.64e-59	PK_Tyr_Ser-Thr (1) / Pkinase (1) / SAM_2 (1) / SAM_1 (1)
2		dd_Smed_v6_19192_0_1	4.27876e-40	6.15844
2	egf-6	dd_Smed_v6_6222_0_1	4.72291e-39	3.78954	pro-neuregulin-3, membrane-bound isoform isoform X14 [Homo sapiens]	0.000253	EGF (1)
2	glypican-1	dd_Smed_v6_4154_0_1	1.61763e-37	2.02739	glypican-4 precursor [Homo sapiens]	3.83e-25	Glypican (1)
2		dd_Smed_v6_5321_0_1	6.89006e-35	1.36798	peptidase inhibitor 16 isoform X2 [Homo sapiens]	1.03e-10	CAP (1) / EGF_Teneurin (1) / EGF_C8A_B_C6 (1) / ShK (1)
2	wnt5	dd_Smed_v6_15469_0_1	8.23658e-34	3.18761	protein Wnt-5b isoform X3 [Homo sapiens]	9.99e-108	wnt (1)
2		dd_Smed_v6_12182_0_1	9.12441e-33	2.85268	neuronal acetylcholine receptor subunit alpha-7 isoform 1 precursor [Homo sapiens]	6.68e-118	Neur_chan_LBD (1) / Neur_chan_memb (1)
2	netrin-4	dd_Smed_v6_8504_0_1	1.42599e-32	2.96159	netrin-1 isoform X1 [Homo sapiens]	5.74e-104	Laminin_N (1) / EGF_laminin (1) / NTR (1) / EGF_LMN_ATRN (1)
2		dd_Smed_v6_9825_0_1	4.15384e-32	2.13559
2		dd_Smed_v6_7711_0_1	5.8186e-32	4.16908	neuronal acetylcholine receptor subunit beta-3 isoform 1 precursor [Homo sapiens]	2.59e-95	Neur_chan_LBD (1) / Neur_chan_memb (1)
2	nkx6-2	dd_Smed_v6_12873_0_1	1.15998e-30	4.51914	homeobox protein Nkx-6.1 [Homo sapiens]	1.82e-36	Homeodomain (1)
2		dd_Smed_v6_10142_0_1	5.02693e-30	2.10902	fibrillin-2 isoform X1 [Homo sapiens]	3.35e-35
2	hmcn-1	dd_Smed_v6_1161_0_1	9.58264e-29	1.33175	hemicentin-1 precursor [Homo sapiens]	0
2		dd_Smed_v6_30210_0_1	1.48811e-28	3.00869
2	kal1	dd_Smed_v6_6746_0_1	3.51798e-27	2.86968	anosmin-1 precursor [Homo sapiens]	1.47e-37	fn3 (1)
2		dd_Smed_v6_10522_0_1	2.00077e-26	2.35446	amiloride-sensitive sodium channel subunit alpha isoform 3 [Homo sapiens]	5.59e-08	ASC (1)
2	roboD	dd_Smed_v6_14150_0_1	2.08588e-26	2.21027	roundabout homolog 3 isoform a precursor [Homo sapiens]	1.64e-21	I-set (1) / Ig_3 (1) / ig (1) / fn3 (1) / Ig_2 (1) / V-set (1) / FN3_DSCAM-DSCAML_C (1) / Pur_ac_phosph_N (1)
2		dd_Smed_v6_15787_0_1	1.43689e-25	2.90287	vang-like protein 2 isoform X1 [Homo sapiens]	2.83e-28	Strabismus (1)
2		dd_Smed_v6_20096_0_1	3.8391e-25	3.03466	homeobox protein engrailed-2 [Homo sapiens]	2.84e-42	Homeodomain (1) / Engrail_1_C_sig (1) / Homeobox_KN (1)
2	nlg-1	dd_Smed_v6_14068_0_1	4.43512e-24	2.10355	noggin precursor [Homo sapiens]	1.21e-11	Noggin (1)
2		dd_Smed_v6_13961_0_1	5.53457e-24	3.36222	protocadherin-1 isoform 1 precursor [Homo sapiens]	6.47e-56	Cadherin (1) / Cadherin_CELSR2_9th (1) / Orf78 (1)
2	nlg-8	dd_Smed_v6_8738_0_1	9.28649e-24	2.32683	noggin precursor [Homo sapiens]	1.1e-09	Noggin (1)
2	nog-1	dd_Smed_v6_15423_0_1	1.31321e-22	5.25434	noggin precursor [Homo sapiens]	1.94e-18	Noggin (1)
2	follistatin	dd_Smed_v6_9584_0_1	5.35324e-22	2.42983	follistatin isoform FST317 precursor [Homo sapiens]	2.06e-09	Kazal_2 (1) / Kazal_1 (1)
2	unc5-E	dd_Smed_v6_18393_0_1	1.25451e-21	2.98721	netrin receptor UNC5A isoform X4 [Homo sapiens]	1.01e-37	Ig_3 (1) / I-set (1) / Ig_2 (1) / ZU5 (1) / ig (1) / UPA (1) / TSP1_CFP_C (1) / C2-set_2 (1)
2		dd_Smed_v6_17590_0_1	3.1826e-21	4.23429			7TM_GPCR_Srw (1) / 7tm_1 (1)
2		dd_Smed_v6_1898_0_1	2.53246e-20	4.7113
2	netrin-1	dd_Smed_v6_9795_0_1	6.06119e-20	1.90562	netrin-1 isoform X1 [Homo sapiens]	8.19e-105	Laminin_N (1) / EGF_laminin (1) / NTR (1) / EGF_LMN_ATRN (1)
2	unc5-B	dd_Smed_v6_10585_0_1	6.47178e-20	2.04678	netrin receptor UNC5D isoform 2 [Homo sapiens]	1.33e-77	ZU5 (1) / UPA (1) / Ig_3 (1) / I-set (1) / Death (1) / Ig_2 (1) / ig (1) / V-set (1)
3		dd_Smed_v6_15058_0_1	2.59445e-83	4.12641
3	colF-10	dd_Smed_v6_9565_0_1	5.27931e-69	2.37324	collagen alpha-1(XXI) chain isoform X1 [Homo sapiens]	3.77e-33	Collagen (1) / COLFI (1)
3		dd_Smed_v6_13399_0_1	2.53354e-60	4.19785	glutamate receptor 1 isoform 4 [Homo sapiens]	6.55e-130	Lig_chan (1) / Lig_chan-Glu_bd (1) / ANF_receptor (1) / SBP_bac_3 (1)
3		dd_Smed_v6_13468_0_1	1.07534e-59	4.33533	cadherin EGF LAG seven-pass G-type receptor 3 precursor [Homo sapiens]	2.34e-47	Cadherin (1) / Cadherin_FAT4_N (1) / SUR7 (1) / Cadherin_2 (1) / Orf78 (1) / PepSY (1)
3		dd_Smed_v6_5187_0_1	6.84521e-58	2.75539	FRAS1-related extracellular matrix protein 1 isoform 1 precursor [Homo sapiens]	4.87e-89	Cadherin_3 (1) / Frem_N (1) / Lectin_C (1) / Calx-beta (1)
3		dd_Smed_v6_4279_0_1	3.5427e-53	1.91304
3	col4-4	dd_Smed_v6_2500_0_1	1.93491e-49	1.75388	collagen alpha-6(IV) chain isoform B precursor [Homo sapiens]	6.2e-74	Collagen (1) / C4 (1)
3	nkx1-1	dd_Smed_v6_19327_0_1	4.61526e-45	4.02151	NK1 transcription factor-related protein 1 [Homo sapiens]	6.27e-35	Homeodomain (1)
3		dd_Smed_v6_11500_0_1	1.6433e-42	2.27143	iroquois-class homeodomain protein IRX-2 isoform X1 [Homo sapiens]	3.9e-37	Homeobox_KN (1) / Homeodomain (1)
3		dd_Smed_v6_13610_0_1	6.49038e-40	1.92242
3		dd_Smed_v6_18947_0_1	6.32393e-37	3.3344	zinc finger protein basonuclin-1 isoform a [Homo sapiens]	1.25e-29
3		dd_Smed_v6_5321_0_1	1.38569e-36	1.46607	peptidase inhibitor 16 isoform X2 [Homo sapiens]	1.03e-10	CAP (1) / EGF_Teneurin (1) / EGF_C8A_B_C6 (1) / ShK (1)
3		dd_Smed_v6_16893_0_1	1.69415e-34	4.62672
3		dd_Smed_v6_8804_0_1	3.5532e-33	1.8984
3		dd_Smed_v6_7973_0_1	9.29794e-33	2.8171	protocadherin-1 isoform 3 [Homo sapiens]	3.48e-74	Cadherin (1) / Cadherin_FAT4_N (1) / Cadherin_2 (1) / Cadherin_CELSR2_9th (1)
3		dd_Smed_v6_16978_0_1	1.91593e-29	2.91238
3		dd_Smed_v6_15903_0_1	2.82196e-29	2.91184
3		dd_Smed_v6_7807_0_1	2.88937e-29	1.70782	protocadherin-11 X-linked isoform f precursor [Homo sapiens]	2.28e-63	Cadherin (1) / Cadherin_FAT4_N (1) / Cadherin_2 (1) / Cadherin_4 (1) / DUF6304 (1)
3		dd_Smed_v6_579_0_1	3.70947e-29	1.08631	myosin-7 isoform X1 [Homo sapiens]	0
3	perlecan	dd_Smed_v6_6915_0_1	1.09227e-28	1.29992	basement membrane-specific heparan sulfate proteoglycan core protein isoform X1 [Homo sapiens]	2.29e-61	Ig_3 (1) / I-set (1) / ig (1) / Ig_2 (1) / Ldl_recept_a (1) / Laminin_B (1) / V-set (1) / Receptor_2B4 (1)
3		dd_Smed_v6_16294_0_1	9.63491e-28	2.55135	SAM and SH3 domain-containing protein 1 isoform 4 [Homo sapiens]	4.51e-11	SAM_1 (1) / SAM_2 (1)
3		dd_Smed_v6_12312_0_1	3.02192e-27	2.59494	nuclear factor 1 C-type isoform X5 [Homo sapiens]	3.49e-16
3	hmcn-1	dd_Smed_v6_1161_0_1	2.65366e-25	0.823678	hemicentin-1 precursor [Homo sapiens]	0
3		dd_Smed_v6_6224_0_1	2.69438e-25	2.78065	neurexin-1 isoform alpha3 precursor [Homo sapiens]	5.09e-07	EGF (1)
3		dd_Smed_v6_9373_0_1	6.0169e-25	3.00788	LHFPL tetraspan subfamily member 6 protein isoform X1 [Homo sapiens]	1.68e-19	L_HMGIC_fpl (1) / Claudin_2 (1)
3		dd_Smed_v6_26705_0_1	3.65722e-24	3.09373	growth/differentiation factor 6 preproprotein [Homo sapiens]	0.027	TGF_beta (1)
3		dd_Smed_v6_3516_1_1	5.75878e-24	2.81147	collagen alpha-1(XV) chain isoform X1 [Homo sapiens]	7.33e-09	Endostatin (1)
3		dd_Smed_v6_2869_0_1	2.57669e-23	1.37608	Down syndrome cell adhesion molecule-like protein 1 isoform 3 [Homo sapiens]	0.000627	Ig_3 (1) / I-set (1) / Ig_2 (1) / ig (1) / Ig_PDGFR_d4 (1) / C2-set_2 (1)
3		dd_Smed_v6_7644_0_1	6.23634e-23	2.80784	atrial natriuretic peptide receptor 2 precursor [Homo sapiens]	0	Guanylate_cyc (1) / ANF_receptor (1) / PK_Tyr_Ser-Thr (1) / Pkinase (1) / HNOBA (1)
3		dd_Smed_v6_3747_0_1	6.89799e-23	1.7837	collagen alpha-5(IV) chain isoform X6 [Homo sapiens]	4.06e-20	C4 (1)
3		dd_Smed_v6_12118_0_1	1.55176e-22	1.88999	kin of IRRE-like protein 3 isoform X7 [Homo sapiens]	1.02e-40	Ig_3 (1) / Ig_2 (1) / I-set (1) / ig (1) / V-set (1) / C2-set_2 (1) / Ig_5 (1) / V-set_CD47 (1)
3		dd_Smed_v6_703_0_1	3.22912e-22	1.0063	deoxyhypusine hydroxylase [Homo sapiens]	6.47e-71	HEAT_2 (1) / HEAT_PBS (1) / HEAT (1)
3	mp-2	dd_Smed_v6_9030_0_1	1.5763e-21	2.03129	collagen alpha-1(XVIII) chain isoform 4 preproprotein [Homo sapiens]	1.24e-13	Endostatin (1) / Collagen (1)
3	follistatin	dd_Smed_v6_9584_0_1	6.79089e-21	2.00164	follistatin isoform FST317 precursor [Homo sapiens]	2.06e-09	Kazal_2 (1) / Kazal_1 (1)
3	nlg-1	dd_Smed_v6_14068_0_1	1.39996e-20	1.48125	noggin precursor [Homo sapiens]	1.21e-11	Noggin (1)
3		dd_Smed_v6_3257_0_1	2.99714e-20	0.990689
3		dd_Smed_v6_7833_0_1	6.24218e-20	2.37065	pleckstrin homology-like domain family B member 2 isoform b [Homo sapiens]	1.85e-23	PH (1)
3		dd_Smed_v6_3852_0_1	1.53179e-19	1.31	ADAMTS-like protein 3 isoform X1 [Homo sapiens]	5.11e-22	TSP1_ADAMTS (1) / TSP_1 (1)
3		dd_Smed_v6_23806_0_1	2.51989e-19	2.60356
3	dachsous	dd_Smed_v6_11744_0_1	3.89588e-19	1.76257	protocadherin-23 isoform 3 [Homo sapiens]	2.2e-90	Cadherin (1) / Cadherin_FAT4_N (1) / Cadherin_2 (1) / Cadherin_CELSR2_9th (1) / RET_CLD1 (1)
3	wntP-2	dd_Smed_v6_7326_0_1	7.54427e-19	1.3038	protein Wnt-4 precursor [Homo sapiens]	8.9e-77	wnt (1)
3		dd_Smed_v6_10395_0_1	1.77859e-18	2.47868
3		dd_Smed_v6_11502_0_1	2.33306e-18	2.03842			Innexin (1)
3		dd_Smed_v6_16493_0_1	5.32502e-18	2.6865	transmembrane protein 26 [Homo sapiens]	3.89e-34	Tmem26 (1)
3		dd_Smed_v6_6511_0_1	8.37402e-18	3.1415	tektin-3 isoform X1 [Homo sapiens]	4.7e-110	Tektin (1)
3		dd_Smed_v6_6683_0_1	1.01394e-17	2.17522	serine/threonine-protein kinase 32B isoform 1 [Homo sapiens]	6.88e-124	Pkinase (1) / PK_Tyr_Ser-Thr (1) / Kinase-like (1) / Pkinase_fungal (1) / ABC1 (1) / APH (1)
3		dd_Smed_v6_9075_0_1	1.15863e-17	1.76919	tyrosine-protein kinase SYK isoform Syk(S) [Homo sapiens]	2.07e-81	PK_Tyr_Ser-Thr (1) / Pkinase (1) / SH2 (1) / DUF7063 (1) / SH2_1 (1)
3		dd_Smed_v6_14755_0_1	1.48592e-17	1.58481
3	lhx3/4	dd_Smed_v6_20755_0_1	1.71334e-17	3.26955	LIM/homeobox protein Lhx3 isoform c [Homo sapiens]	3.25e-87	LIM (1) / Homeodomain (1) / Homeobox_KN (1)
3		dd_Smed_v6_4427_0_1	3.44668e-17	1.17018
4		dd_Smed_v6_1999_0_1	5.80926e-76	3.81204	RNA-binding protein MEX3D isoform 1 [Homo sapiens]	2.08e-13	KH_1 (1) / KH-I_KHDC4-BBP (1) / KH_2 (1)
4		dd_Smed_v6_2875_0_1	7.11295e-59	3.81594	core-binding factor subunit beta isoform 2 [Homo sapiens]	1.6e-19	CBF_beta (1)
4		mtRNA_2	1.11342e-46	0.844225
4		dd_Smed_v6_158_0_1	2.38016e-43	5.00764
4		dd_Smed_v6_629_0_1	8.88844e-39	1.81814
4		dd_Smed_v6_62_0_1	1.76465e-33	1.27287	cellular nucleic acid-binding protein isoform 5 [Homo sapiens]	2.21e-18	zf-CCHC (1) / zf-CCHC_3 (1) / zf-CCHC_4 (1) / zf-CCHC_6 (1) / zf-CCHC_5 (1)
4		dd_Smed_v6_420_0_1	1.66594e-32	1.70465	tyrosine-protein kinase CSK isoform 1 [Homo sapiens]	8.03e-112	PK_Tyr_Ser-Thr (1) / Pkinase (1) / SH2 (1) / Kinase-like (1) / SH2_1 (1)
4		dd_Smed_v6_1139_0_1	3.0654e-31	2.0778	TNF receptor-associated factor 3 isoform X3 [Homo sapiens]	1.58e-35	TRAF-mep_MATH (1) / MATH_2 (1) / zf-TRAF (1) / Sina_ZnF (1) / zf-C3HC4_2 (1)
4	smedwi-1	dd_Smed_v6_659_0_1	4.02444e-31	3.02341	piwi-like protein 1 isoform X1 [Homo sapiens]	4.48e-75	Piwi (1) / PAZ (1) / ArgoL2 (1) / ArgoN (1) / CheR_N (1)
4		dd_Smed_v6_2951_0_1	6.66041e-31	4.03477	lysosome membrane protein 2 isoform 1 precursor [Homo sapiens]	1.23e-88	CD36 (1)
4		dd_Smed_v6_585_0_1	1.27285e-30	2.8172
4		dd_Smed_v6_308_0_1	1.51687e-29	1.2131	elongation factor 1-gamma [Homo sapiens]	2.25e-109	EF1G (1) / GST_C (1) / GST_C_3 (1) / Arc1p_N_like (1) / BUD22 (1) / GST_C_2 (1) / GST_C_6 (1) / O-antigen_lig (1)
4		dd_Smed_v6_281_0_1	1.86699e-28	1.50407	60S ribosomal protein L23a [Homo sapiens]	4.49e-40	Ribosomal_L23 (1) / Ribosomal_L23eN (1)
4		dd_Smed_v6_70_0_1	1.8793e-28	1.3198			Profilin (1)
4		dd_Smed_v6_850_0_1	4.09033e-28	1.93692	lamin isoform C [Homo sapiens]	4.48e-63	Filament (1) / LTD (1) / GP24_25 (1)
4		dd_Smed_v6_17722_0_1	9.80864e-28	4.62877
4	smedwi-2	dd_Smed_v6_756_0_1	3.20825e-26	1.62006	piwi-like protein 1 isoform X1 [Homo sapiens]	3.51e-71
4		dd_Smed_v6_23666_0_1	2.1845e-25	9.13202	suppression of tumorigenicity 18 protein isoform X1 [Homo sapiens]	1.83e-29	zf-C2HC (1)
4		dd_Smed_v6_506_0_1	2.27415e-25	1.76074	histone H4 [Homo sapiens]	4.95e-52	CENP-T_C (1) / TAF (1) / Histone (1) / CENP-S (1) / CBFD_NFYB_HMF (1) / TFIID-31kDa (1)
4		dd_Smed_v6_617_0_1	6.94869e-25	3.46129
4		dd_Smed_v6_2571_0_1	6.98823e-25	3.81764			G-gamma (1)
4		dd_Smed_v6_18038_0_1	1.49494e-24	5.31381
4		dd_Smed_v6_490_0_1	3.3896e-24	1.39639	TNF receptor-associated factor 3 isoform X5 [Homo sapiens]	2.55e-10	TRAF-mep_MATH (1) / MATH_2 (1)
4	nlk-1	dd_Smed_v6_4172_0_1	3.12006e-23	2.06259	cyclin-dependent kinase 17 isoform X1 [Homo sapiens]	1.18e-104	Pkinase (1) / PK_Tyr_Ser-Thr (1) / Haspin_kinase (1) / Kdo (1) / Kinase-like (1) / ABC1 (1)
4		dd_Smed_v6_259_0_1	7.55206e-23	1.34216	60S ribosomal protein L12 [Homo sapiens]	7.48e-74	Ribosomal_L11_N (1) / Ribosomal_L11 (1)
4		dd_Smed_v6_437_0_1	9.33926e-23	1.22341	60S ribosomal protein L18a [Homo sapiens]	3.43e-74	Ribosomal_L18A (1)
4		dd_Smed_v6_3168_0_1	9.82321e-23	1.99167	erlin-2 isoform X1 [Homo sapiens]	5.64e-157	Band_7 (1)
4		dd_Smed_v6_292_0_1	9.88194e-23	0.889529	NADH dehydrogenase subunit 4 (mitochondrion) [Homo sapiens]	7.29e-19
4		dd_Smed_v6_205_0_1	1.7597e-22	1.37736	60S ribosomal protein L6 isoform 2 [Homo sapiens]	7.57e-57	Ribosomal_L6e (1)
4		dd_Smed_v6_505_0_1	1.7681e-22	0.933446
4		dd_Smed_v6_133_0_1	5.65399e-22	1.27001	peptidyl-prolyl cis-trans isomerase A isoform 1 [Homo sapiens]	1e-66	Pro_isomerase (1) / SMMA_C (1)
4		dd_Smed_v6_56_0_1	7.65279e-22	0.952116	heat shock protein HSP 90-alpha isoform 2 [Homo sapiens]	0	HSP90 (1) / HATPase_c_3 (1) / HATPase_c (1)
4		dd_Smed_v6_12472_0_1	1.25585e-21	3.65483	delta-like protein 4 precursor [Homo sapiens]	8.95e-15	EGF_TEN (1) / MG4 (1) / DSL (1) / EGF_PEAR1L (1) / MG3 (1) / MG2 (1) / Intein_splicing (1)
4		dd_Smed_v6_1683_0_1	4.47657e-21	1.51422
4		dd_Smed_v6_23_0_1	4.51558e-21	1.4999	ATP synthase F(0) complex subunit C2, mitochondrial isoform d [Homo sapiens]	1.59e-24	ATP-synt_C (1)
4		dd_Smed_v6_7988_0_1	7.02986e-21	4.46601	discoidin domain-containing receptor 2 isoform X2 [Homo sapiens]	1.83e-28	PK_Tyr_Ser-Thr (1) / DDR1-2_DS-like (1) / F5_F8_type_C (1) / Pkinase (1)
4	smedwi-3	dd_Smed_v6_1258_0_1	8.58674e-21	1.57782	piwi-like protein 1 isoform X1 [Homo sapiens]	0	Piwi (1) / PAZ (1) / Piwi_N (1) / ArgoL1 (1) / ArgoN (1)
4		dd_Smed_v6_141_0_1	1.80863e-20	1.1973	60 kDa heat shock protein, mitochondrial [Homo sapiens]	0	Cpn60_TCP1 (1)
4		dd_Smed_v6_12768_0_1	6.35005e-20	1.83694	suppressor of cytokine signaling 7 isoform X2 [Homo sapiens]	2.19e-42	SH2 (1) / SOCS_box (1)
4		dd_Smed_v6_1305_0_1	1.21126e-19	1.81256	keratinocyte-associated protein 2 [Homo sapiens]	5.19e-19	Keratin_assoc (1)
4		dd_Smed_v6_5128_0_1	1.2116e-19	2.54754			RNA_pol_Rpb1_6 (1)
4		dd_Smed_v6_1206_0_1	1.32421e-19	2.84442	hematopoietic prostaglandin D synthase [Homo sapiens]	1.26e-22	GST_C_3 (1) / GST_N (1) / GST_N_3 (1) / GST_C (1) / GST_N_2 (1)
4		dd_Smed_v6_2244_0_1	1.83019e-19	1.91007	macrophage migration inhibitory factor [Homo sapiens]	9.25e-27	MIF (1)
4		dd_Smed_v6_1095_0_1	4.96583e-19	1.67514	high mobility group protein B2 [Homo sapiens]	7.76e-30	HMG_box (1) / HMG_box_2 (1) / HMG_WDHD1 (1)
4		dd_Smed_v6_1709_0_1	5.19027e-19	1.92252	fructose-1,6-bisphosphatase 1 [Homo sapiens]	2.27e-153	FBPase (1) / FBPase_C (1) / Inositol_P (1)
4		dd_Smed_v6_1219_1_1	2.00912e-18	2.01133	PLAC8-like protein 1 [Homo sapiens]	4.44e-13	PLAC8 (1)
4		dd_Smed_v6_2070_0_1	2.08218e-18	2.60033
4		dd_Smed_v6_128_0_1	2.85557e-18	1.05446	60S ribosomal protein L18 isoform 1 [Homo sapiens]	2.45e-62	Ribosomal_L18 (1)
4		dd_Smed_v6_13055_0_1	9.03141e-18	4.66264
4		dd_Smed_v6_221_0_1	9.92325e-18	0.931537	60S ribosomal protein L28 isoform 2 [Homo sapiens]	3.46e-20	Ribosomal_L28e (1)
5		dd_Smed_v6_7_0_1	7.97377e-33	0.957552
5		dd_Smed_v6_30301_0_1	1.48239e-05	6.00582
5		dd_Smed_v6_5675_0_1	9.92815e-05	1.48193	cellular nucleic acid-binding protein isoform 4 [Homo sapiens]	0.000123	zf-CCHC (1)
5		dd_Smed_v6_7356_0_1	0.000655894	1.37701	calmodulin-regulated spectrin-associated protein 1 isoform X4 [Homo sapiens]	3.12e-35	CAMSAP_CKK (1)
5	lhx3/4	dd_Smed_v6_20755_0_1	0.00182538	1.88464	LIM/homeobox protein Lhx3 isoform c [Homo sapiens]	3.25e-87	LIM (1) / Homeodomain (1) / Homeobox_KN (1)
5		dd_Smed_v6_4225_0_1	0.00238036	2.02551	broad substrate specificity ATP-binding cassette transporter ABCG2 isoform X2 [Homo sapiens]	3.62e-169	ABC2_membrane (1) / ABC_tran (1) / ABC2_membrane_7 (1) / AAA_21 (1) / SMC_N (1) / ABC2_membrane_3 (1) / AAA_23 (1) / AAA_29 (1)
5		dd_Smed_v6_4737_0_1	0.00322017	0.861237	C-type lectin domain family 18 member C isoform X5 [Homo sapiens]	5.82e-11	ShK (1) / CAP (1) / EGF_Teneurin (1)
5		dd_Smed_v6_57477_0_1	0.0045224	5.0278
5		dd_Smed_v6_23179_0_1	0.00458932	4.76668
5		dd_Smed_v6_24622_0_1	0.00634775	3.41514
5		dd_Smed_v6_18427_0_1	0.00934765	3.46132			zf-BED (1) / DUF659 (1)
5		dd_Smed_v6_25276_0_1	0.0112545	5.72203
5		dd_Smed_v6_31995_0_1	0.0112545	5.46576
5		dd_Smed_v6_19745_0_1	0.0112545	5.74814
5		dd_Smed_v6_42359_0_1	0.0112545	5.7955			RVT_1 (1)
5		dd_Smed_v6_26432_0_1	0.0112545	5.3921
5		dd_Smed_v6_47150_0_1	0.0112545	6.29799	ubiquitin-60S ribosomal protein L40 isoform 1 precursor [Homo sapiens]	9.88e-14	ubiquitin (1) / Rad60-SLD (1)
5		dd_Smed_v6_34555_0_1	0.0112545	5.68467			MULE (1)
5		dd_Smed_v6_20221_0_1	0.0222723	1.23737	hemicentin-1 isoform X1 [Homo sapiens]	3.25e-05	TSP1_CFP_C (1)
5		dd_Smed_v6_1760_1_1	0.0273435	2.89163	retrotransposon-like protein 1 [Homo sapiens]	3.5e-25	Monjiviricetes_fusion (1) / RT_RNaseH (1) / RT_RNaseH_2 (1) / RVT_1 (1) / Integrase_H2C2 (1) / rve (1) / zf-CCHC (1) / Retrotrans_gag (1) / gag-asp_proteas (1) / Asp_protease_2 (1) / RVP (1) / Asp_protease (1) / ubiquitin (1)
6		dd_Smed_v6_26182_0_1	3.97966e-93	6.24883	T-box transcription factor TBX1 isoform B [Homo sapiens]	3.47e-70	T-box (1)
6	tlx1-like	dd_Smed_v6_13781_0_1	3.37403e-86	5.83644	T-cell leukemia homeobox protein 3 [Homo sapiens]	1.05e-39	Homeodomain (1) / Homeobox_KN (1)
6		dd_Smed_v6_10750_1_1	1.05883e-78	5.15174	carbonic anhydrase-related protein 10 precursor [Homo sapiens]	5.02e-48	Carb_anhydrase (1)
6		dd_Smed_v6_17759_0_1	4.21275e-74	5.21638	caskin-2 isoform b [Homo sapiens]	2.73e-37	SAM_1 (1) / SAM_2 (1) / SH3_9 (1)
6		dd_Smed_v6_16612_0_1	2.94662e-57	5.57568
6		dd_Smed_v6_13343_0_1	2.95881e-51	4.30318	LIM/homeobox protein Lhx2 [Homo sapiens]	5.03e-29	LIM (1) / Homeodomain (1) / Homeobox_KN (1)
6		dd_Smed_v6_8276_0_1	3.23266e-51	3.73891	endothelin-converting enzyme 2 isoform B [Homo sapiens]	7.51e-149	Peptidase_M13_N (1) / Peptidase_M13 (1)
6		dd_Smed_v6_16610_0_1	8.80727e-51	5.00144	protocadherin-9 isoform X4 [Homo sapiens]	2.78e-70	Cadherin (1) / Cadherin_FAT4_N (1) / Cadherin_2 (1) / Cadherin_CELSR2_9th (1)
6		dd_Smed_v6_15256_0_1	3.21203e-46	3.99144
6		dd_Smed_v6_14623_0_1	1.05768e-34	8.5323	glutamate receptor ionotropic, NMDA 3A precursor [Homo sapiens]	8.96e-62
6		dd_Smed_v6_26109_0_1	2.09088e-29	4.53867	neuropeptide Y receptor type 1 isoform X1 [Homo sapiens]	1.1e-24	7tm_1 (1)
6		dd_Smed_v6_13474_0_1	6.2532e-29	2.72278	AT-rich interactive domain-containing protein 3C isoform 2 [Homo sapiens]	2.61e-70	ARID (1)
6		dd_Smed_v6_15648_0_1	1.17703e-27	3.78692
6		dd_Smed_v6_29260_0_1	1.97299e-27	4.38068
6		dd_Smed_v6_23099_0_1	3.06308e-26	5.86421	BTB/POZ domain-containing protein KCTD16 isoform X2 [Homo sapiens]	1.05e-50	H1_KCTD8_12_16 (1) / BTB_2 (1)
6		dd_Smed_v6_9105_0_1	3.37175e-24	2.67445
6		dd_Smed_v6_10567_0_1	2.16481e-23	3.04618			Innexin (1)
6		dd_Smed_v6_14203_0_1	6.53406e-23	4.37267
6	foxD	dd_Smed_v6_23249_0_1	2.25326e-22	5.68574	forkhead box protein D4 [Homo sapiens]	4.13e-54	Forkhead (1)
6		dd_Smed_v6_17008_0_1	4.21424e-22	4.46088	somatostatin receptor type 1 [Homo sapiens]	1.6e-50	7tm_1 (1) / 7TM_GPCR_Srsx (1) / 7TM_GPCR_Srw (1) / 7TM_GPCR_Srx (1) / 7tm_4 (1)
6		dd_Smed_v6_20491_0_1	7.04429e-21	3.42411	short transient receptor potential channel 5 isoform X1 [Homo sapiens]	0	TRP_2 (1) / Ion_trans (1) / PKD_channel (1) / Ank_2 (1) / Ank_4 (1) / Ank (1) / Ank_3 (1) / Ank_5 (1)
6		dd_Smed_v6_13323_0_1	1.33885e-18	4.40225
6		dd_Smed_v6_13412_0_1	5.22431e-18	3.24325	protocadherin-1 isoform 1 precursor [Homo sapiens]	3.42e-60	Cadherin (1) / Cadherin_2 (1) / Cadherin_FAT4_N (1) / Cadherin_CELSR2_9th (1) / Tetraspanin (1)
6		dd_Smed_v6_12429_0_1	7.77562e-18	2.47966	protocadherin-1 isoform 1 precursor [Homo sapiens]	1.04e-71	Cadherin (1) / Cadherin_FAT4_N (1) / Cadherin_CELSR2_9th (1) / YEATS (1) / Cadherin_2 (1)
6		dd_Smed_v6_14596_0_1	1.71925e-17	2.60281	E3 ubiquitin-protein ligase PDZRN3 isoform 3 [Homo sapiens]	1.74e-18	PDZ (1) / PDZ_6 (1) / PDZ_2 (1)
6		dd_Smed_v6_13435_0_1	5.39633e-17	2.57887			Innexin (1)
6		dd_Smed_v6_20268_0_1	6.99871e-16	2.42876	acid-sensing ion channel 5 [Homo sapiens]	1.35e-08	ASC (1)
6		dd_Smed_v6_17019_0_1	1.00352e-15	3.11847	protocadherin-1 isoform 3 [Homo sapiens]	4.66e-73	Cadherin (1) / Cadherin_FAT4_N (1) / Cadherin_2 (1) / Cadherin_CELSR2_9th (1) / Cadherin_4 (1)
6		dd_Smed_v6_13705_0_1	1.84202e-15	4.23734	glutamate receptor ionotropic, kainate 2 isoform X4 [Homo sapiens]	6.27e-134	Lig_chan (1) / Lig_chan-Glu_bd (1) / ANF_receptor (1) / SBP_bac_3 (1)
6		dd_Smed_v6_16955_0_1	2.1096e-15	2.03379	homeobox protein aristaless-like 4 [Homo sapiens]	2.34e-32	Homeodomain (1) / Homeobox_KN (1)
6		dd_Smed_v6_196_0_1	1.90002e-14	1.44591	phosphoenolpyruvate carboxykinase [GTP], mitochondrial isoform 1 precursor [Homo sapiens]	0	PEPCK_GTP (1) / PEPCK_N (1)
6		dd_Smed_v6_18607_0_1	6.79181e-14	2.71985	D(2) dopamine receptor isoform X1 [Homo sapiens]	4.78e-06
6		dd_Smed_v6_9565_0_1	2.25795e-13	0.87058	collagen alpha-1(XXI) chain isoform X1 [Homo sapiens]	3.77e-33	Collagen (1) / COLFI (1)
6		dd_Smed_v6_703_0_1	2.91949e-13	1.35997	deoxyhypusine hydroxylase [Homo sapiens]	6.47e-71	HEAT_2 (1) / HEAT_PBS (1) / HEAT (1)
6		dd_Smed_v6_840_0_1	3.17934e-13	1.01224	collagen alpha-2(I) chain precursor [Homo sapiens]	4.12e-37	Collagen (1) / COLFI (1)
6		dd_Smed_v6_20444_0_1	5.75551e-13	2.68901			7tm_1 (1)
6		dd_Smed_v6_7303_0_1	9.00487e-13	4.41427
6		dd_Smed_v6_13155_0_1	1.19202e-12	3.37824	protocadherin-11 X-linked isoform X11 [Homo sapiens]	1.27e-77	Cadherin (1) / Cadherin_FAT4_N (1) / Cadherin_2 (1) / Cadherin_CELSR2_9th (1) / RET_CLD1 (1)
6		dd_Smed_v6_10522_0_1	1.61069e-12	2.03313	amiloride-sensitive sodium channel subunit alpha isoform 3 [Homo sapiens]	5.59e-08	ASC (1)
6		dd_Smed_v6_8138_0_1	1.77806e-12	2.45805	Calcium-activated potassium channel subunit alpha-1 isoform b [Homo sapiens]	0	Slo-like_RCK (1) / BK_channel_a (1) / Ion_trans (1) / Ion_trans_2 (1) / Slowpoke_C (1) / Lig_chan (1)
6		dd_Smed_v6_17834_0_1	3.76974e-12	3.78681			Saw1 (1)
6	nlg-8	dd_Smed_v6_8738_0_1	6.36115e-12	1.59558	noggin precursor [Homo sapiens]	1.1e-09	Noggin (1)
6	tolloid	dd_Smed_v6_5652_0_1	5.68176e-11	1.10715	tolloid-like protein 1 isoform 1 precursor [Homo sapiens]	0	CUB (1) / Astacin (1) / FXa_inhibition (1) / CUB_M02D8_5_3rd (1) / EGF_CA (1) / CDCP1_CUB_6 (1) / cEGF (1) / EGF (1) / CUB_M02D8_5_2nd (1) / hEGF (1) / CUB_2 (1) / EGF_3 (1) / Peptidase_M10 (1)
6	colF-6	dd_Smed_v6_832_0_1	6.13449e-11	0.836128	collagen alpha-2(I) chain precursor [Homo sapiens]	1.3e-35	Collagen (1) / COLFI (1)
6	colF-8	dd_Smed_v6_402_0_1	8.64862e-11	0.910267	collagen alpha-1(XI) chain isoform X4 [Homo sapiens]	1.78e-35	Collagen (1) / COLFI (1) / Laminin_G_2 (1)
6		dd_Smed_v6_13377_0_1	1.0253e-10	3.26084	carboxyl-terminal PDZ ligand of neuronal nitric oxide synthase protein isoform 1 [Homo sapiens]	3.88e-52	PID (1)
6		dd_Smed_v6_19727_0_1	1.06142e-10	3.50939	acid-sensing ion channel 2 isoform MDEG2 [Homo sapiens]	6.43e-08	ASC (1)
6		dd_Smed_v6_5372_0_1	1.69577e-10	1.41995
6		dd_Smed_v6_14462_0_1	3.7823e-10	3.44595	stomatin isoform a [Homo sapiens]	3.43e-90	Band_7 (1)
6	colF-5	dd_Smed_v6_740_0_1	4.62982e-10	0.842777	collagen alpha-1(II) chain isoform X4 [Homo sapiens]	2.44e-32	Collagen (1) / COLFI (1)
7		dd_Smed_v6_3011_0_1	3.22711e-82	5.30727
7		dd_Smed_v6_5950_0_1	4.0722e-38	4.60299	glutamate receptor ionotropic, NMDA 3A precursor [Homo sapiens]	2.21e-58	Lig_chan-Glu_bd (1) / Lig_chan (1) / SBP_bac_3 (1)
7		dd_Smed_v6_17743_0_1	1.12384e-33	5.18858	protein turtle homolog A isoform a precursor [Homo sapiens]	3.05e-44	Ig_3 (1) / I-set (1) / ig (1) / Ig_2 (1) / V-set (1) / Ig_4 (1) / Ig_PDGFR_d4 (1) / Ig_C17orf99 (1) / C2-set_3 (1)
7		dd_Smed_v6_19925_0_1	1.54562e-33	4.68374	protocadherin-11 X-linked isoform X11 [Homo sapiens]	3.65e-65	Cadherin (1) / Cadherin_FAT4_N (1) / Cadherin_CELSR2_9th (1) / Cadherin_2 (1)
7		dd_Smed_v6_3815_0_1	1.4212e-29	4.81771
7		dd_Smed_v6_18414_0_1	8.60115e-28	4.44898	glutamate receptor ionotropic, NMDA 3A isoform X1 [Homo sapiens]	1.6e-35	Lig_chan-Glu_bd (1) / Lig_chan (1) / SBP_bac_3 (1)
7		dd_Smed_v6_12756_0_1	2.52538e-24	5.69795	enteropeptidase isoform X3 [Homo sapiens]	7.63e-06	Ldl_recept_a (1)
7		dd_Smed_v6_19286_0_1	8.10443e-24	3.85643	visual system homeobox 2 [Homo sapiens]	4.2e-62	Homeodomain (1) / Homeobox_KN (1) / NESP55 (1)
7	foxC2	dd_Smed_v6_18389_0_1	2.33139e-22	4.64369	forkhead box protein C2 [Homo sapiens]	3.25e-49	Forkhead (1)
7		dd_Smed_v6_1483_0_1	6.15133e-20	4.55484
7		dd_Smed_v6_6934_0_1	3.64164e-19	4.21418	smoothelin isoform X15 [Homo sapiens]	2.45e-33	CH (1) / I-set (1) / CAMSAP_CH (1) / Ig_3 (1)
7	col4-3	dd_Smed_v6_2337_0_1	1.52406e-16	1.35173	collagen alpha-1(XXIV) chain isoform 1 precursor [Homo sapiens]	1.1e-58	Collagen (1) / C4 (1)
7		dd_Smed_v6_15686_0_1	3.31544e-16	3.4466
7		dd_Smed_v6_16535_0_1	3.63649e-16	3.73395	substance-K receptor [Homo sapiens]	1.59e-30	7tm_1 (1)
7		dd_Smed_v6_15129_0_1	8.19911e-16	4.76943	neural cell adhesion molecule 2 isoform 8 [Homo sapiens]	3.84e-08	I-set (1) / Ig_3 (1) / Ig_2 (1) / ig (1) / V-set (1) / V-set_CD47 (1)
7		dd_Smed_v6_14462_0_1	1.26385e-15	3.11844	stomatin isoform a [Homo sapiens]	3.43e-90	Band_7 (1)
7		dd_Smed_v6_15332_0_1	4.39021e-13	3.08437	protocadherin beta-4 precursor [Homo sapiens]	6.44e-68	Cadherin (1) / Cadherin_FAT4_N (1) / Cadherin_2 (1) / Cadherin_CELSR2_9th (1)
7		dd_Smed_v6_11975_0_1	1.08249e-12	3.24933	homeobox protein SIX6 [Homo sapiens]	2.11e-103	SIX1_SD (1) / Homeodomain (1) / Homeobox_KN (1)
7		dd_Smed_v6_15479_0_1	1.91834e-11	3.82865	neuropeptide Y receptor type 1 isoform X1 [Homo sapiens]	2.7e-36	7tm_1 (1) / 7TM_GPCR_Srsx (1)
7	foxG	dd_Smed_v6_16466_0_1	7.43649e-11	2.46295	forkhead box protein G1 [Homo sapiens]	3.52e-36	Forkhead (1)
7		dd_Smed_v6_11772_0_1	2.85061e-10	3.9461	serine/threonine-protein kinase DCLK1 isoform 3 [Homo sapiens]	5.17e-57	Pkinase (1) / PK_Tyr_Ser-Thr (1) / Kdo (1) / YrbL-PhoP_reg (1) / FTA2 (1)
7		dd_Smed_v6_24722_0_1	1.1914e-09	4.69528			ASC (1)
7		dd_Smed_v6_9781_0_1	1.1914e-09	4.58696			Fuz_longin_1 (1)
7		dd_Smed_v6_53036_0_1	1.20933e-09	4.81512
7		dd_Smed_v6_29789_0_1	2.34125e-08	7.24371
7		dd_Smed_v6_22332_0_1	2.8726e-08	4.34827	discoidin domain-containing receptor 2 isoform X1 [Homo sapiens]	2.43e-42	PK_Tyr_Ser-Thr (1) / Pkinase (1) / DDR1-2_DS-like (1)
7		dd_Smed_v6_16629_0_1	3.75517e-08	4.26078	protocadherin-11 X-linked isoform f precursor [Homo sapiens]	2.71e-66	Cadherin (1) / Cadherin_FAT4_N (1)
7		dd_Smed_v6_20805_0_1	4.81768e-08	4.6546			WS_DGAT_C (1) / WS_DGAT_cat (1)
7		dd_Smed_v6_19631_0_1	7.27464e-08	3.22935	beta-arrestin-1 isoform B [Homo sapiens]	1.33e-138	Arrestin_N (1) / Arrestin_C (1)
7	gata4/5/6-3	dd_Smed_v6_8208_0_1	1.2966e-07	2.38758	trans-acting T-cell-specific transcription factor GATA-3 isoform X1 [Homo sapiens]	1.4e-49	GATA (1) / DUF7573 (1) / Zn_Ribbon_TF (1) / Vps36-NZF-N (1)
7		dd_Smed_v6_11374_0_1	1.80425e-07	3.1486
7		dd_Smed_v6_18940_0_1	3.31521e-07	1.96384	zinc finger protein 362 isoform X2 [Homo sapiens]	6.76e-48	zf-H2C2_2 (1) / zf-C2H2 (1) / zf-C2H2_4 (1)
7		dd_Smed_v6_10467_0_1	3.46751e-07	1.52867	protocadherin-1 isoform 1 precursor [Homo sapiens]	1.62e-61	Cadherin (1) / Cadherin_CELSR2_9th (1) / Cadherin_2 (1) / Cadherin_FAT4_N (1) / ETRAMP (1)
7		dd_Smed_v6_13412_0_1	4.60544e-07	2.94113	protocadherin-1 isoform 1 precursor [Homo sapiens]	3.42e-60	Cadherin (1) / Cadherin_2 (1) / Cadherin_FAT4_N (1) / Cadherin_CELSR2_9th (1) / Tetraspanin (1)
7		dd_Smed_v6_4145_0_1	6.00241e-07	1.8865	plasma membrane calcium-transporting ATPase 3 isoform 3b [Homo sapiens]	0	Cation_ATPase_C (1) / E1-E2_ATPase (1) / Cation_ATPase (1) / Cation_ATPase_N (1) / ATP_Ca_trans_C (1) / Hydrolase (1) / Hydrolase_3 (1)
7		dd_Smed_v6_15788_0_1	1.37438e-06	3.3876
7		dd_Smed_v6_36424_0_1	1.39716e-06	4.18398
7		dd_Smed_v6_13142_0_1	1.98141e-06	3.03708
7	foxF-like	dd_Smed_v6_15035_0_1	3.25123e-06	5.34043	forkhead box protein F1 [Homo sapiens]	1.91e-38	Forkhead (1)
7		dd_Smed_v6_16093_0_1	5.14126e-06	3.10754	receptor-type tyrosine-protein phosphatase S isoform X17 [Homo sapiens]	1.39e-174	Y_phosphatase (1) / fn3 (1) / Ig_3 (1) / I-set (1) / Ig_2 (1) / ig (1) / PTP-SAK (1) / FN3_DSCAM-DSCAML_C (1) / Ig_PDGFR_d4 (1) / Tc-R-P (1) / DSPc (1) / Y_phosphatase3 (1) / V-set (1)
7		dd_Smed_v6_22863_0_1	5.62406e-06	3.21338	glutamate receptor ionotropic, NMDA 3A precursor [Homo sapiens]	1.46e-61	Lig_chan (1)
7		dd_Smed_v6_1721_0_1	5.79754e-06	0.781455	plasma membrane calcium-transporting ATPase 3 isoform 3b [Homo sapiens]	0	Cation_ATPase_C (1) / E1-E2_ATPase (1) / Cation_ATPase (1) / Cation_ATPase_N (1) / Hydrolase (1) / ATP_Ca_trans_C (1) / Hydrolase_3 (1)
7		dd_Smed_v6_11704_0_1	7.12439e-06	2.49691			Ephrin (1)
7		dd_Smed_v6_16233_0_1	8.0084e-06	2.29732	voltage-gated hydrogen channel 1 isoform X2 [Homo sapiens]	1.06e-10	Ion_trans (1)
7		dd_Smed_v6_17092_0_1	2.25652e-05	4.0989	ligand of Numb protein X 2 isoform X1 [Homo sapiens]	1.41e-53	PDZ (1) / PDZ_6 (1) / PDZ_2 (1) / GRASP55_65 (1) / DUF6288 (1)
7	col4-2	dd_Smed_v6_2197_0_1	3.05725e-05	0.88226	collagen alpha-1(XXIV) chain isoform 1 precursor [Homo sapiens]	1.02e-60	Collagen (1) / C4 (1)
7		dd_Smed_v6_43669_0_1	3.38779e-05	5.50885
7	col4-1	dd_Smed_v6_1579_0_1	4.38425e-05	0.781292	collagen alpha-6(IV) chain isoform B precursor [Homo sapiens]	9.1e-110	Collagen (1) / C4 (1)
7		dd_Smed_v6_15809_0_1	0.000124464	3.84535	calcium-activated potassium channel subunit beta-2 isoform X1 [Homo sapiens]	8.91e-09	CaKB (1)
7		dd_Smed_v6_19417_0_1	0.000146819	7.33342	TNF receptor-associated factor 1 isoform a [Homo sapiens]	2.8e-21	MATH_2 (1) / TRAF-mep_MATH (1) / zf-TRAF (1) / Sina_ZnF (1)
8		dd_Smed_v6_6193_0_1	5.49509e-171	9.41836
8		dd_Smed_v6_10467_0_1	1.23475e-114	5.74402	protocadherin-1 isoform 1 precursor [Homo sapiens]	1.62e-61	Cadherin (1) / Cadherin_CELSR2_9th (1) / Cadherin_2 (1) / Cadherin_FAT4_N (1) / ETRAMP (1)
8	post2b	dd_Smed_v6_9061_0_1	3.66025e-102	5.27063	homeobox protein Hox-C12 [Homo sapiens]	1.29e-18	Homeodomain (1)
8		dd_Smed_v6_4660_0_1	1.59535e-94	5.32685
8		dd_Smed_v6_15362_0_1	5.47132e-81	4.59717	protocadherin-11 Y-linked isoform X2 [Homo sapiens]	5.57e-54	Cadherin (1) / Cadherin_FAT4_N (1) / Cadherin_2 (1) / Cadherin_CELSR2_9th (1)
8		dd_Smed_v6_31445_0_1	4.78858e-77	7.47127	B-cell receptor CD22 isoform 5 [Homo sapiens]	5.75e-06	Ig_3 (1) / ig (1) / I-set (1) / V-set (1) / Ig_2 (1)
8	eve	dd_Smed_v6_18147_0_1	1.32486e-73	7.02883	homeobox even-skipped homolog protein 1 isoform 1 [Homo sapiens]	2.14e-27	Homeodomain (1) / Homeobox_KN (1) / HTH_3 (1) / CENP-B_N (1)
8		dd_Smed_v6_11609_0_1	5.77963e-65	4.86113
8		dd_Smed_v6_23525_0_1	1.95914e-60	6.94137	beta-2 adrenergic receptor [Homo sapiens]	8.62e-06	7tm_1 (1) / 7TM_GPCR_Srsx (1) / Ly49 (1) / DUF2140 (1)
8		dd_Smed_v6_22486_0_1	1.81378e-59	8.72571	sodium-dependent noradrenaline transporter isoform 2 [Homo sapiens]	1.27e-180	SNF (1) / DUF5693 (1)
8		dd_Smed_v6_14850_0_1	7.9194e-57	4.01084	glutamate receptor ionotropic, NMDA 2A isoform X3 [Homo sapiens]	4.38e-92	Lig_chan (1) / Lig_chan-Glu_bd (1) / SBP_bac_3 (1) / ANF_receptor (1)
8	phmus-1	dd_Smed_v6_8356_0_1	5.67541e-56	5.2716	basement membrane-specific heparan sulfate proteoglycan core protein isoform b precursor [Homo sapiens]	4.14e-47	Ig_3 (1) / ig (1) / I-set (1) / Ldl_recept_a (1) / Ig_2 (1) / Laminin_B (1) / Ig_4 (1) / V-set (1) / Sp38 (1)
8		dd_Smed_v6_31751_0_1	4.35057e-53	5.42388			F5_F8_type_C_2 (1) / F5_F8_type_C (1) / Rax2_2 (1)
8		dd_Smed_v6_11743_0_1	1.89316e-45	3.64252	kinase D-interacting substrate of 220 kDa isoform 6 [Homo sapiens]	5.96e-43	SAM_KIDINS220 (1) / KAP_NTPase (1)
8		dd_Smed_v6_13603_0_1	2.33068e-45	6.9548
8		dd_Smed_v6_20268_0_1	2.14112e-44	4.14518	acid-sensing ion channel 5 [Homo sapiens]	1.35e-08	ASC (1)
8		dd_Smed_v6_6470_0_1	7.8522e-42	4.0184	aminopeptidase N [Homo sapiens]	3.97e-161	Peptidase_M1 (1) / ERAP1_C (1) / Peptidase_M1_N (1)
8		dd_Smed_v6_12073_0_1	2.2031e-39	3.73168			TMEM132_C (1) / Ig_TMEM132_5th (1)
8		dd_Smed_v6_5372_0_1	4.07518e-39	4.8294
8		dd_Smed_v6_12974_0_1	4.91787e-38	4.20868	matrix-remodeling-associated protein 5 precursor [Homo sapiens]	6.59e-11	LRR_8 (1) / LRR_5 (1) / LRR_4 (1) / LRR_1 (1)
8		dd_Smed_v6_17901_0_1	2.3631e-36	5.38126	glutamate receptor 4 isoform X2 [Homo sapiens]	2.42e-157	Lig_chan (1) / Lig_chan-Glu_bd (1) / ANF_receptor (1) / SBP_bac_3 (1)
8		dd_Smed_v6_14366_0_1	3.71658e-35	4.31929
8		dd_Smed_v6_12023_0_1	6.24538e-34	3.97208	protocadherin gamma-A10 isoform 2 precursor [Homo sapiens]	2.13e-64	Cadherin (1) / Cadherin_2 (1) / Cadherin_FAT4_N (1) / DUF2207_C (1) / Orf78 (1)
8		dd_Smed_v6_5762_0_1	2.55459e-32	5.46617
8		dd_Smed_v6_26308_0_1	6.56831e-31	5.49773	low-density lipoprotein receptor-related protein 3 isoform X1 [Homo sapiens]	0.00083
8		dd_Smed_v6_14502_0_1	1.24881e-30	5.59302	GTP-binding protein Di-Ras2 [Homo sapiens]	8.78e-62	Ras (1) / Roc (1) / SRPRB (1) / Arf (1) / MMR_HSR1 (1) / RsgA_GTPase (1) / GTP_EFTU (1)
8		dd_Smed_v6_13493_0_1	5.17731e-27	6.27489			HSP20 (1)
8		dd_Smed_v6_9830_0_1	5.24485e-27	5.4533	microtubule-associated protein 1B isoform 2 [Homo sapiens]	1.97e-05
8		dd_Smed_v6_12771_0_1	6.17502e-25	2.40707	receptor-type tyrosine-protein phosphatase delta isoform X12 [Homo sapiens]	7.56e-109
8		dd_Smed_v6_15625_0_1	7.89919e-24	4.72316	neuromedin-K receptor [Homo sapiens]	5.45e-44	7tm_1 (1) / 7TM_GPCR_Srsx (1)
8		dd_Smed_v6_7323_0_1	2.69561e-23	2.75769	RNA-binding protein Musashi homolog 1 isoform X3 [Homo sapiens]	7.74e-73	RRM_1 (1) / RRM_7 (1) / RRM_PARP14_3 (1) / PHM7_cyt (1) / Nup35_RRM_2 (1)
8		dd_Smed_v6_5576_0_1	3.3966e-22	7.33961	atrial natriuretic peptide-converting enzyme isoform 1 [Homo sapiens]	0.001	Ldl_recept_a (1)
8		dd_Smed_v6_15419_0_1	3.97141e-22	3.78505	metabotropic glutamate receptor 3 isoform 1 precursor [Homo sapiens]	0	7tm_3 (1) / ANF_receptor (1) / NCD3G (1) / Peripla_BP_6 (1)
8		dd_Smed_v6_4055_0_1	3.94644e-21	5.5192	endophilin-B1 isoform 1 [Homo sapiens]	4.51e-34	BAR (1) / BAR_2 (1)
8		dd_Smed_v6_7974_0_1	3.51061e-19	1.9104	troponin I, fast skeletal muscle isoform 1 [Homo sapiens]	6.85e-07	Troponin (1)
8		dd_Smed_v6_44126_0_1	3.99013e-19	7.04215
8		dd_Smed_v6_15993_0_1	1.26582e-18	3.14329			SPC25 (1)
8		dd_Smed_v6_29018_0_1	4.50214e-18	6.52767	C-C chemokine receptor type 1 [Homo sapiens]	0.048	7tm_1 (1) / 7TM_GPCR_Srw (1) / 7TM_GPCR_Srx (1)
8		dd_Smed_v6_34803_0_1	2.05205e-16	5.45384	D(2) dopamine receptor isoform short [Homo sapiens]	1.98e-52	7tm_1 (1) / 7TM_GPCR_Srsx (1) / 7tm_4 (1) / 7TM_GPCR_Srx (1)
8		dd_Smed_v6_22402_0_1	1.7901e-15	3.10458	potassium voltage-gated channel subfamily C member 1 isoform 2 [Homo sapiens]	1.69e-91	Ion_trans (1) / BTB_2 (1) / Ion_trans_2 (1)
8		dd_Smed_v6_25657_0_1	3.72209e-15	3.52764	somatostatin receptor type 4 [Homo sapiens]	1e-32	7tm_1 (1) / 7TM_GPCR_Srsx (1) / 7TM_GPCR_Srx (1)
8		dd_Smed_v6_9671_0_1	7.06572e-15	4.38348	centrosomal protein of 78 kDa isoform h [Homo sapiens]	7.91e-111	LRR_6 (1)
8		dd_Smed_v6_40030_0_1	1.37503e-14	5.57681	neuropilin-2 isoform 6 precursor [Homo sapiens]	0.023	CUB (1)
8		dd_Smed_v6_11704_0_1	2.48951e-14	3.67786			Ephrin (1)
8		dd_Smed_v6_12182_0_1	4.33542e-14	3.00533	neuronal acetylcholine receptor subunit alpha-7 isoform 1 precursor [Homo sapiens]	6.68e-118	Neur_chan_LBD (1) / Neur_chan_memb (1)
8		dd_Smed_v6_11987_0_1	7.63466e-14	2.32948	nephrin precursor [Homo sapiens]	2.6e-18	I-set (1) / Ig_3 (1) / ig (1) / Ig_2 (1) / C2-set_2 (1) / V-set (1) / C2-set_3 (1) / fn3 (1) / C1-set (1)
8	dachsous	dd_Smed_v6_11744_0_1	7.98872e-14	2.66567	protocadherin-23 isoform 3 [Homo sapiens]	2.2e-90	Cadherin (1) / Cadherin_FAT4_N (1) / Cadherin_2 (1) / Cadherin_CELSR2_9th (1) / RET_CLD1 (1)
8		dd_Smed_v6_31771_0_1	1.10397e-13	7.85415			ASC (1)
8		dd_Smed_v6_10515_0_1	3.28055e-13	3.98353	cGMP-dependent protein kinase 1 isoform 1 [Homo sapiens]	0	Pkinase (1) / PK_Tyr_Ser-Thr (1) / cNMP_binding (1) / Kinase-like (1)
8		dd_Smed_v6_12681_0_1	3.35101e-13	2.80132	potassium voltage-gated channel subfamily KQT member 4 isoform a [Homo sapiens]	7.96e-132	KCNQ_channel (1) / Ion_trans (1) / Ion_trans_2 (1)
