# Supplementary material for: The planarian dorsal–ventral boundary regulates anterior–posterior axis growth and patterning
Source: PLoS Biol. 2025 Nov 11;23(11):e3003482. doi: 10.1371/journal.pbio.3003482 (PMC12629446; doi:10.1371/journal.pbio.3003482)
Supplement: S2 Table — (XLSX) [file pbio.3003482.s008.xlsx]

## Sheet: Sheet1
Table S2. Contig annotation of genes used in figures, related to Figures 1-6.
Figure	Panel	Label	Contig
1	A	β-catenin-1	dd_Smed_v6_2688_0_1
1	A	bmp4	dd_Smed_v6_17402_0_1
1	A	admp	dd_Smed_v6_12939_2_1
1	A	nlg-8	dd_Smed_v6_8738_0_1
1	A	nlg-7	dd_Smed_v6_10469_0_1
1	B	bmp4	dd_Smed_v6_17402_0_1
1	B	wnt1	dd_Smed_v6_28398_0_1
1	B	fz4-1	dd_Smed_v6_11650_0_1
1	B	wntP-2	dd_Smed_v6_7326_0_1
1	B	ndl-3	dd_Smed_v6_6604_0_1
1	B	notum	dd_Smed_v6_24180_0_1
1	B	sFRP-1	dd_Smed_v6_13985_0_1
1	B	ndl-5	dd_Smed_v6_5102_0_1
1	C	laminB	dd_Smed_v6_3065_0_1
1	C	bmp4	dd_Smed_v6_17402_0_1
1	C	admp	dd_Smed_v6_12939_2_1
1	C	notum	dd_Smed_v6_24180_0_1
1	C	sFRP-1	dd_Smed_v6_13985_0_1
1	C	ndl-4	dd_Smed_v6_12674_0_1
1	C	ndl-5	dd_Smed_v6_5102_0_1
1	C	wnt1	dd_Smed_v6_28398_0_1
1	C	wnt11-1	dd_Smed_v6_14391_0_1
1	C	fz4-1	dd_Smed_v6_11650_0_1
1	D	laminB	dd_Smed_v6_3065_0_1
1	D	ndl-4	dd_Smed_v6_12674_0_1
1	D	fz4-1	dd_Smed_v6_11650_0_1
1	E	β-catenin-1	dd_Smed_v6_2688_0_1
1	E	sFRP-1	dd_Smed_v6_13985_0_1
1	E	laminB	dd_Smed_v6_3065_0_1
1	E	opsin	dd_Smed_v6_15036_0_1
1	F	β-catenin-1	dd_Smed_v6_2688_0_1
1	F	sFRP-1	dd_Smed_v6_13985_0_1
1	F	ndl-4	dd_Smed_v6_12674_0_1
1	F	myoD	dd_Smed_v6_12634_0_1
1	F	snail	dd_Smed_v6_10216_0_1
1	F	nkx1-1	dd_Smed_v6_19327_0_1
1	F	nk4	dd_Smed_v6_9259_0_1
1	G	β-catenin-1	dd_Smed_v6_2688_0_1
1	G	sFRP-1	dd_Smed_v6_13985_0_1
1	G	ndl-4	dd_Smed_v6_12674_0_1
1	G	admp	dd_Smed_v6_12939_2_1
2	A-B, D	admp	dd_Smed_v6_12939_2_1
2	A-B, D	egf-6	dd_Smed_v6_6222_0_1
2	A-B, D	wnt-5	dd_Smed_v6_15469_0_1
2	A-B, D	unc5-B	dd_Smed_v6_10585_0_1
2	A-B, D	ephR-2	dd_Smed_v6_16928_0_1
2	A-B, D	netrin-1	dd_Smed_v6_9795_0_1
2	A-B, D	follistatin	dd_Smed_v6_9584_0_1
2	A-B, D	noggin-1	dd_Smed_v6_15423_0_1
2	A-B, D	netrin-3	dd_Smed_v6_18181_0_1
2	A-B, D	lactadherin	dd_Smed_v6_5463_0_1
2	A-B, D	ephR-3	dd_Smed_v6_27668_0_1
2	A-B, D	troponin-2	dd_Smed_v6_7974_0_1
2	A-B, D	frem-1	dd_Smed_v6_5187_0_1
2	A-B, D	netR	dd_Smed_v6_11409_0_1
2	A-B, D	dd_30210	dd_Smed_v6_30210_0_1
2	A-B, D	delta-3	dd_Smed_v6_13823_0_1
2	A-B, D	coupTF-1	dd_Smed_v6_33286_0_1
2	A-B, D	zfp-4	dd_Smed_v6_29263_0_1
2	C	laminB	dd_Smed_v6_3065_0_1
2	C	nlg-8	dd_Smed_v6_8738_0_1
2	C	nlg-7	dd_Smed_v6_10469_0_1
2	C	nk4	dd_Smed_v6_9259_0_1
2	C	equinox	dd_Smed_v6_20318_0_1
2	D	nlg-8	dd_Smed_v6_8738_0_1
2	D	nlg-7	dd_Smed_v6_10469_0_1
3	A	β-catenin-1	dd_Smed_v6_2688_0_1
3	B	admp	dd_Smed_v6_12939_2_1
3	B	laminB	dd_Smed_v6_3065_0_1
3	C	β-catenin-1	dd_Smed_v6_2688_0_1
3	C	sFRP-1	dd_Smed_v6_13985_0_1
3	C	ndl-4	dd_Smed_v6_12674_0_1
3	C	laminB	dd_Smed_v6_3065_0_1
3	C	opsin	dd_Smed_v6_15036_0_1
3	D	β-catenin-1	dd_Smed_v6_2688_0_1
3	D	sFRP-1	dd_Smed_v6_13985_0_1
3	D	ndl-4	dd_Smed_v6_12674_0_1
3	D	laminB	dd_Smed_v6_3065_0_1
3	D	opsin	dd_Smed_v6_15036_0_1
3	E	β-catenin-1	dd_Smed_v6_2688_0_1
3	E	sFRP-1	dd_Smed_v6_13985_0_1
3	E	ndl-4	dd_Smed_v6_12674_0_1
3	E	opsin	dd_Smed_v6_15036_0_1
4	A	smad1	dd_Smed_v6_6877_0_1
4	A	β-catenin-1	dd_Smed_v6_2688_0_1
4	A	sFRP-1	dd_Smed_v6_13985_0_1
4	A	ndl-4	dd_Smed_v6_12674_0_1
4	A	opsin	dd_Smed_v6_15036_0_1
4	A	laminB	dd_Smed_v6_3065_0_1
4	B	smad1	dd_Smed_v6_6877_0_1
4	B	β-catenin-1	dd_Smed_v6_2688_0_1
4	C	smad1	dd_Smed_v6_6877_0_1
4	C	β-catenin-1	dd_Smed_v6_2688_0_1
4	D	smad1	dd_Smed_v6_6877_0_1
4	D	β-catenin-1	dd_Smed_v6_2688_0_1
4	D	sFRP-1	dd_Smed_v6_13985_0_1
4	D	laminB	dd_Smed_v6_3065_0_1
5	A	β-catenin-1	dd_Smed_v6_2688_0_1
5	A	sFRP-1	dd_Smed_v6_13985_0_1
5	A	ndl-4	dd_Smed_v6_12674_0_1
5	A	opsin	dd_Smed_v6_15036_0_1
5	B	β-catenin-1	dd_Smed_v6_2688_0_1
5	B	sFRP-1	dd_Smed_v6_13985_0_1
5	B	ndl-4	dd_Smed_v6_12674_0_1
5	B	laminB	dd_Smed_v6_3065_0_1
5	C	bmp4	dd_Smed_v6_17402_0_1
5	C	smad1	dd_Smed_v6_6877_0_1
5	C	sFRP-1	dd_Smed_v6_13985_0_1
5	C	ndl-4	dd_Smed_v6_12674_0_1
5	C	laminB	dd_Smed_v6_3065_0_1
6	A	β-catenin-1	dd_Smed_v6_2688_0_1
6	A	FoxD	dd_Smed_v6_23249_0_1
6	A	notum	dd_Smed_v6_24180_0_1
6	A	sFRP-1	dd_Smed_v6_13985_0_1
6	A	ndl-4	dd_Smed_v6_12674_0_1
6	B	β-catenin-1	dd_Smed_v6_2688_0_1
6	B	FoxD	dd_Smed_v6_23249_0_1
6	B	sFRP-1	dd_Smed_v6_13985_0_1
6	B	ndl-4	dd_Smed_v6_12674_0_1
6	B	ndl-5	dd_Smed_v6_5102_0_1
S1	A	β-catenin-1	dd_Smed_v6_2688_0_1
S1	A	sFRP-1	dd_Smed_v6_13985_0_1
S1	A	ndl-4	dd_Smed_v6_12674_0_1
S1	B	β-catenin-1	dd_Smed_v6_2688_0_1
S1	B	admp	dd_Smed_v6_12939_2_1
S1	B	nlg-7	dd_Smed_v6_10469_0_1
S1	C	β-catenin-1	dd_Smed_v6_2688_0_1
S1	C	bmp4	dd_Smed_v6_17402_0_1
S1	C	admp	dd_Smed_v6_12939_2_1
S1	C	nlg-8	dd_Smed_v6_8738_0_1
S1	C	nlg-7	dd_Smed_v6_10469_0_1
S1	D	bmp4	dd_Smed_v6_17402_0_1
S1	D	eye53-1	dd_Smed_v6_889_0_1
S1	E	bmp4	dd_Smed_v6_17402_0_1
S1	E	wnt1	dd_Smed_v6_28398_0_1
S1	E	fz4-1	dd_Smed_v6_11650_0_1
S1	F	bmp4	dd_Smed_v6_17402_0_1
S1	F	notum	dd_Smed_v6_24180_0_1
S1	F	sFRP-1	dd_Smed_v6_13985_0_1
S1	F	ndl-5	dd_Smed_v6_5102_0_1
S1	G	bmp4	dd_Smed_v6_17402_0_1
S1	G	notum	dd_Smed_v6_24180_0_1
S1	G	ChAT	dd_Smed_v6_6208_0_1
S1	H	laminB	dd_Smed_v6_3065_0_1
S1	H	bmp4	dd_Smed_v6_17402_0_1
S1	H	admp	dd_Smed_v6_12939_2_1
S1	I-J	laminB	dd_Smed_v6_3065_0_1
S1	I-J	notum	dd_Smed_v6_24180_0_1
S1	I-J	sFRP-1	dd_Smed_v6_13985_0_1
S1	I-J	ndl-4	dd_Smed_v6_12674_0_1
S1	I-J	ndl-5	dd_Smed_v6_5102_0_1
S1	I,K	laminB	dd_Smed_v6_3065_0_1
S1	I,K	wnt1	dd_Smed_v6_28398_0_1
S1	I,K	wnt11-1	dd_Smed_v6_14391_0_1
S1	I,K	fz4-1	dd_Smed_v6_11650_0_1
S1	L	β-catenin-1	dd_Smed_v6_2688_0_1
S1	L	laminB	dd_Smed_v6_3065_0_1
S1	L	ndl-4	dd_Smed_v6_12674_0_1
S1	L	sFRP-1	dd_Smed_v6_13985_0_1
S1	M	β-catenin-1	dd_Smed_v6_2688_0_1
S1	M	sFRP-1	dd_Smed_v6_13985_0_1
S1	M	ndl-4	dd_Smed_v6_12674_0_1
S1	M	myoD	dd_Smed_v6_12634_0_1
S1	M	snail	dd_Smed_v6_10216_0_1
S1	M	nkx1-1	dd_Smed_v6_19327_0_1
S1	M	nk4	dd_Smed_v6_9259_0_1
S1	N	β-catenin-1	dd_Smed_v6_2688_0_1
S1	N	sFRP-1	dd_Smed_v6_13985_0_1
S1	N	ndl-4	dd_Smed_v6_12674_0_1
S1	N	lactadherin	dd_Smed_v6_5463_0_1
S1	N	netrin-1	dd_Smed_v6_9795_0_1
S2	C	colF-2	dd_Smed_v6_702_0_1
S2	C	smedwi-1	dd_Smed_v6_659_0_1
S2	C	myoD	dd_Smed_v6_12634_0_1
S2	C	nkx1-1	dd_Smed_v6_19327_0_1
S2	C	nk4	dd_Smed_v6_9259_0_1
S2	C	gata4/5/6-3	dd_Smed_v6_8208_0_1
S2	C	admp	dd_Smed_v6_12939_2_1
S2	C	egf-6	dd_Smed_v6_6222_0_1
S2	C	wnt-5	dd_Smed_v6_15469_0_1
S2	C	unc5-B	dd_Smed_v6_10585_0_1
S2	C	ephR-2	dd_Smed_v6_16928_0_1
S2	C	netrin-1	dd_Smed_v6_9795_0_1
S2	C	follistatin	dd_Smed_v6_9584_0_1
S2	C	noggin-1	dd_Smed_v6_15423_0_1
S2	C	netrin-3	dd_Smed_v6_18181_0_1
S2	C	lactadherin	dd_Smed_v6_5463_0_1
S2	C	ephR-3	dd_Smed_v6_27668_0_1
S2	C	troponin-2	dd_Smed_v6_7974_0_1
S2	C	frem-1	dd_Smed_v6_5187_0_1
S2	C	netR	dd_Smed_v6_11409_0_1
S2	C	dd_30210	dd_Smed_v6_30210_0_1
S2	C	delta-3	dd_Smed_v6_13823_0_1
S2	C	coupTF-1	dd_Smed_v6_33286_0_1
S2	C	zfp-4	dd_Smed_v6_29263_0_1
S2	C	colF-11	dd_Smed_v6_8075_0_1
S2	C	ephR-1	dd_Smed_v6_16483_0_1
S2	C	dd_8655	dd_Smed_v6_8655_0_1
S2	C	dd_28888	dd_Smed_v6_28888_0_1
S2	C	dd_11341	dd_Smed_v6_11341_0_1
S2	C	dd_5147	dd_Smed_v6_5147_0_1
S2	C	dd_22514	dd_Smed_v6_22514_0_1
S2	C	dd_1296	dd_Smed_v6_1296_0_1
S2	C	dd_14596	dd_Smed_v6_14596_0_1
S2	C	dd_15903	dd_Smed_v6_15903_0_1
S2	C	dachsous	dd_Smed_v6_11744_0_1
S2	C	dd_18564	dd_Smed_v6_18564_0_1
S2	C	dd_13778	dd_Smed_v6_13778_0_1
S2	C	dd_13815	dd_Smed_v6_13815_0_1
S2	D	admp	dd_Smed_v6_12939_2_1
S2	D	egf-6	dd_Smed_v6_6222_0_1
S2	D	unc5-B	dd_Smed_v6_10585_0_1
S2	D	netrin-1	dd_Smed_v6_9795_0_1
S2	D	follistatin	dd_Smed_v6_9584_0_1
S2	E,G	lactadherin	dd_Smed_v6_5463_0_1
S2	E,G	colF-11	dd_Smed_v6_8075_0_1
S2	E,G	delta-3	dd_Smed_v6_13823_0_1
S2	E,G	frem-1	dd_Smed_v6_5187_0_1
S2	E,G	ephR-3	dd_Smed_v6_27668_0_1
S2	E,G	ephR-1	dd_Smed_v6_16483_0_1
S2	E,G	admp	dd_Smed_v6_12939_2_1
S2	E,G	follistatin	dd_Smed_v6_9584_0_1
S2	E,G	netR	dd_Smed_v6_11409_0_1
S2	E,G	dd_30210	dd_Smed_v6_30210_0_1
S2	E,G	wnt5	dd_Smed_v6_15469_0_1
S2	E,G	netrin-3	dd_Smed_v6_18181_0_1
S2	E,G	ephR-2	dd_Smed_v6_16928_0_1
S2	E,G	dd_8655	dd_Smed_v6_8655_0_1
S2	E,G	dd_28888	dd_Smed_v6_28888_0_1
S2	E,G	egf-6	dd_Smed_v6_6222_0_1
S2	E,G	dd_11341	dd_Smed_v6_11341_0_1
S2	E,G	zfp-4	dd_Smed_v6_29263_0_1
S2	E,G	unc5-B	dd_Smed_v6_10585_0_1
S2	E,G	noggin-1	dd_Smed_v6_15423_0_1
S2	E,G	dd_5147	dd_Smed_v6_5147_0_1
S2	E,G	dd_22514	dd_Smed_v6_22514_0_1
S2	E,G	dd_1296	dd_Smed_v6_1296_0_1
S2	E,G	dd_14596	dd_Smed_v6_14596_0_1
S2	E,G	troponin-2	dd_Smed_v6_7974_0_1
S2	E,G	dd_15903	dd_Smed_v6_15903_0_1
S2	E,G	dachsous	dd_Smed_v6_11744_0_1
S2	E,G	coupTF-1	dd_Smed_v6_33286_0_1
S2	E,G	dd_18564	dd_Smed_v6_18564_0_1
S2	E,G	dd_13778	dd_Smed_v6_13778_0_1
S2	E,G	dd_13815	dd_Smed_v6_13815_0_1
S2	E,G	netrin-1	dd_Smed_v6_9795_0_1
S2	F	colF-11	dd_Smed_v6_8075_0_1
S2	F	ephR-1	dd_Smed_v6_16483_0_1
S2	F	dd_8655	dd_Smed_v6_8655_0_1
S2	F	dd_28888	dd_Smed_v6_28888_0_1
S2	F	dd_11341	dd_Smed_v6_11341_0_1
S2	F	dd_5147	dd_Smed_v6_5147_0_1
S2	F	dd_22514	dd_Smed_v6_22514_0_1
S2	F	dd_1296	dd_Smed_v6_1296_0_1
S2	F	dd_14596	dd_Smed_v6_14596_0_1
S2	F	dd_15903	dd_Smed_v6_15903_0_1
S2	F	dachsous	dd_Smed_v6_11744_0_1
S2	F	dd_18564	dd_Smed_v6_18564_0_1
S2	F	dd_13778	dd_Smed_v6_13778_0_1
S2	F	dd_13815	dd_Smed_v6_13815_0_1
S2	I-J	lactadherin	dd_Smed_v6_5463_0_1
S2	I-J	ephR-3	dd_Smed_v6_27668_0_1
S2	I-J	troponin-2	dd_Smed_v6_7974_0_1
S2	I-J	frem-1	dd_Smed_v6_5187_0_1
S2	I-J	netR	dd_Smed_v6_11409_0_1
S2	I-J	dd_30210	dd_Smed_v6_30210_0_1
S2	I-J	delta-3	dd_Smed_v6_13823_0_1
S2	I-J	coupTF-1	dd_Smed_v6_33286_0_1
S2	I-J	zfp-4	dd_Smed_v6_29263_0_1
S2	K	admp	dd_Smed_v6_12939_2_1
S2	K	egf-6	dd_Smed_v6_6222_0_1
S2	K	wnt-5	dd_Smed_v6_15469_0_1
S2	K	unc5-B	dd_Smed_v6_10585_0_1
S2	K	ephR-2	dd_Smed_v6_16928_0_1
S2	K	netrin-1	dd_Smed_v6_9795_0_1
S2	K	follistatin	dd_Smed_v6_9584_0_1
S2	K	noggin-1	dd_Smed_v6_15423_0_1
S2	K	netrin-3	dd_Smed_v6_18181_0_1
S2	K	lactadherin	dd_Smed_v6_5463_0_1
S2	K	ephR-3	dd_Smed_v6_27668_0_1
S2	K	troponin-2	dd_Smed_v6_7974_0_1
S2	K	frem-1	dd_Smed_v6_5187_0_1
S2	K	netR	dd_Smed_v6_11409_0_1
S2	K	dd_30210	dd_Smed_v6_30210_0_1
S2	K	delta-3	dd_Smed_v6_13823_0_1
S2	K	coupTF-1	dd_Smed_v6_33286_0_1
S2	K	zfp-4	dd_Smed_v6_29263_0_1
S3	B	lactadherin	dd_Smed_v6_5463_0_1
S3	B	frem-1	dd_Smed_v6_5187_0_1
S3	C	wntP-2	dd_Smed_v6_7326_0_1
S3	D	β-catenin-1	dd_Smed_v6_2688_0_1
S3	D	sFRP-1	dd_Smed_v6_13985_0_1
S3	D	ndl-4	dd_Smed_v6_12674_0_1
S3	D	laminB	dd_Smed_v6_3065_0_1
S3	E	smad1	dd_Smed_v6_6877_0_1
S3	E	β-catenin-1	dd_Smed_v6_2688_0_1
S3	E	sFRP-1	dd_Smed_v6_13985_0_1
S3	E	ndl-4	dd_Smed_v6_12674_0_1
S3	E	laminB	dd_Smed_v6_3065_0_1
S4	A	β-catenin-1	dd_Smed_v6_2688_0_1
S4	B	β-catenin-1	dd_Smed_v6_2688_0_1
S4	B	sFRP-1	dd_Smed_v6_13985_0_1
S4	B	ndl-4	dd_Smed_v6_12674_0_1
S4	B	opsin	dd_Smed_v6_15036_0_1
S4	C	β-catenin-1	dd_Smed_v6_2688_0_1
S4	D	sFRP-1	dd_Smed_v6_13985_0_1
S4	D	ndl-4	dd_Smed_v6_12674_0_1
S4	D	laminB	dd_Smed_v6_3065_0_1
S4	E	β-catenin-1	dd_Smed_v6_2688_0_1
S4	F	β-catenin-1	dd_Smed_v6_2688_0_1
S4	F	sFRP-1	dd_Smed_v6_13985_0_1
S4	F	ndl-4	dd_Smed_v6_12674_0_1
S4	F	laminB	dd_Smed_v6_3065_0_1
S4	G	β-catenin-1	dd_Smed_v6_2688_0_1
S4	G	sFRP-1	dd_Smed_v6_13985_0_1
S4	G	ndl-4	dd_Smed_v6_12674_0_1
S4	G	lactadherin	dd_Smed_v6_5463_0_1
S4	G	frem-1	dd_Smed_v6_5187_0_1
S5	A	sFRP-1	dd_Smed_v6_13985_0_1
S5	A	ndl-4	dd_Smed_v6_12674_0_1
S5	A	lactadherin	dd_Smed_v6_5463_0_1
S5	A	frem-1	dd_Smed_v6_5187_0_1
S5	A	dd_30210	dd_Smed_v6_30210_0_1
S5	A	egf-6	dd_Smed_v6_6222_0_1
S6	A	β-catenin-1	dd_Smed_v6_2688_0_1
S6	A	FoxD	dd_Smed_v6_23249_0_1
S6	A	notum	dd_Smed_v6_24180_0_1
S6	B	FoxD	dd_Smed_v6_23249_0_1
S6	B	β-catenin-1	dd_Smed_v6_2688_0_1
S6	C	FoxD	dd_Smed_v6_23249_0_1
S6	C	sFRP-1	dd_Smed_v6_13985_0_1
S6	C	ndl-4	dd_Smed_v6_12674_0_1
S6	C	ndl-5	dd_Smed_v6_5102_0_1
