# Supplementary material for: The planarian dorsal–ventral boundary regulates anterior–posterior axis growth and patterning
Source: PLoS Biol. 2025 Nov 11;23(11):e3003482. doi: 10.1371/journal.pbio.3003482 (PMC12629446; doi:10.1371/journal.pbio.3003482)
Supplement: S1 Data — (XLSX) [file pbio.3003482.s009.xlsx]

## Sheet: Figure 1B
S1 Data. Data used to generate plots, related to Figures 1-6.
Figure 1B, PCG gradient lengths relative to body length
wnt-1		fz4-1		wntP-2		ndl-3, head tip to anterior boundary of PCG		ndl-3, head tip to posterior boundary of PCG		notum		sFRP-1		ndl-5
control	bmp4 RNAi	control	bmp4 RNAi	control	bmp4 RNAi	control	bmp4 RNAi	control	bmp4 RNAi	control	bmp4 RNAi	control	bmp4 RNAi	control	bmp4 RNAi
0.0984802	0.412441	0.0517086	0.220369	0.655774	0.681637	0.12706	0.111766	0.462105	0.490139	0.01741	0.0363214	0.0481584	0.0512781	0.181922	0.198174
0.0675268	0.44813	0.0738231	0.181573	0.686303	0.727267	0.11417	0.124751	0.458998	0.488749	0.012441	0.0488926	0.0548982	0.0525418	0.16079	0.215949
0.0638152	0.499726	0.0460236	0.166376	0.721461	0.701649	0.0890107	0.104961	0.43544	0.51076	0.0144082	0.0439187	0.065541	0.0503422	0.182349	0.208498
0.0514764	0.38433	0.0522621	0.134078	0.751692	0.698371	0.0986306	0.12861	0.478624	0.496854	0.0175549	0.0535543	0.0382335	0.0541648	0.175076	0.182347
0.0744757	0.427348	0.109192	0.112365	0.686261	0.736484	0.104356	0.0766187	0.531407	0.529151	0.0125456	0.110287	0.0525608	0.0626993	0.189479	0.182819
0.105268	0.454497	0.0358715	0.180297	0.667744	0.670109	0.109571	0.0895772	0.519537	0.478992	0.0100158	0.0299718	0.0458014	0.0696677	0.181979	0.169924
0.0402515				0.709632	0.686891		0.128925		0.542562	0.0148524	0.0413144	0.0703313	0.0742437	0.135356	0.159371
				0.71555	0.662671		0.0851107		0.380724	0.00644719	0.0514943	0.0773292	0.0526167	0.165394	0.178789
				0.617165	0.743963					0.0096364	0.0447471	0.0627411	0.055473	0.177243	0.204715
				0.688554						0.00807658	0.0581152	0.0546134	0.0667985
										0.00688874	0.0550121	0.0570159	0.0484478
										0.0271941	0.0765437	0.0487468	0.0695694
										0.0315651	0.0859094		0.06537
										0.0172032	0.0907948
											0.0712343
											0.0637261
											0.0440309

## Sheet: Figure 1D
Figure 1D, Fluorescence intesity along a line in wild-type regeneration
ndl-4		laminB		fz4-1		laminB
X	Y	Y		X	Y	Y
0	2.353	4.3405		0	2.5313	3.0462
0.18	2.934	4.267		0.18	3.0752	4.0369
0.361	2.49	4.2838		0.361	3.3298	5.7423
0.541	2.528	4.2325		0.541	3.5403	6.1723
0.722	2.904	4.4288		0.722	3.7812	5.8194
0.902	2.983	4.4853		0.902	4.2075	6.3771
1.082	3.409	4.7912		1.082	4.6435	7.0072
1.263	3.621	5.5966		1.263	4.8798	7.259
1.443	3.083	5.7549		1.443	4.6721	7.4638
1.623	2.947	5.3248		1.623	4.8436	7.8694
1.804	3.299	5.2361		1.804	5.0218	8.2234
1.984	3.22	5.3785		1.984	5.4001	8.5056
2.165	2.713	5.5475		2.165	6.3655	9.358
2.345	2.639	5.8712		2.345	7.0994	10.2935
2.525	3.002	6.0605		2.525	7.027	11.051
2.706	3.829	5.7909		2.706	7.2736	11.6334
2.886	4.669	6.1416		2.886	7.2108	11.9315
3.066	5.107	6.8133		3.066	7.3452	12.3148
3.247	5.631	6.4459		3.247	7.4343	12.305
3.427	5.721	6.1062		3.427	8.3349	12.8198
3.608	5.437	6.4229		3.608	8.6749	12.1617
3.788	6.534	7.3974		3.788	8.6799	11.231
3.968	7.69	7.3097		3.968	7.6376	11.1239
4.149	6.81	6.1796		4.149	7.4881	12.0771
4.329	5.541	5.8887		4.329	7.4458	13.6738
4.509	5.681	5.6246		4.509	7.3111	16.4387
4.69	8.792	6.0238		4.69	7.3637	17.7585
4.87	11.485	6.9649		4.87	7.6031	16.2133
5.051	11.097	7.2368		5.051	7.7224	14.1374
5.231	8.879	7.33		5.231	7.9208	13.8985
5.411	7.467	6.9029		5.411	8.1012	13.2459
5.592	7.77	6.5568		5.592	8.5962	11.9641
5.772	8.187	5.9368		5.772	9.0788	12.3582
5.952	8.632	5.7248		5.952	9.5567	13.3702
6.133	7.668	5.5147		6.133	9.6581	14.3902
6.313	7.752	5.752		6.313	8.598	16.0667
6.494	9.96	5.773		6.494	8.4363	16.5572
6.674	9.977	5.3011		6.674	8.6564	15.7923
6.854	8.635	5.0979		6.854	9.461	14.2861
7.035	9.27	5.0917		7.035	9.329	13.2357
7.215	10.566	5.4744		7.215	8.9156	13.4725
7.395	9.356	6.4775		7.395	9.3167	14.665
7.576	9.755	6.5865		7.576	9.2449	14.2346
7.756	9.16	5.7233		7.756	9.5374	13.8805
7.937	8.486	5.6024		7.937	9.3786	13.8597
8.117	8.367	5.8458		8.117	9.6402	13.7363
8.297	8.243	6.45		8.297	9.4981	14.6371
8.478	8.474	6.6877		8.478	9.587	14.2659
8.658	9.638	6.8998		8.658	10.027	13.4155
8.838	8.953	7.577		8.838	11.2027	13.0229
9.019	8.494	7.2921		9.019	12.9888	11.7837
9.199	9.139	7.5901		9.199	12.5658	11.5857
9.38	10.923	6.3397		9.38	11.7847	11.7056
9.56	13.074	6.1727		9.56	10.7925	11.8085
9.74	13.815	5.9545		9.74	9.7492	13.0244
9.921	15.142	5.8076		9.921	9.2588	13.6664
10.101	14.561	5.4145		10.101	9.6233	12.556
10.281	14.247	5.2747		10.281	9.8843	12.2933
10.462	16.12	5.2971		10.462	9.1508	12.7001
10.642	16.786	5.5005		10.642	9.2318	12.5168
10.823	16.028	5.8571		10.823	9.4756	11.8286
11.003	15.088	5.9995		11.003	9.2616	11.2687
11.183	14.907	5.8042		11.183	9.3893	10.7908
11.364	15.034	5.5353		11.364	9.7947	11.0192
11.544	15.134	5.8506		11.544	10.058	11.2481
11.724	17.263	5.7813		11.724	10.925	11.2986
11.905	21.03	5.9359		11.905	11.3445	10.7647
12.085	21.76	5.8635		12.085	10.9131	10.5279
12.266	23.859	5.6302		12.266	10.5795	10.7451
12.446	24.706	5.673		12.446	10.8423	10.7592
12.626	22.924	5.8355		12.626	11.9063	10.5486
12.807	21.074	6.6007		12.807	12.5683	10.292
12.987	17.703	6.3824		12.987	11.7775	10.1103
13.167	14.95	6.1878		13.167	11.305	10.1288
13.348	14.136	6.0315		13.348	11.3135	10.5455
13.528	16.841	5.9345		13.528	11.1878	10.6316
13.709	18.373	5.8773		13.709	11.4713	10.7695
13.889	16.11	6.2006		13.889	11.7581	10.4708
14.069	15.602	6.2647		14.069	11.8006	10.4288
14.25	18.068	6.1887		14.25	11.8639	10.129
14.43	19.335	6.3302		14.43	11.9783	10.2382
14.61	18.547	6.5479		14.61	12.5961	10.4862
14.791	20.837	6.185		14.791	12.8583	10.714
14.971	19.422	6.0199		14.971	12.909	11.4186
15.152	16.923	6.596		15.152	13.5488	10.8331
15.332	14.39	7.7011		15.332	14.8727	10.701
15.512	14.236	7.8224		15.512	15.3698	10.4885
15.693	16.434	7.7048		15.693	15.0508	10.6894
15.873	18.3	6.8193		15.873	15.2498	11.111
16.053	19.078	7.2953		16.053	16.1139	10.9675
16.234	19.725	7.5269		16.234	17.8766	11.0147
16.414	20.453	6.217		16.414	17.5616	10.8554
16.595	19.681	5.8498		16.595	17.6522	10.7059
16.775	19.858	5.917		16.775	17.9073	10.989
16.955	20.3	6.5286		16.955	19.175	11.0453
17.136	19.717	7.1292		17.136	19.2919	11.115
17.316	18.817	7.6084		17.316	19.6034	10.8822
17.496	17.577	7.8338		17.496	19.942	10.7456
17.677	16.77	7.8933		17.677	20.9642	10.6363
17.857	17.275	8.5462		17.857	21.0388	11.0436
18.038	17.82	7.8952		18.038	21.5285	10.843
18.218	17.709	7.9499		18.218	22.7571	10.7891
18.398	20.194	7.5299		18.398	23.3697	10.7562
18.579	21.141	7.1492		18.579	22.0568	11.0261
18.759	20.757	6.9089		18.759	21.1599	10.8959
18.939	20.805	6.4641		18.939	19.6794	10.8448
19.12	20.533	6.137		19.12	19.2493	10.2424
19.3	17.816	5.9417		19.3	19.9882	10.445
19.481	17.404	5.933		19.481	20.2273	10.4453
19.661	16.722	5.9249		19.661	19.6904	10.6846
19.841	15.66	6.4814		19.841	20.1818	10.5026
20.022	16.986	6.6337		20.022	21.3726	10.6723
20.202	18.554	6.2524		20.202	20.3115	10.3433
20.382	19.516	6.0357		20.382	20.0465	10.2957
20.563	17.916	6.0978		20.563	19.8535	10.6225
20.743	15.398	5.9343		20.743	19.6844	10.5138
20.924	15.6	6.1931		20.924	19.4349	10.6892
21.104	19.723	6.8314		21.104	20.4754	10.7466
21.284	22.731	7.3651		21.284	19.289	10.6934
21.465	24.335	7.8177		21.465	19.1455	10.9057
21.645	21.78	8.3628		21.645	18.9903	10.8996
21.825	18.822	8.2725		21.825	19.951	11.0334
22.006	17.299	8.3778		22.006	22.0866	11.0395
22.186	16.932	9.8157		22.186	23.1203	11.2103
22.367	18.552	11.3875		22.367	23.3842	11.2259
22.547	15.866	12.1432		22.547	22.1322	11.4392
22.727	15.359	11.9968		22.727	22.957	11.3107
22.908	15.895	10.3699		22.908	24.5261	10.9872
23.088	18.589	9.0031		23.088	24.254	11.3213
23.268	21.574	8.8746		23.268	23.4612	11.1801
23.449	22.502	7.944		23.449	25.3141	10.8588
23.629	21.108	7.4737		23.629	25.4476	10.7253
23.81	20.765	7.3571		23.81	26.6069	10.7357
23.99	17.765	7.2814		23.99	28.764	11.0637
24.17	17.908	6.7617		24.17	25.9248	11.0722
24.351	20.244	6.1857		24.351	22.7273	11.6544
24.531	20.703	6.1563		24.531	22.1433	11.4414
24.711	20.222	5.873		24.711	23.5027	11.4692
24.892	16.331	6.0904		24.892	24.7332	11.4321
25.072	15.142	6.2278		25.072	22.6925	11.5233
25.253	18.969	6.1126		25.253	22.8577	11.2874
25.433	21.626	6.3164		25.433	22.9217	11.3951
25.613	19.767	6.9596		25.613	21.7447	11.1627
25.794	17.588	6.9137		25.794	21.2316	11.4746
25.974	18.901	6.7901		25.974	20.4948	11.6902
26.154	22.802	6.8229		26.154	21.6535	11.1404
26.335	27.111	7.6065		26.335	23.6755	11.0016
26.515	29.328	7.7371		26.515	21.8194	11.0892
26.696	26.626	7.6334		26.696	22.0648	11.1051
26.876	24.559	7.6957		26.876	22.0314	10.9481
27.056	25.604	7.8651		27.056	23.3122	11.3786
27.237	28.554	8.1369		27.237	22.8152	11.8182
27.417	30.313	9.2812		27.417	21.6046	11.4029
27.597	31.291	9.1649		27.597	21.1744	11.1921
27.778	33.495	9.2491		27.778	21.136	11.2762
27.958	35.633	9.1499		27.958	22.0547	11.672
28.139	38.042	8.8066		28.139	23.718	11.945
28.319	41.136	8.7772		28.319	22.1707	11.6461
28.499	41.692	7.6921		28.499	20.4193	11.3841
28.68	47.568	6.8736		28.68	19.7394	11.1922
28.86	46.624	6.8003		28.86	19.9225	11.39
29.04	42.207	6.9088		29.04	19.4843	11.2916
29.221	40.991	7.1856		29.221	19.7035	11.3276
29.401	44.15	7.0465		29.401	19.2923	11.4706
29.582	44.925	7.1296		29.582	18.6235	11.1548
29.762	40.649	8.4744		29.762	18.372	11.2645
29.942	34.455	8.6734		29.942	18.6454	11.177
30.123	35.291	8.242		30.123	19.2594	11.1459
30.303	38.918	7.6107		30.303	20.0637	11.0387
30.483	40.372	7.4774		30.483	19.293	11.0705
30.664	39.443	6.8988		30.664	20.0822	10.9672
30.844	40.438	7.0166		30.844	20.8062	10.7775
31.025	40.75	7.0946		31.025	19.8092	11.0795
31.205	37.738	7.775		31.205	19.3045	10.9479
31.385	33.032	7.8284		31.385	19.0315	11.0433
31.566	29.223	7.6765		31.566	19.2905	11.4069
31.746	29.438	7.4284		31.746	19.5215	11.1587
31.926	25.35	7.4792		31.926	19.505	11.8525
32.107	21.616	7.6517		32.107	20.4415	11.3011
32.287	19.852	7.9756		32.287	21.4525	10.9823
32.468	18.003	7.7688		32.468	23.0025	11.2028
32.648	17.187	8.6299		32.648	22.0182	11.1139
32.828	15.806	8.5974		32.828	21.9878	11.2451
33.009	14.34	7.9387		33.009	23.2881	11.1317
33.189	14.882	8.2206		33.189	24.3295	11.0003
33.369	16.406	8.4427		33.369	23.7626	10.8612
33.55	15.839	8.6236		33.55	21.5691	11.0788
33.73	16.997	9.3828		33.73	20.771	11.1463
33.911	18.256	9.5346		33.911	23.3309	10.9011
34.091	18.648	9.2358		34.091	23.4677	11.2466
34.271	20.033	8.6674		34.271	23.6258	11.6046
34.452	21.577	8.3222		34.452	26.0425	11.28
34.632	22.247	7.9572		34.632	28.1099	11.2762
34.812	23.781	8.4315		34.812	27.1788	11.2591
34.993	22.748	8.9344		34.993	27.3155	11.4009
35.173	24.108	8.905		35.173	26.8225	11.792
35.354	28.57	9.6522		35.354	25.941	12.4843
35.534	27.761	10.3057		35.534	25.3351	12.6122
35.714	27.955	10.2467		35.714	25.6727	11.797
35.895	30.987	9.9636		35.895	27.3203	11.7552
36.075	33.976	9.8032		36.075	30.7367	11.9174
36.255	35.985	9.4465		36.255	28.3257	11.9247
36.436	38.458	9.3364		36.436	27.374	11.6591
36.616	38.853	9.7288		36.616	27.8383	11.4411
36.797	37.179	10.5219		36.797	29.8652	11.6052
36.977	37.012	10.7351		36.977	28.8481	11.6382
37.157	38.953	10.871		37.157	27.0647	11.5634
37.338	41.923	9.8746		37.338	24.8544	12.1371
37.518	41.214	9.8959		37.518	24.5664	12.5661
37.698	41.434	9.2865		37.698	25.57	12.0593
37.879	41.872	8.8252		37.879	24.5226	12.1044
38.059	44.113	8.5378		38.059	26.1035	12.2532
38.24	44.954	8.6245		38.24	27.2347	12.305
38.42	46.539	8.6073		38.42	27.9766	11.9499
38.6	51.61	8.6722		38.6	28.318	12.3084
38.781	52.777	8.7297		38.781	28.092	12.7292
38.961	48.774	9.3472		38.961	24.5557	12.9072
39.141	46.733	9.3982		39.141	24.5977	12.9535
39.322	47.461	9.1702		39.322	25.2132	12.6905
39.502	47.392	8.8117		39.502	24.8763	12.952
39.683	49.018	8.491		39.683	25.3148	13.9441
39.863	49.547	8.4956		39.863	25.4406	14.2151
40.043	49.573	8.6859		40.043	25.8454	13.2609
40.224	47.05	9.4031		40.224	26.4945	13.609
40.404	47.546	10.4731		40.404	26.6044	13.4864
40.584	48.167	11.0921		40.584	26.7293	13.4377
40.765	47.674	10.3205		40.765	28.9154	13.549
40.945	49.351	10.0764		40.945	29.7371	13.5064
41.126	50.616	10.2979		41.126	27.8866	13.6752
41.306	54.142	10.7453		41.306	25.7686	13.8708
41.486	58.6	9.884		41.486	26.1679	14.5876
41.667	66.598	9.4039		41.667	26.0927	15.3223
41.847	66.392	9.9023		41.847	25.1225	15.5793
42.027	65.647	10.137		42.027	25.076	16.0573
42.208	62.482	9.6349		42.208	25.3125	16.9158
42.388	61.881	9.1148		42.388	26.1366	17.501
42.569	62.423	8.8986		42.569	27.65	17.4139
42.749	63.757	8.2749		42.749	27.5565	17.748
42.929	62.622	7.6344		42.929	30.5422	18.9853
43.11	63.856	7.8105		43.11	30.5765	19.2168
43.29	69.738	8.6134		43.29	27.0356	18.8283
43.47	75.777	9.2179		43.47	25.0721	19.3505
43.651	79.936	9.3342		43.651	26.7579	18.6277
43.831	82.028	8.856		43.831	26.6883	18.3707
44.012	76.993	8.4091		44.012	26.865	18.6444
44.192	73.348	8.8478		44.192	30.9319	18.7701
44.372	67.743	9.3278		44.372	30.8751	18.9135
44.553	64.49	10.1066		44.553	30.7782	17.9435
44.733	68.219	10.4145		44.733	30.8173	16.4225
44.913	71.667	10.2774		44.913	30.3116	15.7989
45.094	71.255	10.4075		45.094	30.9069	15.4621
45.274	69.701	10.3385		45.274	29.2953	14.8579
45.455	64.369	10.4005		45.455	28.2648	14.9525
45.635	64.201	10.589		45.635	26.9353	14.5211
45.815	61.048	10.8596		45.815	27.3107	13.9053
45.996	55.6	10.8541		45.996	28.6624	13.5154
46.176	53.144	11.523		46.176	28.7949	13.5508
46.356	54.585	11.8516		46.356	27.0978	13.6372
46.537	55.662	11.3883		46.537	27.7437	13.3306
46.717	55.948	10.3086		46.717	28.5245	12.9211
46.898	60.189	10.4838		46.898	28.0729	13.1889
47.078	61.82	11.3569		47.078	31.2987	13.1517
47.258	61.006	11.2166		47.258	35.0354	13.1964
47.439	66.353	10.5258		47.439	38.2632	13.3571
47.619	75.532	9.5297		47.619	40.1956	13.0493
47.799	87.675	9.1767		47.799	38.1038	12.937
47.98	93.05	9.4403		47.98	33.5916	13.0297
48.16	94.652	10.1695		48.16	31.6548	13.2906
48.341	96.838	9.8669		48.341	30.7997	13.2026
48.521	95.546	10.0253		48.521	31.2513	13.1631
48.701	95.987	9.9458		48.701	34.2153	13.3922
48.882	97.835	10.0011		48.882	36.2575	13.2356
49.062	102.34	10.7249		49.062	36.3457	13.3885
49.242	106.398	11.2393		49.242	34.868	13.197
49.423	108.842	12.3177		49.423	31.4646	13.1834
49.603	107.414	11.8778		49.603	31.7295	13.1741
49.784	108.631	12.7171		49.784	28.8536	12.812
49.964	109.864	12.5009		49.964	29.1181	13.0465
50.144	108.581	11.5079		50.144	29.5868	12.9176
50.325	107.009	10.4951		50.325	27.8587	12.6972
50.505	109.416	10.2422		50.505	26.7911	12.8126
50.685	110.015	10.0596		50.685	27.7772	12.9047
50.866	110.391	9.6016		50.866	30.6149	13.7064
51.046	109.435	8.8025		51.046	31.8466	15.0299
51.227	104.695	8.8493		51.227	29.1696	14.6001
51.407	105.165	8.9586		51.407	28.6309	13.4531
51.587	111.819	9.2468		51.587	33.6042	12.8265
51.768	119.012	10.114		51.768	37.99	12.2288
51.948	116.415	10.1137		51.948	37.4988	12.3919
52.128	108.319	9.7871		52.128	34.1318	12.3053
52.309	101.306	9.844		52.309	31.8411	12.3714
52.489	98.955	9.7092		52.489	32.0211	12.2909
52.67	104.024	9.3063		52.67	32.1606	12.5993
52.85	100.786	10.0664		52.85	32.3868	12.4585
53.03	96.903	10.5977		53.03	32.1085	12.2006
53.211	95.3	10.5935		53.211	36.6675	12.4751
53.391	94.536	11.1069		53.391	38.8942	12.7263
53.571	92.108	12.1503		53.571	31.9067	12.7025
53.752	97.079	11.7854		53.752	29.1902	12.4092
53.932	106.594	11.2421		53.932	27.9999	12.1302
54.113	109.179	11.2604		54.113	28.9149	12.2852
54.293	108.233	11.1489		54.293	30.7368	12.2689
54.473	101.438	10.6192		54.473	33.7264	12.114
54.654	101.017	9.9124		54.654	36.946	12.4628
54.834	100.045	10.006		54.834	35.1675	12.4265
55.014	97.126	9.6862		55.014	31.3142	12.3633
55.195	98.365	9.4615		55.195	31.7042	12.2013
55.375	103.023	9.2895		55.375	35.8533	12.359
55.556	102.743	8.7038		55.556	40.0061	12.685
55.736	104.329	8.4146		55.736	40.9587	12.477
55.916	108.422	8.3477		55.916	36.3261	13.0434
56.097	114.949	8.0949		56.097	38.3909	12.8226
56.277	115.803	8.2942		56.277	39.7681	12.8448
56.457	114.743	8.5828		56.457	34.4854	13.2875
56.638	114.281	8.5052		56.638	30.4347	13.0857
56.818	113.641	8.4586		56.818	31.323	13.0043
56.999	105.452	8.4541		56.999	30.9643	12.8936
57.179	98.354	8.222		57.179	30.4857	12.6302
57.359	98.662	8.4037		57.359	29.8756	13.1917
57.54	100.845	8.7139		57.54	28.1332	13.4806
57.72	107.714	8.4279		57.72	27.0022	13.0214
57.9	115.619	9.1686		57.9	26.6246	13.3863
58.081	120.498	9.1566		58.081	26.5496	14.1014
58.261	120.179	9.0042		58.261	28.8864	15.1069
58.442	113.51	8.7711		58.442	34.9242	13.5225
58.622	107.078	9.2488		58.622	41.2409	13.1645
58.802	103.784	8.892		58.802	47.014	12.755
58.983	100.585	9.5457		58.983	48.2595	12.909
59.163	97.91	9.2901		59.163	52.0957	12.9482
59.343	89.485	9.0497		59.343	52.7526	12.8995
59.524	82.252	9.1624		59.524	46.5362	12.6945
59.704	73.692	9.1425		59.704	46.562	12.9201
59.885	64.879	8.6052		59.885	45.2314	12.8817
60.065	60.737	8.6295		60.065	39.8625	13.0518
60.245	57.555	9.0226		60.245	39.5417	12.8324
60.426	56.438	8.9929		60.426	34.2917	12.9283
60.606	57.602	9.7581		60.606	34.1919	12.4623
60.786	57.92	10.1668		60.786	34.2929	12.2797
60.967	54.368	10.5026		60.967	33.2352	12.8092
61.147	52.116	11.6769		61.147	31.8118	12.4455
61.328	47.889	12.9432		61.328	31.4687	12.4091
61.508	43.391	13.7049		61.508	31.3446	12.348
61.688	41.79	13.1182		61.688	30.4836	12.2683
61.869	41.305	12.3654		61.869	30.2505	12.4239
62.049	40.129	12.3887		62.049	31.046	12.7352
62.229	40.161	12.1011		62.229	31.1434	12.8226
62.41	40.588	12.4796		62.41	31.1185	13.0695
62.59	42.512	12.8294		62.59	29.1911	13.6302
62.771	43.882	13.5691		62.771	28.9069	14.2584
62.951	46.476	13.9827		62.951	28.6535	13.9894
63.131	47.549	14.5907		63.131	29.4125	13.6917
63.312	45.016	15.7381		63.312	33.5842	13.5301
63.492	42.076	16.8869		63.492	37.3307	14.2528
63.672	37.974	18.0582		63.672	38.4967	14.4327
63.853	34.54	19.3037		63.853	34.1019	14.9682
64.033	36.315	23.8291		64.033	30.7958	14.854
64.214	37.642	31.1353		64.214	30.4827	15.4999
64.394	36.322	40.1951		64.394	33.877	15.9148
64.574	34.352	43.7475		64.574	35.3756	16.2233
64.755	35.28	45.16		64.755	33.1222	16.8798
64.935	36.491	48.2144		64.935	31.8647	17.3627
65.115	38.672	50.9326		65.115	31.1553	17.5075
65.296	39.667	51.1926		65.296	29.9331	17.5533
65.476	37.939	54.0101		65.476	29.7238	18.2671
65.657	35.604	55.7179		65.657	27.6353	18.6372
65.837	34.786	61.4074		65.837	28.3016	19.3375
66.017	34.913	66.495		66.017	28.208	18.8777
66.198	38.309	69.2379		66.198	29.8048	19.4415
66.378	40.585	73.3557		66.378	30.6969	19.1269
66.558	40.589	77.9321		66.558	30.7925	17.9041
66.739	38.93	74.0152		66.739	31.0072	16.9748
66.919	39.082	67.9921		66.919	32.1204	16.091
67.1	36.866	62.1166		67.1	31.4795	15.4658
67.28	36.582	59.3369		67.28	30.6453	14.4906
67.46	37.347	52.2148		67.46	34.4346	14.094
67.641	34.502	52.1235		67.641	38.3135	13.7958
67.821	33.211	52.9666		67.821	39.4527	14.0349
68.001	33.242	50.0714		68.001	39.0175	14.0685
68.182	34.343	44.2388		68.182	40.6098	13.1041
68.362	33.122	44.3936		68.362	39.6243	12.509
68.543	32.142	46.166		68.543	43.5463	12.4146
68.723	29.041	44.1849		68.723	41.4087	12.8057
68.903	30.507	46.3478		68.903	40.2803	13.104
69.084	35.009	45.5914		69.084	42.3168	12.82
69.264	39.004	44.3362		69.264	44.3894	12.803
69.444	41.663	45.8136		69.444	41.2237	12.8905
69.625	43.591	46.1664		69.625	44.5439	12.8949
69.805	46.614	42.4225		69.805	42.0957	13.3748
69.986	48.967	37.3536		69.986	43.1614	13.2702
70.166	53.387	30.9394		70.166	39.7997	12.9396
70.346	51.597	27.1408		70.346	40.2047	12.8956
70.527	48.871	23.3717		70.527	42.8465	13.1568
70.707	49.179	24.0433		70.707	46.8965	13.4171
70.887	47.128	26.8514		70.887	49.4192	13.2986
71.068	47.974	32.7116		71.068	49.8717	14.4612
71.248	47.947	39.3249		71.248	45.5665	13.8799
71.429	44.872	44.5007		71.429	42.8276	13.2082
71.609	42.7	44.8972		71.609	41.0883	13.0844
71.789	43.659	42.5482		71.789	42.456	12.5753
71.97	41.332	42.1142		71.97	36.0154	12.6641
72.15	40.939	42.8442		72.15	35.1584	12.6068
72.33	42.174	39.9803		72.33	38.4007	12.4743
72.511	40.087	31.568		72.511	36.7334	13.2068
72.691	38.926	20.7193		72.691	38.3243	14.1297
72.872	33.499	13.5431		72.872	35.6176	14.3769
73.052	30.14	11.1483		73.052	33.7853	14.0379
73.232	31.352	10.7322		73.232	38.8837	12.8115
73.413	35.102	10.9834		73.413	41.0499	12.4699
73.593	33.982	10.9508		73.593	45.6505	12.8555
73.773	32.153	10.1436		73.773	43.1852	13.062
73.954	33.081	9.6103		73.954	42.3647	13.0551
74.134	31.447	9.2655		74.134	44.7528	13.0223
74.315	33.837	9.7536		74.315	55.4089	13.0016
74.495	36.538	10.6774		74.495	54.9184	13.0388
74.675	39.221	11.8588		74.675	48.3962	13.107
74.856	40.409	11.8856		74.856	45.6658	12.9497
75.036	42.92	10.2891		75.036	45.2854	13.0821
75.216	42.55	9.9148		75.216	47.1805	12.7561
75.397	48.218	9.7844		75.397	46.808	12.7723
75.577	59.851	9.5344		75.577	46.2037	12.9744
75.758	66.026	8.5466		75.758	46.9295	13.0796
75.938	63.393	8.0726		75.938	45.8009	13.047
76.118	58.883	8.233		76.118	49.3309	12.9832
76.299	57.081	8.3707		76.299	56.1232	12.8127
76.479	61.476	7.879		76.479	55.4341	12.9821
76.659	64.05	8.0684		76.659	49.4087	12.89
76.84	65.715	8.1985		76.84	47.0092	13.3948
77.02	71.37	8.2201		77.02	45.7703	13.592
77.201	71.069	7.8916		77.201	46.4662	13.3863
77.381	66.764	7.195		77.381	54.6577	13.3055
77.561	68.063	7.2152		77.561	54.4137	13.4927
77.742	69.386	7.4691		77.742	49.7158	13.7931
77.922	69.1	7.6069		77.922	48.2314	13.7175
78.102	71.571	7.6438		78.102	47.9513	13.7492
78.283	74.83	7.6074		78.283	50.4021	14.083
78.463	73.774	7.8649		78.463	49.8779	14.0644
78.644	72.439	8.2763		78.644	54.5046	13.7245
78.824	71.263	7.941		78.824	60.9632	13.2813
79.004	74.609	8.0681		79.004	60.1915	13.9007
79.185	78.482	8.0526		79.185	55.3321	13.9896
79.365	81.901	7.9239		79.365	56.8522	14.1605
79.545	85.078	7.7136		79.545	57.9614	14.0238
79.726	86.037	8.1273		79.726	57.4655	14.1174
79.906	83.673	8.8117		79.906	57.2983	14.1421
80.087	87.06	9.0628		80.087	54.1135	14.5
80.267	84.176	8.2605		80.267	52.2668	13.977
80.447	74.26	8.1394		80.447	53.3627	13.6043
80.628	70.896	8.5307		80.628	48.8006	13.2031
80.808	65.92	8.2824		80.808	45.376	13.5924
80.988	67.223	7.924		80.988	42.6528	13.5005
81.169	66.277	7.5926		81.169	39.5172	13.5902
81.349	61.601	7.4879		81.349	37.0309	13.5444
81.53	57.848	7.8343		81.53	37.55	13.7169
81.71	53.788	7.8239		81.71	37.3333	13.816
81.89	47.172	7.6488		81.89	39.3312	13.6299
82.071	43.761	7.6234		82.071	41.2447	13.5471
82.251	39.917	7.3888		82.251	41.0023	13.7264
82.431	32.817	7.9608		82.431	37.4525	13.8899
82.612	28.918	8.5921		82.612	36.2727	13.9695
82.792	27.606	8.442		82.792	42.053	13.9084
82.973	27.694	8.346		82.973	39.7525	13.5876
83.153	25.753	8.4844		83.153	37.0494	13.8116
83.333	21.896	7.8499		83.333	37.5748	14.1238
83.514	20.103	7.434		83.514	36.6707	13.9033
83.694	18.608	6.9989		83.694	34.9991	13.5575
83.874	18.335	6.8676		83.874	38.5932	13.3892
84.055	17.82	7.1217		84.055	42.0624	13.4259
84.235	18.781	7.406		84.235	42.0365	13.1801
84.416	18.441	7.9031		84.416	40.4658	13.3189
84.596	18.605	8.3809		84.596	40.8531	13.3517
84.776	20.788	7.8347		84.776	40.3317	13.2909
84.957	22.135	7.7356		84.957	46.4366	13.6491
85.137	24.215	7.5256		85.137	52.8972	13.6125
85.317	26.379	7.4724		85.317	49.6927	13.7591
85.498	26.425	7.9284		85.498	45.4947	13.6111
85.678	27.78	7.5115		85.678	41.9899	13.7674
85.859	30.611	7.0836		85.859	41.944	13.5074
86.039	32.677	7.2282		86.039	47.6252	13.53
86.219	32.535	8.0738		86.219	50.5468	13.8798
86.4	31.644	8.7641		86.4	52.8987	14.0769
86.58	30.295	9.6243		86.58	51.822	14.0555
86.76	28.036	9.8367		86.76	47.1661	13.7315
86.941	28.863	8.6565		86.941	40.3425	13.9866
87.121	32.002	7.8604		87.121	39.702	13.8097
87.302	35.743	8.3675		87.302	40.9123	13.7156
87.482	38.117	9.0508		87.482	39.5729	13.5009
87.662	40.771	8.0531		87.662	40.0195	13.5547
87.843	38.324	7.7481		87.843	46.3741	13.814
88.023	32.31	7.8918		88.023	55.0838	13.7334
88.203	29.257	8.0007		88.203	58.572	14.6798
88.384	29.67	8.5096		88.384	51.2353	14.2651
88.564	30.844	8.6173		88.564	43.006	13.6066
88.745	35.34	8.676		88.745	41.7951	13.2614
88.925	39.172	8.0342		88.925	42.216	13.3383
89.105	41.503	7.6357		89.105	44.7426	13.3591
89.286	41.008	7.4116		89.286	47.7131	13.4037
89.466	36.678	7.489		89.466	49.7088	13.599
89.646	32.305	7.7017		89.646	48.4214	14.2153
89.827	30.991	7.9863		89.827	48.0475	14.252
90.007	31.076	7.5703		90.007	47.1328	14.0782
90.188	32.362	7.0374		90.188	45.1122	14.0906
90.368	33.582	7.3612		90.368	42.2833	14.2547
90.548	34.116	7.81		90.548	41.0324	14.542
90.729	29.272	7.9507		90.729	42.9639	14.5271
90.909	24.575	8.2884		90.909	44.8986	14.3853
91.089	22.553	8.5667		91.089	48.2648	13.7562
91.27	25.054	7.9951		91.27	49.6548	13.9206
91.45	27.014	7.3459		91.45	53.5826	14.1682
91.631	26.567	7.8476		91.631	56.2781	14.034
91.811	26.228	8.8513		91.811	62.39	14.01
91.991	29.066	9.2118		91.991	62.21	13.7592
92.172	33.093	9.1738		92.172	58.1409	14.4227
92.352	38.492	9.2331		92.352	49.0794	14.4996
92.532	40.979	8.5325		92.532	45.806	14.2958
92.713	40.326	7.6763		92.713	46.4511	14.2807
92.893	39.096	7.2925		92.893	50.6919	13.8132
93.074	37.451	7.5699		93.074	50.5631	14.0805
93.254	33.59	7.7225		93.254	56.0473	13.8215
93.434	32.546	7.9915		93.434	56.6136	13.9308
93.615	35.246	8.1378		93.615	57.819	13.5441
93.795	38.288	8.2313		93.795	60.2008	13.7841
93.975	38.085	8.801		93.975	63.1985	14.0825
94.156	36.032	8.641		94.156	60.0314	14.0966
94.336	35.508	7.41		94.336	63.0964	14.5675
94.517	35.394	6.7739		94.517	61.5852	14.1818
94.697	34.782	6.5742		94.697	58.1257	14.0497
94.877	32.932	6.242		94.877	57.5547	14.3133
95.058	32.419	6.3627		95.058	60.6631	14.8123
95.238	34.775	6.197		95.238	65.7247	14.4417
95.418	37.198	6.4088		95.418	62.5382	14.2694
95.599	35.982	6.7863		95.599	64.2845	14.3005
95.779	32.856	7.0777		95.779	62.3774	13.959
95.96	29.227	7.1618		95.96	54.2505	13.9435
96.14	26.829	6.6135		96.14	52.746	14.0832
96.32	26.094	6.4247		96.32	55.0684	14.3857
96.501	26.443	6.5672		96.501	58.2004	14.3107
96.681	26.958	6.5916		96.681	56.8673	14.7187
96.861	25.72	6.0345		96.861	57.4848	14.6992
97.042	24.89	5.4274		97.042	58.9886	14.4354
97.222	23.874	5.4453		97.222	57.0152	14.3849
97.403	23.23	5.6987		97.403	57.7766	14.4467
97.583	21.96	5.8209		97.583	65.9403	15.1911
97.763	23.524	5.7827		97.763	60.0846	14.9112
97.944	26.315	5.893		97.944	58.0075	14.5668
98.124	28.096	5.7881		98.124	55.8061	14.1993
98.304	27.08	5.7501		98.304	49.0345	14.0821
98.485	26.118	5.6667		98.485	50.3704	14.1296
98.665	26.982	6.067		98.665	56.1036	14.3759
98.846	27.704	6.4869		98.846	62.2713	14.4248
99.026	29.39	6.4754		99.026	61.853	14.5013
99.206	31	6.1144		99.206	56.0044	14.5729
99.387	27.163	5.7718		99.387	57.3675	14.5751
99.567	23.528	5.8973		99.567	59.2602	14.6465
99.747	22.002	5.6619		99.747	61.7815	14.4759
99.928	23.088	5.6949		99.928	60.4154	14.0294
100.108	26.052	5.8796		100.108	55.7659	13.7617
100.289	31.846	6.1884		100.289	56.8218	14.1653
100.469	32.873	6.6549		100.469	56.2181	14.2568
100.649	33.612	6.8334		100.649	57.7804	14.2375
100.83	31.713	6.6615		100.83	65.976	14.3743
101.01	32.071	6.9911		101.01	68.3207	14.3423
101.19	29.791	6.521		101.19	60.431	14.2296
101.371	28.134	6.3126		101.371	63.8928	14.3823
101.551	28.437	6.1294		101.551	65.6833	14.4371
101.732	28.359	5.8389		101.732	67.2276	14.6102
101.912	26.961	6.5438		101.912	60.4876	14.6286
102.092	23.602	7.9724		102.092	57.3969	14.9735
102.273	22.161	6.611		102.273	63.14	15.1071
102.453	23.362	6.0077		102.453	63.1588	14.9075
102.633	24.506	5.893		102.633	60.5124	14.902
102.814	28.008	6.2344		102.814	65.8696	14.7238
102.994	32.911	6.1009		102.994	67.167	14.4733
103.175	33.451	6.1479		103.175	66.7649	14.7736
103.355	27.017	6.1543		103.355	70.5563	14.927
103.535	17.748	5.7921		103.535	70.9562	15.195
103.716	14.396	5.8662		103.716	63.9516	14.8544
103.896	14.457	5.6142		103.896	58.1784	15.4803
104.076	15.784	5.843		104.076	53.4804	15.5584
104.257	16.489	5.3741		104.257	54.5491	15.0709
104.437	16.477	5.6899		104.437	49.4697	14.5846
104.618	17.89	5.6188		104.618	47.4022	14.7503
104.798	20.648	5.5793		104.798	48.8503	14.659
104.978	21.129	5.7613		104.978	47.3986	14.504
105.159	23	5.9621		105.159	53.661	14.4672
105.339	24.619	5.9782		105.339	59.4278	14.7905
105.519	24.597	6.089		105.519	59.0024	14.8158
105.7	22.987	5.751		105.7	53.8	14.6619
105.88	20.493	5.9898		105.88	52.1979	14.9317
106.061	19.641	5.9714		106.061	49.2431	15.1829
106.241	21.445	5.6845		106.241	47.9851	15.7379
106.421	20.955	5.7864		106.421	49.6327	17.5467
106.602	19.339	5.6322		106.602	52.0502	20.6178
106.782	20.667	5.3209		106.782	48.274	24.5561
106.962	23.811	5.5165		106.962	46.6503	28.39
107.143	28.578	5.3715		107.143	46.9554	31.759
107.323	29.974	6.0377		107.323	47.6355	32.4132
107.504	29.536	6.3548		107.504	49.4432	31.1216
107.684	28.454	6.7266		107.684	46.4343	28.9804
107.864	25.407	7.0311		107.864	41.6471	27.4318
108.045	23.91	6.252		108.045	44.1686	28.4437
108.225	22.254	5.8708		108.225	45.4486	31.2443
108.405	26.216	6.0466		108.405	40.0689	33.8018
108.586	32.128	6.1335		108.586	35.7574	35.8131
108.766	39.24	6.2088		108.766	34.9817	36.5651
108.947	44.57	6.3867		108.947	40.9031	36.7715
109.127	49.289	6.3463		109.127	46.4501	35.7697
109.307	50.925	6.3246		109.307	46.686	34.5809
109.488	45.687	6.2075		109.488	42.6606	38.279
109.668	40.8	6.4472		109.668	39.9194	43.3139
109.848	38.064	6.5083		109.848	38.8184	43.2457
110.029	37.578	5.9566		110.029	41.7443	40.1662
110.209	42.116	5.5078		110.209	42.7261	37.3146
110.39	41.173	5.3275		110.39	39.154	35.6342
110.57	36.771	5.5674		110.57	39.3772	36.8609
110.75	35.269	5.6864		110.75	36.4741	41.4366
110.931	32.637	5.7096		110.931	38.3292	42.4622
111.111	30.573	6.1722		111.111	38.9593	42.3283
111.291	30.155	6.1984		111.291	36.8422	40.7247
111.472	32.877	6.4732		111.472	39.9741	38.8875
111.652	32.203	6.3819		111.652	41.4141	37.9006
111.833	26.07	5.9822		111.833	41.0244	37.2745
112.013	22.245	5.9312		112.013	40.1099	35.1734
112.193	20.084	5.9858		112.193	39.0122	34.0012
112.374	21.2	5.8424		112.374	37.2287	32.3498
112.554	20.793	5.7163		112.554	35.9503	33.9927
112.734	20.89	5.6007		112.734	37.5929	34.7362
112.915	20.817	5.6221		112.915	39.2876	33.2055
113.095	22.378	5.5275		113.095	37.0555	31.7879
113.276	21.245	5.8663		113.276	30.7836	30.477
113.456	19.279	6.0215		113.456	26.377	29.9001
113.636	20.527	6.2336		113.636	25.1987	31.4295
113.817	19.501	6.4165		113.817	29.0235	33.9018
113.997	16.058	6.3936		113.997	33.5737	37.2542
114.177	13.537	6.0098		114.177	29.2549	38.1803
114.358	11.934	5.5211		114.358	23.9387	33.8017
114.538	11.662	5.2356		114.538	21.8101	27.7599
114.719	11.389	5.3948		114.719	26.6814	26.5813
114.899	13.78	5.5639		114.899	31.892	28.3481
115.079	13.664	5.7677		115.079	31.7412	28.7785
115.26	12.543	6.0915		115.26	31.2108	27.3302
115.44	13.272	5.8448		115.44	30.2494	24.7648
115.62	13.827	5.5172		115.62	26.657	23.9384
115.801	14.471	5.8089		115.801	23.6642	23.6798
115.981	13.968	5.8267		115.981	23.7748	25.4776
116.162	12.385	5.8779		116.162	24.3043	25.2237
116.342	11.384	6.2222		116.342	25.0031	24.5889
116.522	10.647	6.3835		116.522	25.7696	25.1911
116.703	11.606	6.005		116.703	28.391	25.1609
116.883	12.588	5.9916		116.883	30.6664	21.5579
117.063	15.43	5.7903		117.063	29.8843	21.0746
117.244	18.771	5.5651		117.244	28.1538	20.1179
117.424	18.257	5.5545		117.424	25.131	21.5933
117.605	16.485	5.9989		117.605	23.4897	23.3175
117.785	18.247	6.1666		117.785	24.9795	22.9597
117.965	19.552	5.5515		117.965	26.0106	22.1465
118.146	17.932	5.3437		118.146	27.1061	21.5331
118.326	15.758	5.0627		118.326	32.7018	21.3638
118.506	15.905	5.001		118.506	33.1429	21.1906
118.687	14.514	5.206		118.687	28.878	20.6944
118.867	12.971	5.2492		118.867	29.3593	21.3283
119.048	12.609	5.1144		119.048	29.5956	20.52
119.228	14.14	5.1639		119.228	30.9917	19.4415
119.408	14.435	5.5418		119.408	27.9201	18.6679
119.589	13.909	5.8638		119.589	26.4793	19.3287
119.769	14.086	5.4258		119.769	28.5966	20.5748
119.949	13.141	5.0742		119.949	30.6489	21.4812
120.13	11.636	4.9252		120.13	37.7104	20.2108
120.31	11.849	5.3038		120.31	39.5439	17.5767
120.491	13.08	5.9101		120.491	37.2467	17.176
120.671	11.897	5.7571		120.671	35.8647	18.2646
120.851	10.414	5.5195		120.851	36.4779	18.2945
121.032	11.353	5.7428		121.032	38.0764	18.0954
121.212	13.08	5.5692		121.212	42.592	18.7196
121.392	12.834	5.4557		121.392	44.8692	19.5458
121.573	11.114	5.5102		121.573	43.805	20.0473
121.753	11.02	5.4952		121.753	42.9512	22.5367
121.934	13.555	5.3002		121.934	41.3635	26.2152
122.114	14.824	5.5465		122.114	39.3802	26.8606
122.294	14.777	6.0543		122.294	41.9896	24.8527
122.475	15.063	6.2013		122.475	44.4241	23.6152
122.655	14.159	6.366		122.655	39.6347	20.5512
122.836	11.364	6.2445		122.835	36.6675	17.7782
123.016	10.464	5.8816		123.016	36.3142	16.7172
123.196	13.245	5.9884		123.196	39.0343	17.4686
123.377	16.516	6.0536		123.377	38.7474	18.0269
123.557	18.061	5.9918		123.557	37.3506	17.4336
123.737	20.89	6.343		123.737	39.8166	16.7657
123.918	21.598	6.0998		123.918	44.4675	16.1675
124.098	19.625	5.8676		124.098	43.9419	15.5997
124.279	18.429	6.0111		124.278	41.8256	15.1182
124.459	17.003	5.4721		124.459	38.3467	14.6477
124.639	14.288	5.2431		124.639	35.5925	13.9246
124.82	13.762	5.0738		124.82	34.9786	13.5407
125	14.623	5.6171		125	38.1992	13.2638
125.18	14.785	5.5591		125.18	39.4091	13.5309
125.361	12.953	5.5149		125.361	40.78	13.2674
125.541	13.299	6.1002		125.541	37.1613	12.8133
125.722	14.216	5.4542		125.722	37.1483	12.6615
125.902	12.92	5.2085		125.902	41.122	12.7414
126.082	12.901	4.8651		126.082	40.5394	12.6891
126.263	14.796	4.9959		126.263	40.3166	12.8517
126.443	13.321	4.9222		126.443	43.0792	13.0673
126.623	10.171	4.9606		126.623	50.0232	13.161
126.804	11.87	5.026		126.804	47.2168	12.9241
126.984	16.03	4.9414		126.984	43.2448	13.1882
127.165	16.549	4.7072		127.165	41.5913	13.5215
127.345	13.219	4.6932		127.345	37.0304	13.2319
127.525	13.191	5.014		127.525	36.3663	13.3378
127.706	11.354	5.4336		127.706	37.1267	13.0476
127.886	10.312	5.3708		127.886	37.5572	12.6774
128.066	10.426	5.1809		128.066	38.1791	12.6232
128.247	11.671	4.9505		128.247	38.0149	12.5681
128.427	12.553	4.7932		128.427	36.7336	12.878
128.607	12.678	4.7573		128.607	36.6864	12.8273
128.788	10.432	4.8983		128.788	40.2706	12.8772
128.968	9.055	4.7763		128.968	49.556	12.7672
129.149	9.517	4.63		129.149	53.1008	12.5126
129.329	11.088	4.8358		129.329	47.1879	12.5348
129.509	11.35	4.7574		129.509	45.5956	12.4123
129.69	12.519	4.8884		129.69	41.8969	12.3879
129.87	14.454	4.8288		129.87	40.2873	12.5776
130.051	12.963	4.9242		130.051	41.1951	12.9666
130.231	11.663	4.8483		130.231	41.7473	12.8338
130.411	11.195	4.9141		130.411	38.7559	12.4424
130.592	13.127	4.9106		130.592	35.2249	11.975
130.772	12.183	4.8634		130.772	35.5483	11.8175
130.952	10.664	5.0603		130.952	36.1673	11.9227
131.133	9.996	5.0619		131.133	37.3357	11.8791
131.313	8.936	5.1667		131.313	36.8301	11.7354
131.494	8.81	5.423		131.493	37.1272	11.7533
131.674	8.803	5.2774		131.674	38.3226	12.1235
131.854	9.421	5.3905		131.854	37.9957	12.1962
132.035	10.208	5.0708		132.035	40.9784	11.8605
132.215	9.235	5.1068		132.215	45.4478	11.5432
132.395	8.035	5.099		132.395	46.1885	11.7368
132.576	7.816	4.9669		132.576	45.7689	11.7648
132.756	7.53	5.0996		132.756	43.9117	11.5716
132.937	7.432	5.2624		132.937	44.05	11.4602
133.117	7.241	5.0502		133.117	46.9755	11.3482
133.297	7.081	4.923		133.297	46.1874	11.3241
133.478	6.733	4.8152		133.478	45.974	11.1868
133.658	7.05	4.9468		133.658	45.1705	11.2783
133.838	9.121	5.0548		133.838	46.2912	11.3653
134.019	9.412	5.3505		134.019	50.0505	11.6701
134.199	8.967	5.4081		134.199	50.0304	11.4173
134.38	8.468	4.9765		134.38	43.6019	11.4381
134.56	7.686	5.0572		134.56	39.8107	11.4143
134.74	9.1	5.2219		134.74	39.592	11.4775
134.921	11.017	5.1528		134.921	42.8109	11.4897
135.101	11.667	5.2188		135.101	46.5326	11.1882
135.281	12.991	5.057		135.281	51.2888	11.1952
135.462	14.662	4.8458		135.462	46.4208	11.3753
135.642	12.606	4.7633		135.642	41.915	11.2443
135.823	13.635	4.7134		135.823	39.9351	11.1117
136.003	16.128	4.6785		136.003	38.5073	11.2175
136.183	19.485	4.6589		136.183	36.1369	11.2825
136.364	20.626	4.5154		136.364	39.4915	11.4829
136.544	19.187	4.5651		136.544	42.2183	11.7065
136.724	20.45	4.5614		136.724	39.2423	12.4135
136.905	19.786	4.5537		136.905	36.7124	12.1256
137.085	17.208	4.9024		137.085	34.4327	11.7148
137.266	17.161	5.0952		137.266	32.7875	11.2471
137.446	19.321	4.9642		137.446	35.8495	10.8064
137.626	21.202	5.1492		137.626	41.776	10.938
137.807	18.108	4.9127		137.807	42.4649	10.98
137.987	14.239	4.9306		137.987	41.1189	10.7914
138.167	11.705	4.8396		138.167	41.4573	10.9798
138.348	12.781	4.6812		138.348	41.5645	11.0996
138.528	14.698	4.7002		138.528	40.3335	11.0637
138.709	16.321	4.883		138.709	37.2704	11.0341
138.889	13.552	5.1057		138.889	37.2411	11.3494
139.069	11.025	5.1404		139.069	40.2894	11.0966
139.25	10.076	5.4427		139.25	41.4065	10.889
139.43	9.728	6.2128		139.43	41.2551	11.0876
139.61	11.217	5.5901		139.61	41.838	11.0055
139.791	12.063	5.0212		139.791	41.1897	11.1684
139.971	12.754	4.7388		139.971	36.7908	11.2503
140.152	13.046	4.4689		140.152	35.6887	11.0632
140.332	11.938	4.5429		140.332	37.8673	10.7794
140.512	8.378	4.5479		140.512	39.9797	10.9811
140.693	8.193	4.6775		140.693	37.9003	11.2575
140.873	9.991	4.4587		140.873	37.5275	11.0582
141.053	11.041	4.6705		141.053	38.3356	11.1284
141.234	8.39	4.7118		141.234	36.7497	11.2045
141.414	6.592	4.5183		141.414	37.57	11.1125
141.595	6.566	4.7667		141.595	39.3363	10.9501
141.775	7.054	4.9052		141.775	36.9363	11.0049
141.955	7.524	4.5647		141.955	39.2212	11.1816
142.136	8.258	4.5428		142.136	40.3515	10.9638
142.316	10.012	4.55		142.316	37.5705	11.1447
142.496	9.458	4.6063		142.496	33.2712	10.8994
142.677	8.144	4.5849		142.677	30.5191	10.853
142.857	7.935	4.5388		142.857	31.9464	10.7809
143.038	9.131	4.5892		143.038	33.8053	10.8887
143.218	10.414	4.6995		143.218	29.34	10.7682
143.398	12.178	4.6183		143.398	28.271	10.9061
143.579	13.125	4.6566		143.579	32.2879	10.923
143.759	14.335	4.6323		143.759	34.4688	10.9039
143.939	17.552	4.7168		143.939	32.7943	10.9997
144.12	15.874	4.7369		144.12	35.8459	11.144
144.3	13.052	5.0583		144.3	34.028	12.0204
144.481	15.084	5.1685		144.481	28.3067	12.5278
144.661	15.703	5.2814		144.661	28.6422	11.578
144.841	14.639	5.8863		144.841	31.5742	11.1345
145.022	16.305	6.4216		145.022	31.2403	11.034
145.202	18.164	6.798		145.202	29.3561	10.7964
145.382	17.39	5.9976		145.382	25.4143	10.837
145.563	15.002	5.7963		145.563	28.1711	10.7479
145.743	11.048	5.4334		145.743	32.4197	10.6048
145.924	8.388	5.1518		145.924	33.2152	10.6373
146.104	8.639	5.1467		146.104	27.8725	10.8283
146.284	10.378	5.0553		146.284	24.8498	10.5103
146.465	11.615	5.1332		146.465	25.625	10.5587
146.645	10.62	5.9757		146.645	27.2942	10.626
146.825	9.813	5.9843		146.825	26.9986	10.6593
147.006	9.556	5.5236		147.006	27.693	10.7024
147.186	9.435	5.8746		147.186	29.6315	10.757
147.367	10.445	6.558		147.367	29.2315	10.5928
147.547	12.436	6.4905		147.547	26.8712	10.9533
147.727	9.944	5.1164		147.727	29.7061	11.1712
147.908	8.225	4.7234		147.908	27.5925	10.6758
148.088	6.475	4.3273		148.088	22.0131	10.6636
148.268	6.571	4.437		148.268	22.6475	10.6194
148.449	7.631	4.395		148.449	22.5385	10.7768
148.629	7.727	4.3913		148.629	25.6892	10.5754
148.81	7.094	4.23		148.81	29.2384	10.8665
148.99	5.999	4.2909		148.99	26.4166	10.8221
149.17	5.34	4.4535		149.17	27.404	10.6834
149.351	4.728	4.5202		149.351	29.4095	10.5343
149.531	4.79	4.4077		149.531	26.6398	10.6566
149.711	5.154	4.2601		149.711	23.369	10.4048
149.892	6.576	4.3709		149.892	23.3722	10.1488
150.072	7.89	4.4203		150.072	24.7494	10.3717
150.253	7.023	4.4911		150.253	23.7505	10.2914
150.433	5.819	4.4933		150.433	22.8346	10.3511
150.613	6.013	4.4771		150.613	23.5879	10.4099
150.794	6.3	4.3674		150.794	24.2937	10.3475
150.974	6.047	4.2188		150.974	25.6632	10.3542
151.154	6.339	4.3694		151.154	27.6612	10.1691
151.335	6.102	4.6237		151.335	26.4385	10.2895
151.515	5.337	4.4085		151.515	23.7745	10.2616
151.696	6.771	4.3281		151.696	25.3203	10.0302
151.876	7.446	4.5306		151.876	25.6051	10.3474
152.056	7.712	4.5074		152.056	27.8074	10.2537
152.237	7.435	4.6176		152.237	30.7135	10.2808
152.417	6.98	4.4525		152.417	26.2728	10.2002
152.597	5.623	4.4549		152.597	23.5229	10.2721
152.778	5.208	4.6784		152.778	24.299	10.1881
152.958	6.941	4.4312		152.958	23.3272	10.2488
153.139	7.929	4.4049		153.139	21.613	10.1216
153.319	7.732	4.4261		153.319	20.7134	10.2548
153.499	7.305	4.467		153.499	21.5408	10.2586
153.68	6.083	4.3691		153.68	22.1659	10.1884
153.86	5.045	4.458		153.86	21.2366	10.1008
154.04	4.858	4.365		154.04	22.5872	10.2974
154.221	5.18	4.5454		154.221	24.074	10.3316
154.401	5.889	4.8138		154.401	22.931	10.2938
154.582	5.635	5.3486		154.582	20.3843	10.0272
154.762	5.524	5.8821		154.762	23.6717	10.1987
154.942	5.496	5.1561		154.942	25.2552	10.2206
155.123	4.505	4.2702		155.123	27.8716	10.5215
155.303	5.085	4.0717		155.303	30.2591	10.8897
155.483	6.787	3.9261		155.483	27.11	10.7473
155.664	7.595	3.8145		155.664	25.6183	10.2292
155.844	8.046	4.2839		155.844	25.1511	10.3662
156.025	8.02	4.3063		156.025	26.1422	10.3087
156.205	7.691	4.1771		156.205	22.957	10.6866
156.385	7.365	3.8736		156.385	19.1424	10.4907
156.566	7.611	3.9438		156.566	20.7467	10.0547
156.746	7.151	4.0045		156.746	20.7269	10.2532
156.926	5.263	3.9989		156.926	21.0235	10.4389
157.107	4.683	3.9522		157.107	20.944	10.3529
157.287	4.455	3.8193		157.287	18.7354	10.2598
157.468	4.505	3.8366		157.468	17.4995	10.4261
157.648	5.06	3.7549		157.648	17.2399	10.7304
157.828	4.577	3.7579		157.828	16.9954	10.9119
158.009	3.793	3.9388		158.009	19.5583	10.8465
158.189	3.752	3.8818		158.189	20.2091	10.5117
158.369	4.145	3.8135		158.369	18.956	10.432
158.55	5.541	3.7496		158.55	19.3905	10.3745
158.73	6.15	3.6469		158.73	21.5314	10.6534
158.911	6.089	3.5952		158.911	19.6922	10.6154
159.091	6.49	3.7722		159.091	19.1184	10.4295
159.271	8.542	3.8371		159.271	20.0695	10.5679
159.452	8.452	4.0984		159.452	19.052	10.7431
159.632	7.666	3.9365		159.632	17.599	10.6534
159.812	6.678	3.9013		159.812	17.2742	10.4219
159.993	6.15	3.7652		159.993	20.2255	12.1242
160.173	5.387	3.7055		160.173	22.9737	12.2386
160.354	5.392	3.7123		160.354	20.7424	11.3332
160.534	5.276	4.0345		160.534	19.175	10.8051
160.714	5.892	4.1364		160.714	17.8178	10.6605
160.895	5.947	4.0148		160.895	18.1071	10.494
161.075	5.878	3.9511		161.075	16.9866	10.423
161.255	7.035	3.8306		161.255	15.5902	10.326
161.436	7.679	3.8815		161.436	15.95	10.1527
161.616	6.617	3.9231		161.616	16.551	10.4251
161.797	5.698	3.7594		161.797	15.2966	10.3937
161.977	4.919	4.189		161.977	13.7687	10.2391
162.157	5.008	4.7464		162.157	14.2288	10.2644
162.338	5.186	4.7632		162.338	15.309	10.4045
162.518	4.703	4.4425		162.518	17.6177	10.6369
162.698	4.836	4.0721		162.698	18.796	10.9209
162.879	5.797	4.364		162.879	19.0902	10.6255
163.059	7.024	4.5966		163.059	17.9582	10.3176
163.24	7.838	4.7913		163.24	17.0667	10.368
163.42	7.447	4.5701		163.42	17.2289	10.3307
163.6	5.608	4.6517		163.6	17.1405	10.3539
163.781	5.371	4.7528		163.781	16.9213	10.1431
163.961	5.972	4.5901		163.961	18.8657	10.1809
164.141	6.525	4.2968		164.141	18.5867	10.191
164.322	6.507	4.0494		164.322	17.6224	10.4006
164.502	7.511	3.8757		164.502	15.1166	10.168
164.683	8.737	3.8887		164.683	13.816	10.2555
164.863	8.296	3.8744		164.863	13.8632	10.386
165.043	6.71	3.7387		165.043	13.0255	10.4144
165.224	6.794	3.5335		165.224	13.08	10.7757
165.404	7.26	3.4785		165.404	13.709	10.9516
165.584	6.829	3.7895		165.584	15.0062	10.7822
165.765	6.688	4.1145		165.765	15.4561	10.4734
165.945	7.026	3.8255		165.945	14.4762	10.4022
166.126	6.778	3.8288		166.126	14.5884	10.345
166.306	5.538	3.6472		166.306	15.4352	10.3354
166.486	5.508	3.6553		166.486	14.0628	10.4028
166.667	5.641	3.639		166.667	14.0757	10.3502
166.847	5.742	3.7858		166.847	16.528	10.4031
167.027	7.615	3.8656		167.027	18.1153	10.7679
167.208	8.878	3.9862		167.208	17.6506	10.3152
167.388	9.293	3.6956		167.388	19.0321	10.3203
167.569	8.972	3.6021		167.569	20.3041	10.6661
167.749	10.063	3.6787		167.749	20.1568	10.3261
167.929	10.993	3.6266		167.929	19.6576	10.1109
168.11	8.883	3.6838		168.11	18.8394	10.5865
168.29	6.585	3.7676		168.29	19.3033	10.2074
168.47	6.163	3.7886		168.47	18.5493	10.2444
168.651	8.466	3.9175		168.651	19.6409	10.1982
168.831	11.466	3.8815		168.831	18.8828	10.5243
169.012	13.158	3.8721		169.012	17.3018	10.1311
169.192	11.104	3.9335		169.192	16.1588	10.005
169.372	9.857	3.7928		169.372	15.7764	10.4486
169.553	9.254	3.6758		169.553	16.417	10.5428
169.733	9.436	3.7182		169.733	20.1235	10.405
169.913	9.812	3.79		169.913	22.9438	10.1029
170.094	9.159	3.6984		170.094	19.4027	10.1814
170.274	8.619	3.7125		170.274	21.3397	10.3124
170.455	8.862	3.6346		170.455	23.6402	9.9568
170.635	9.142	3.7119		170.635	23.307	10.1361
170.815	8.205	3.6119		170.815	21.5867	10.2504
170.996	7.198	3.4818		170.996	21.6556	10.2819
171.176	6.726	3.3307		171.176	19.6851	10.3177
171.356	6.977	3.3251		171.356	20.1809	10.2698
171.537	7.721	3.2927		171.537	21.0947	10.2675
171.717	6.239	3.4177		171.717	20.448	10.1224
171.898	4.831	3.5958		171.898	20.2979	9.9166
172.078	5.56	3.5898		172.078	21.1483	9.9886
172.258	7.156	3.676		172.258	22.5718	9.9737
172.439	7.719	3.4954		172.439	22.695	9.5109
172.619	7.541	3.434		172.619	22.3691	9.5647
172.799	8.575	3.3536		172.799	22.8106	9.5982
172.98	8.441	3.3454		172.98	23.0305	9.3249
173.16	6.317	3.456		173.16	21.6538	9.3607
173.341	4.928	3.5003		173.341	22.9367	9.3257
173.521	4.334	3.6418		173.521	25.6765	9.6058
173.701	4.703	3.7634		173.701	28.3674	9.8088
173.882	4.734	3.6503		173.882	26.4424	9.7089
174.062	4.707	3.5207		174.062	27.4633	9.6517
174.242	4.965	3.5191		174.242	29.9456	9.6645
174.423	3.915	3.4894		174.423	27.2714	9.5054
174.603	4.062	3.6168		174.603	24.1243	9.2897
174.784	4.636	3.6792		174.784	23.7465	9.5454
174.964	4.94	3.3783		174.964	23.2361	9.7373
175.144	4.131	3.3828		175.144	24.2172	9.5049
175.325	4.297	3.3437		175.325	23.1142	9.3095
175.505	4.568	3.7775		175.505	22.5898	9.5426
175.685	3.741	4.1205		175.685	21.3627	9.7134
175.866	3.14	3.8259		175.866	22.9252	9.7138
176.046	3.339	3.4361		176.046	23.6315	9.5211
176.227	4.11	3.5722		176.227	20.3724	9.3668
176.407	5.164	4.129		176.407	17.133	9.5192
176.587	5.889	4.3126		176.587	17.6932	9.6451
176.768	5.353	3.7372		176.768	19.0423	9.1353
176.948	4.144	4.1333		176.948	21.0492	9.0039
177.128	3.362	4.1586		177.128	24.3554	8.9151
177.309	3.414	3.9207		177.309	28.6265	8.9943
177.489	3.167	4.1122		177.489	26.6978	9.09
177.67	2.983	3.7248		177.67	22.006	9.2603
177.85	3.081	3.2728		177.85	19.74	9.2102
178.03	3.61	3.1237		178.03	18.9646	9.0714
178.211	3.577	3.2424		178.211	18.2399	9.33
178.391	4.101	3.1473		178.391	18.2874	9.1765
178.571	4.079	3.1579		178.571	18.0095	9.3242
178.752	3.552	3.4234		178.752	16.9182	9.268
178.932	2.95	3.5506		178.932	17.4733	9.261
179.113	2.962	3.2553		179.113	18.3806	9.2982
179.293	3.065	3.1181		179.293	18.5305	9.3428
179.473	3.275	3.1288		179.473	19.5784	9.3249
179.654	3.05	3.2379		179.654	18.7935	8.9841
179.834	3.002	3.133		179.834	18.2066	8.9967
180.014	3.634	3.0749		180.014	19.2663	8.8224
180.195	3.749	3.1532		180.195	18.1274	9.0719
180.375	3.283	3.2103		180.375	17.2899	8.8512
180.556	3.821	3.2107		180.556	18.863	8.7874
180.736	3.053	3.2436		180.736	19.793	8.8445
180.916	2.352	3.2562		180.916	19.194	9.0628
181.097	2.188	3.2937		181.097	18.4702	9.0315
181.277	2.181	3.4661		181.277	17.7718	9.1545
181.457	2.14	3.3332		181.457	18.054	9.4227
181.638	2.419	3.1264		181.638	18.027	10.152
181.818	2.436	3.3004		181.818	18.3605	11.2327
181.999	2.259	3.3376		181.999	18.4948	10.909
182.179	2.543	3.4607		182.179	19.0349	9.7131
182.359	3.311	3.5769		182.359	19.8909	9.4642
182.54	3.62	3.5191		182.54	19.2514	9.3359
182.72	3.001	3.4407		182.72	21.027	9.2171
182.9	2.626	3.309		182.9	21.291	9.3082
183.081	2.684	3.2647		183.081	19.3185	9.2652
183.261	2.343	3.2617		183.261	17.9043	8.9696
183.442	2.839	3.3579		183.442	18.1465	9.2029
183.622	3.301	3.4206		183.622	18.7338	9.4825
183.802	3.286	3.6071		183.802	18.5452	9.2638
183.983	3.373	3.7675		183.983	18.7906	9.3617
184.163	3.325	3.5731		184.163	16.7729	9.5409
184.343	3.516	3.5014		184.343	16.0482	9.3202
184.524	2.79	3.7027		184.524	16.8313	9.2387
184.704	2.924	4.0011		184.704	17.4693	9.007
184.885	3.703	4.1548		184.885	16.9876	9.1849
185.065	5.356	4.2309		185.065	16.2123	9.3396
185.245	6.069	4.5934		185.245	16.0294	9.349
185.426	6.218	5.3703		185.426	16.0906	9.2769
185.606	5.391	4.3264		185.606	17.2544	9.248
185.786	4.937	3.6823		185.786	18.1164	9.3193
185.967	3.932	3.178		185.967	18.3987	9.3974
186.147	3.827	3.0656		186.147	17.1816	9.4998
186.328	3.759	3.1588		186.328	16.6435	9.6162
186.508	3.339	3.1988		186.508	15.3275	9.3753
186.688	2.954	3.2098		186.688	14.6277	9.101
186.869	2.496	3.0407		186.869	14.8952	9.02
187.049	2.782	3.1684		187.049	16.0146	8.881
187.229	3.182	2.9903		187.229	14.4857	9.0153
187.41	3.89	3.0118		187.41	14.0901	9.2506
187.59	6.03	3.1055		187.59	14.1929	8.9406
187.771	6.151	2.9519		187.771	13.8539	8.9465
187.951	4.201	2.8739		187.951	14.568	9.031
188.131	3.023	3.0145		188.131	15.5456	9.4528
188.312	3.253	3.0021		188.312	16.7159	9.282
188.492	3.365	2.9397		188.492	17.086	8.8486
188.672	2.811	3.1353		188.672	15.9202	8.7195
188.853	2.676	3.2331		188.853	15.327	9.0111
189.033	2.892	2.819		189.033	14.72	9.0694
189.214	2.631	2.8433		189.214	14.7409	9.007
189.394	2.406	2.8205		189.394	15.7419	9.0001
189.574	2.59	2.7584		189.574	15.0892	8.8575
189.755	2.444	2.8021		189.755	14.6175	8.9935
189.935	2.071	2.7307		189.935	14.7512	8.8112
190.115	1.906	2.6447		190.115	14.7038	8.7492
190.296	1.572	2.5706		190.296	14.712	8.9849
190.476	1.598	2.8721		190.476	15.1718	9.0605
190.657	1.832	2.7436		190.657	15.5056	8.8647
190.837	2.453	2.652		190.837	15.3578	8.8583
191.017	2.589	2.7382		191.017	15.7028	8.9404
191.198	1.773	2.7437		191.198	18.7036	9.2684
191.378	1.504	2.6593		191.378	19.6153	9.3538
191.558	1.796	2.48		191.558	18.2231	9.0648
191.739	1.654	2.3885		191.739	16.8278	9.3137
191.919	1.581	2.2594		191.919	16.6324	9.2758
192.1	1.907	2.265		192.1	16.893	9.2402
192.28	1.729	2.2311		192.28	16.5042	8.9948
192.46	1.266	2.3096		192.46	15.5822	8.7858
192.641	1.132	2.3235		192.641	14.703	8.7077
192.821	1.03	2.2314		192.821	14.7333	8.6891
193.001	0.884	2.3097		193.001	15.4949	8.6915
193.182	0.762	2.2417		193.182	14.8706	8.853
				193.362	13.2392	8.9862
				193.543	13.9968	8.9775
				193.723	14.9333	9.1343
				193.903	15.1851	8.9463
				194.084	16.9198	9.0462
				194.264	16.8531	9.1392
				194.444	17.3219	9.0655
				194.625	16.0073	9.2049
				194.805	16.5566	9.1939
				194.986	16.6077	9.3737
				195.166	15.7607	9.0965
				195.346	15.676	9.3156
				195.527	16.0043	9.3642
				195.707	16.079	9.3329
				195.887	15.5459	9.401
				196.068	14.6119	9.486
				196.248	14.6202	9.4531
				196.429	15.1896	9.2904
				196.609	14.9971	9.8945
				196.789	14.7597	9.9163
				196.97	15.5732	9.6434
				197.15	14.9864	9.5381
				197.33	15.2782	9.264
				197.511	15.5557	9.2436
				197.691	15.4969	9.327
				197.872	16.2149	9.6092
				198.052	16.3343	9.5113
				198.232	15.05	9.411
				198.413	14.4634	9.255
				198.593	14.8675	9.1437
				198.773	15.811	9.6701
				198.954	16.7495	9.532
				199.134	16.0487	9.2649
				199.315	16.0146	9.3187
				199.495	16.0551	9.1845
				199.675	16.6972	9.2577
				199.856	16.6209	9.2837
				200.036	16.2406	9.2887
				200.216	15.5106	9.0824
				200.397	15.6004	9.3236
				200.577	15.7534	9.2518
				200.758	14.0737	9.2141
				200.938	13.824	9.3919
				201.118	14.1143	9.0509
				201.299	14.7526	8.8902
				201.479	16.2407	9.0828
				201.659	16.3072	9.3746
				201.84	14.7781	9.1607
				202.02	14.3646	9.1706
				202.201	14.7894	9.2569
				202.381	14.9113	9.1443
				202.561	15.4634	9.3086
				202.742	15.6177	9.637
				202.922	14.5598	9.2979
				203.102	14.7837	9.239
				203.283	15.4593	9.3757
				203.463	16.5909	9.4155
				203.644	15.705	9.5684
				203.824	16.0322	9.7275
				204.004	15.4421	9.9805
				204.185	13.9848	9.6544
				204.365	13.2814	9.4299
				204.545	13.0778	9.7715
				204.726	13.7599	9.7401
				204.906	15.1109	9.5948
				205.087	14.7628	9.6691
				205.267	14.479	10.0006
				205.447	13.9544	9.6339
				205.628	14.3256	9.4425
				205.808	14.8563	9.4995
				205.988	15.4084	10.0698
				206.169	14.9419	11.9388
				206.349	14.5623	12.8554
				206.53	14.9599	11.578
				206.71	15.552	10.1957
				206.89	15.896	9.7701
				207.071	15.7647	9.5837
				207.251	15.1338	9.5435
				207.431	14.2775	9.4438
				207.612	13.8853	9.376
				207.792	14.7594	9.3324
				207.973	15.0841	9.5889
				208.153	14.0946	9.6991
				208.333	13.8422	9.6606
				208.514	14.2755	9.5043
				208.694	15.7472	9.4058
				208.874	15.5625	9.4277
				209.055	14.4415	9.4089
				209.235	14.3141	9.586
				209.416	14.2496	9.2775
				209.596	13.6114	9.2686
				209.776	14.2089	9.1753
				209.957	14.5428	9.1347
				210.137	14.5962	9.1518
				210.317	14.4252	9.4992
				210.498	13.5178	9.5943
				210.678	14.9588	9.6242
				210.859	14.8203	9.6221
				211.039	15.9724	9.5139
				211.219	16.1678	9.6808
				211.4	14.7199	9.4742
				211.58	14.1387	9.5411
				211.76	13.963	9.7137
				211.941	13.8867	9.9612
				212.121	14.0348	9.7337
				212.302	13.8877	9.8047
				212.482	14.077	10.0847
				212.662	14.699	9.9735
				212.843	14.2061	10.4259
				213.023	13.3746	10.9309
				213.203	14.3842	12.2446
				213.384	16.3579	12.0437
				213.564	16.9186	11.2629
				213.745	16.1475	10.4995
				213.925	16.5218	9.8964
				214.105	19.4289	10.1474
				214.286	28.469	10.5967
				214.466	33.0963	10.6503
				214.646	34.5299	10.0284
				214.827	32.1623	9.8756
				215.007	28.1721	9.9691
				215.188	22.4873	9.7236
				215.368	19.6866	9.7116
				215.548	18.6246	9.7863
				215.729	17.3283	9.7033
				215.909	15.5427	9.3888
				216.089	13.9458	9.4174
				216.27	14.3289	9.4747
				216.45	14.2666	9.645
				216.631	14.2566	9.7736
				216.811	15.5389	9.6758
				216.991	14.999	9.6054
				217.172	15.536	9.6937
				217.352	15.4612	9.4533
				217.532	15.699	9.4802
				217.713	15.9408	9.5001
				217.893	15.9802	9.4511
				218.074	15.4601	9.429
				218.254	16.085	9.9075
				218.434	14.965	9.8483
				218.615	14.4684	9.3183
				218.795	14.6991	9.2805
				218.975	14.5784	9.1072
				219.156	13.7006	9.2171
				219.336	13.9167	9.3683
				219.517	14.1463	9.2562
				219.697	15.6941	9.3681
				219.877	17.0544	9.374
				220.058	16.9376	9.6508
				220.238	17.1049	9.5723
				220.418	15.4467	9.8448
				220.599	14.7666	9.6022
				220.779	14.0166	9.9906
				220.96	13.273	10.5854
				221.14	13.5166	10.1269
				221.32	13.4079	9.6543
				221.501	13.3622	9.6729
				221.681	13.6084	9.9134
				221.861	13.6718	10.0027
				222.042	14.12	10.2263
				222.222	14.4525	10.4728
				222.403	15.1031	11.0142
				222.583	15.2745	10.9865
				222.763	14.8759	10.5439
				222.944	15.3472	9.8881
				223.124	15.2784	9.6784
				223.304	15.8918	9.6831
				223.485	16.3158	9.9558
				223.665	15.4431	9.7481
				223.846	15.0424	9.7398
				224.026	15.6976	9.5999
				224.206	14.5385	9.3851
				224.387	12.9633	9.2294
				224.567	11.9774	9.1419
				224.747	11.872	8.8597
				224.928	12.4151	8.9768
				225.108	12.1559	8.7872
				225.289	11.917	8.5841
				225.469	13.0575	8.5179
				225.649	13.2905	8.7552
				225.83	12.6111	8.7328
				226.01	12.1176	8.6953
				226.19	13.2579	8.4617
				226.371	15.0199	8.4962
				226.551	14.5099	8.3576
				226.732	13.3921	8.3733
				226.912	13.5797	8.6501
				227.092	12.7813	8.4316
				227.273	13.1042	8.3046
				227.453	13.2211	8.397
				227.633	12.9491	8.642
				227.814	12.2652	8.4078
				227.994	11.3295	8.4363
				228.175	11.3687	8.47
				228.355	12.4094	8.242
				228.535	12.4128	8.25
				228.716	12.629	8.3673
				228.896	14.1767	8.4781
				229.076	13.6314	8.48
				229.257	12.372	8.3652
				229.437	12.4722	8.3226
				229.618	12.3945	8.6383
				229.798	12.1906	8.366
				229.978	12.3903	8.4963
				230.159	12.0108	8.6707
				230.339	12.0702	8.9043
				230.519	11.8997	8.4195
				230.7	11.2785	8.5054
				230.88	11.3463	8.88
				231.061	11.909	8.6916
				231.241	12.3299	8.716
				231.421	11.7315	8.9772
				231.602	11.5668	9.1828
				231.782	11.5254	9.7702
				231.962	11.6061	10.0579
				232.143	12.0881	9.6204
				232.323	13.7319	8.7413
				232.504	12.9827	8.8783
				232.684	12.7287	8.8529
				232.864	12.9743	8.6381
				233.045	13.3715	8.3343
				233.225	13.6659	8.3697
				233.405	13.3552	8.3729
				233.586	12.9446	8.4457
				233.766	13.206	8.6122
				233.947	13.3221	8.6523
				234.127	13.1752	8.3343
				234.307	13.1753	8.2428
				234.488	13.5086	8.3245
				234.668	13.3313	8.2512
				234.848	13.3807	8.3851
				235.029	13.6276	8.9161
				235.209	13.6588	9.4876
				235.39	14.193	9.9436
				235.57	14.125	9.2474
				235.75	13.6792	9.2408
				235.931	13.8672	9.0751
				236.111	13.9247	8.4133
				236.291	13.9037	8.0794
				236.472	13.6221	8.3327
				236.652	13.3375	8.2144
				236.833	13.3105	7.9869
				237.013	12.9771	8.2634
				237.193	13.2425	8.1542
				237.374	14.5513	8.1864
				237.554	15.0078	8.5323
				237.734	13.7721	8.8436
				237.915	13.2317	8.4349
				238.095	13.0422	8.2504
				238.276	12.8486	8.1162
				238.456	12.8061	8.2727
				238.636	13.0347	8.1385
				238.817	13.3857	7.9343
				238.997	12.4692	7.8279
				239.177	11.6362	8.0829
				239.358	10.9426	8.1536
				239.538	11.0632	7.9436
				239.719	12.1014	7.9254
				239.899	11.9861	7.9621
				240.079	11.6033	8.0022
				240.26	12.0252	7.9067
				240.44	12.3222	7.8726
				240.62	12.7381	7.721
				240.801	12.9678	7.6534
				240.981	13.4351	7.949
				241.162	12.9237	7.9262
				241.342	13.1209	7.904
				241.522	13.612	7.916
				241.703	13.6949	7.9066
				241.883	13.428	7.8741
				242.063	13.1754	7.7222
				242.244	13.2418	7.8602
				242.424	13.4131	7.898
				242.605	12.9029	7.9618
				242.785	12.0597	7.9062
				242.965	11.7931	7.7923
				243.146	11.6356	7.9244
				243.326	11.0235	7.7964
				243.507	10.4748	7.7437
				243.687	10.3252	7.6713
				243.867	10.6621	7.7231
				244.048	10.7825	7.6686
				244.228	10.3332	8.1482
				244.408	10.7469	9.0675
				244.589	11.2146	9.3911
				244.769	11.1721	9.1244
				244.949	10.842	8.5515
				245.13	11.7805	7.8215
				245.31	12.6619	7.8655
				245.491	12.5137	7.9531
				245.671	10.9084	7.9007
				245.851	10.2612	7.8517
				246.032	10.1925	7.6875
				246.212	11.3611	7.749
				246.393	11.9821	7.4817
				246.573	10.8247	7.5229
				246.753	11.003	7.5162
				246.934	10.953	7.4149
				247.114	11.0694	7.4102
				247.294	10.6428	7.299
				247.475	10.7869	7.1642
				247.655	10.6346	7.3486
				247.835	10.4689	7.339
				248.016	10.3642	7.3037
				248.196	10.1811	7.2079
				248.377	10.2279	7.5549
				248.557	10.8409	7.293
				248.737	11.1133	7.088
				248.918	10.8117	7.2814
				249.098	10.8223	7.3957
				249.279	10.9807	7.6625
				249.459	11.0675	7.4776
				249.639	10.7642	7.6628
				249.82	10.4372	7.6135
				250	10.4435	7.6774
				250.18	10.9966	7.6667
				250.361	12.344	7.866
				250.541	11.7042	7.5704
				250.721	10.6789	8.1484
				250.902	10.6542	8.2036
				251.082	10.9979	7.6974
				251.263	11.1792	7.8134
				251.443	10.8108	8.0658
				251.623	9.9324	8.4988
				251.804	9.3022	7.7814
				251.984	9.3633	7.8407
				252.165	10.0254	7.7346
				252.345	10.4348	7.7342
				252.525	11.1275	7.2263
				252.706	10.5043	7.1226
				252.886	9.9732	7.0862
				253.066	10.0218	7.3444
				253.247	9.8478	7.7427
				253.427	9.6196	7.9112
				253.607	9.9595	7.5765
				253.788	9.631	7.1895
				253.968	9.2828	7.3006
				254.149	9.4032	7.4818
				254.329	9.2962	7.3847
				254.509	9.0027	7.2434
				254.69	8.8086	6.9241
				254.87	8.5746	6.7218
				255.051	8.6098	6.8512
				255.231	8.5474	7.2253
				255.411	8.8025	7.0358
				255.592	9.0577	6.8131
				255.772	9.1465	6.9844
				255.952	9.3372	6.7834
				256.133	9.3259	6.6163
				256.313	8.6057	6.5766
				256.493	8.4705	6.7748
				256.674	9.0175	6.9561
				256.854	8.789	6.9469
				257.035	7.9352	6.8256
				257.215	7.6837	6.5333
				257.395	7.7156	6.2768
				257.576	7.5504	6.3675
				257.756	7.3387	6.5228
				257.936	7.5841	6.6647
				258.117	7.5615	6.8957
				258.297	7.535	7.0322
				258.478	7.0336	6.5994
				258.658	6.6076	6.628
				258.838	6.2727	6.592
				259.019	6.24	6.6055
				259.199	6.3698	6.2816
				259.38	6.0092	6.2326
				259.56	5.5183	6.0827
				259.74	5.454	6.1396
				259.921	5.1117	6.3156
				260.101	4.9522	6.4625
				260.281	4.8087	6.442
				260.462	5.0214	6.4702
				260.642	4.8143	6.4575
				260.823	4.6337	6.3865
				261.003	4.628	6.4726
				261.183	4.6388	6.2651
				261.364	4.8398	6.4722
				261.544	5.1311	6.589
				261.724	4.8688	6.4067
				261.905	5.0172	6.7723
				262.085	5.9229	6.9165
				262.266	5.5999	7.2449
				262.446	5.4063	7.6241
				262.626	5.2292	7.8033
				262.807	5.3503	7.5686
				262.987	5.2731	7.2073
				263.167	5.4365	7.051
				263.348	5.8673	7.1798
				263.528	5.6081	7.2905
				263.709	5.8107	7.349
				263.889	5.3914	7.5713
				264.069	5.1759	7.8071
				264.25	5.0166	7.9426
				264.43	5.0185	8.0444
				264.61	4.9981	7.7442
				264.791	4.9318	7.7299
				264.971	4.7606	7.6997
				265.152	4.8186	7.654
				265.332	4.9226	7.415
				265.512	5.0882	6.9666
				265.693	4.9106	7.1
				265.873	4.8621	7.3801
				266.053	4.8399	7.6653
				266.234	4.6835	8.2388
				266.414	4.4116	7.4224
				266.595	4.3702	7.0137
				266.775	4.4073	6.9613
				266.955	4.4254	7.2094
				267.136	4.5361	8.1462
				267.316	4.8159	8.9895
				267.496	5.3597	8.88
				267.677	8.8041	7.1667
				267.857	12.5441	6.2183
				268.038	13.4131	6.0723
				268.218	12.1121	6.5144
				268.398	6.1357	7.5837
				268.579	4.1801	7.6185
				268.759	3.1621	5.9783
				268.939	2.9452	5.2427
				269.12	2.8473	5.1158
				269.3	2.5337	4.7122
				269.481	2.4907	4.5337
				269.661	2.3796	4.5991
				269.841	2.3522	4.156
				270.022	1.9074	3.7079
				270.202	1.815	3.6998
				270.382	1.777	3.25
				270.563	1.6396	2.8094
				270.743	1.5283	2.7396
				270.924	1.2015	2.3321
				271.104	1.1527	2.1674
				271.284	1.0712	2.3333
				271.465	0.9938	2.4816
				271.645	0.8129	2.1446
				271.825	0.792	1.7303
				272.006	0.7379	1.4836
				272.186	0.677	1.4338
				272.367	0.6392	1.4307
				272.547	0.5728	1.4368

## Sheet: Figure S1H
Figure S1H, Fluorescence intesity along a line in wild-type regeneration
bmp4		laminB		admp		laminB
X	Y	Y		X	Y	Y
0	1.4384	0.2001		0	0.5011	0.1437
0.18	1.675	0.2458		0.18	0.4773	0.172
0.361	1.7343	0.2003		0.361	0.4573	0.198
0.541	1.6996	0.2831		0.541	0.4691	0.1321
0.722	1.8516	0.3231		0.722	0.5681	0.1142
0.902	2.0881	0.3061		0.902	0.6361	0.1665
1.082	2.4207	0.4489		1.082	0.612	0.1366
1.263	2.793	0.4364		1.263	0.6627	0.1392
1.443	2.5349	0.3834		1.443	0.6394	0.1375
1.623	2.41	0.4357		1.623	0.7264	0.1408
1.804	2.6534	0.5252		1.804	0.8244	0.1804
1.984	2.7	0.6009		1.984	0.8136	0.188
2.165	2.4092	0.5768		2.165	0.7227	0.182
2.345	2.6308	0.6057		2.345	0.7182	0.1977
2.525	2.4755	0.8702		2.525	0.7816	0.2084
2.706	2.7173	0.8856		2.706	0.9017	0.223
2.886	3.0254	0.5648		2.886	0.9591	0.205
3.066	3.0612	0.6745		3.066	0.9399	0.3633
3.247	2.8211	0.5462		3.247	0.9452	0.4547
3.427	2.9443	0.598		3.427	0.9756	0.4488
3.608	3.2036	0.6192		3.608	1.1533	0.3158
3.788	3.2884	1.0193		3.788	1.0995	0.249
3.968	3.0437	1.0466		3.968	1.0299	0.1969
4.149	2.6037	0.8612		4.149	0.886	0.2614
4.329	2.7752	0.8194		4.329	0.9175	0.2562
4.509	3.1366	0.7437		4.509	0.9817	0.2475
4.69	3.413	0.7705		4.69	0.952	0.2539
4.87	3.7503	0.7456		4.87	1.0708	0.1739
5.051	3.5257	0.8001		5.051	0.9688	0.1832
5.231	3.0562	0.8531		5.231	0.8714	0.1705
5.411	2.8713	0.8583		5.411	0.8759	0.1782
5.592	2.9468	1.1289		5.592	1.0644	0.2284
5.772	3.0482	0.8933		5.772	1.245	0.3222
5.952	3.2455	0.6462		5.952	1.1222	0.257
6.133	3.1345	0.7021		6.133	1.002	0.2698
6.313	3.3856	0.6758		6.313	1.1478	0.2808
6.494	3.5859	0.6671		6.494	1.3045	0.2041
6.674	3.7191	0.7012		6.674	1.0654	0.2393
6.854	3.8892	0.6314		6.854	0.9868	0.195
7.035	4.5262	0.6769		7.035	1.0083	0.2174
7.215	4.6289	0.7865		7.215	1.0268	0.2778
7.395	4.27	0.7421		7.395	1.2274	0.3175
7.576	5.1614	0.7245		7.576	1.1839	0.3102
7.756	5.5323	0.6876		7.756	1.1767	0.3568
7.937	4.5631	0.6665		7.937	1.1982	0.3595
8.117	4.5095	0.8092		8.117	1.2597	0.3597
8.297	4.7212	0.9817		8.297	1.1295	0.4452
8.478	5.5176	1.1506		8.478	1.2713	0.5295
8.658	6.529	1.098		8.658	1.1787	0.455
8.838	6.1176	1.1485		8.838	1.2263	0.3813
9.019	6.7519	1.1521		9.019	1.2207	0.3108
9.199	6.2356	1.194		9.199	1.1527	0.286
9.38	6.3725	1.5396		9.38	1.2457	0.424
9.56	7.4879	1.5862		9.56	1.3234	0.3422
9.74	8.9304	1.3525		9.74	1.2259	0.4789
9.921	9.2384	1.0009		9.921	1.2798	0.4982
10.101	8.0299	1.0095		10.101	1.5683	0.4828
10.281	6.4401	0.8714		10.281	1.5571	0.391
10.462	6.4773	0.74		10.462	1.4563	0.3502
10.642	7.5885	0.8138		10.642	1.3568	0.3463
10.823	10.2436	0.7845		10.823	1.2594	0.3056
11.003	12.4082	0.9131		11.003	1.1901	0.3053
11.183	12.0537	0.9397		11.183	1.2204	0.3524
11.364	11.6021	1.0984		11.364	1.275	0.3453
11.544	10.0785	1.0045		11.544	1.2907	0.2857
11.724	10.7286	0.7803		11.724	1.3462	0.2498
11.905	10.7651	0.7327		11.905	1.3296	0.2927
12.085	10.0353	0.8022		12.085	1.3436	0.4049
12.266	11.7401	0.754		12.266	1.4554	0.3169
12.446	13.3331	0.884		12.446	1.4839	0.2674
12.626	13.2958	0.8838		12.626	1.6089	0.3732
12.807	16.2971	0.7343		12.807	1.6776	0.4418
12.987	15.2235	0.7348		12.987	1.4792	0.4676
13.167	13.5916	0.8489		13.167	1.6084	0.4258
13.348	12.7993	0.9461		13.348	1.7482	0.2926
13.528	12.2948	1.0423		13.528	1.6045	0.2467
13.709	12.739	1.0134		13.709	1.3934	0.3168
13.889	11.2645	0.9772		13.889	1.4404	0.2399
14.069	11.1432	0.9635		14.069	1.3834	0.2646
14.25	9.502	0.8804		14.25	1.3866	0.2878
14.43	10.386	0.8302		14.43	1.7324	0.2963
14.61	13.4637	0.8266		14.61	2.2828	0.3133
14.791	14.0104	0.7502		14.791	2.2413	0.3248
14.971	12.2387	0.7642		14.971	1.8417	0.2799
15.152	9.7307	0.8316		15.152	1.4942	0.3341
15.332	8.8345	0.939		15.332	1.5507	0.2774
15.512	8.1193	1.4069		15.512	1.59	0.2445
15.693	6.4842	1.8257		15.693	1.6641	0.274
15.873	5.7818	1.7726		15.873	1.6808	0.2616
16.053	5.8639	1.2008		16.053	1.7923	0.2866
16.234	7.1464	1.1137		16.234	1.7317	0.2249
16.414	7.6878	0.7249		16.414	1.7404	0.2477
16.595	6.5179	0.7196		16.595	1.968	0.2412
16.775	8.0809	0.8723		16.775	1.941	0.2589
16.955	10.2327	0.8919		16.955	1.5538	0.2844
17.136	11.3544	0.8503		17.136	1.5438	0.2978
17.316	10.7338	0.7877		17.316	1.6849	0.385
17.496	9.9586	0.7896		17.496	1.6916	0.383
17.677	9.9368	0.7514		17.677	1.6351	0.3347
17.857	8.5524	0.7486		17.857	1.6492	0.3716
18.038	7.2167	0.6286		18.038	1.5201	0.3115
18.218	7.0665	0.7307		18.218	1.5967	0.3122
18.398	6.635	0.7843		18.398	1.6469	0.3243
18.579	7.2612	0.8541		18.579	1.7459	0.382
18.759	7.2252	0.777		18.759	1.7315	0.3985
18.939	8.2492	0.8079		18.939	1.8571	0.3606
19.12	9.6062	0.787		19.12	1.9249	0.22
19.3	9.481	0.7384		19.3	2.0413	0.2506
19.481	7.575	0.683		19.481	1.9825	0.2852
19.661	6.9747	0.7421		19.661	1.9364	0.2639
19.841	6.4144	0.8577		19.841	1.9108	0.2732
20.022	6.562	0.87		20.022	1.6087	0.2628
20.202	6.1286	0.7443		20.202	1.66	0.2715
20.382	6.2754	0.8302		20.382	1.6935	0.2154
20.563	7.5774	0.781		20.563	1.9309	0.2585
20.743	7.5473	0.8396		20.743	2.0971	0.1854
20.924	7.145	0.9409		20.924	2.0419	0.228
21.104	7.7391	1.0078		21.104	1.9116	0.2615
21.284	8.2653	0.9054		21.284	1.9147	0.2366
21.465	9.6589	0.7228		21.465	2.0667	0.2318
21.645	10.9815	0.8011		21.645	2.0703	0.2131
21.825	9.3976	0.7729		21.825	1.8886	0.228
22.006	8.3817	0.6805		22.006	2.019	0.1698
22.186	9.6231	0.7451		22.186	2.0313	0.1911
22.367	10.8808	0.8868		22.367	2.1988	0.2738
22.547	8.6051	0.8016		22.547	2.1905	0.3255
22.727	7.7522	0.852		22.727	2.0725	0.2657
22.908	7.9062	0.8456		22.908	1.8187	0.2333
23.088	10.1722	0.7968		23.088	1.7195	0.2777
23.268	10.8665	0.8195		23.268	1.9449	0.2516
23.449	11.6846	0.8926		23.449	2.0604	0.2855
23.629	9.8311	0.8224		23.629	1.8472	0.2257
23.81	8.7461	0.7994		23.81	1.9237	0.2742
23.99	7.9489	0.9279		23.99	1.9684	0.2886
24.17	9.5013	1.1864		24.17	2.0715	0.2117
24.351	11.2853	1.1568		24.351	2.2265	0.2883
24.531	11.647	1.1576		24.531	2.2874	0.2592
24.711	12.6073	0.9258		24.711	2.3341	0.1785
24.892	12.325	0.9188		24.892	2.2369	0.2391
25.072	11.0174	0.8932		25.072	2.2483	0.267
25.253	10.8684	0.8489		25.253	2.3044	0.2443
25.433	9.0114	0.8531		25.433	2.2782	0.2457
25.613	11.3655	0.7652		25.613	1.9971	0.1776
25.794	14.8644	0.7817		25.794	2.1027	0.1764
25.974	13.1682	0.8576		25.974	2.0855	0.3062
26.154	9.2256	0.9813		26.154	2.0781	0.3073
26.335	7.3571	0.9561		26.335	1.9582	0.2604
26.515	6.7867	0.9697		26.515	2.0174	0.2163
26.696	7.7699	0.8547		26.696	2.1449	0.2319
26.876	9.1592	0.7847		26.876	2.0786	0.2735
27.056	8.1834	0.7624		27.056	2.2769	0.1967
27.237	8.8218	0.7191		27.237	2.718	0.2435
27.417	8.9738	0.7596		27.417	2.774	0.2284
27.597	10.9763	0.8245		27.597	2.2683	0.3396
27.778	9.4631	0.8062		27.778	2.1761	0.2717
27.958	9.4416	0.7382		27.958	2.1363	0.3031
28.139	9.5903	0.8146		28.139	2.3418	0.2749
28.319	10.5664	0.7979		28.319	2.4446	0.2059
28.499	13.1226	0.7718		28.499	2.4737	0.206
28.68	14.5846	0.8812		28.68	2.1783	0.2218
28.86	15.9683	0.8904		28.86	2.0745	0.2741
29.04	16.5115	0.9447		29.04	2.2939	0.3355
29.221	15.0432	0.8363		29.221	2.3913	0.2966
29.401	13.451	0.886		29.401	2.4121	0.2418
29.582	14.8883	0.8601		29.582	2.4587	0.2976
29.762	16.7759	0.8032		29.762	2.5347	0.2364
29.942	16.1451	0.892		29.942	2.6331	0.2732
30.123	17.4253	0.9928		30.123	2.8888	0.1773
30.303	18.6063	0.8686		30.303	3.0638	0.2633
30.483	17.6201	0.9498		30.483	2.7565	0.3042
30.664	19.1144	0.9377		30.664	2.8288	0.3377
30.844	19.3714	0.9775		30.844	2.6401	0.2386
31.025	17.7383	1.0468		31.025	2.2959	0.2806
31.205	18.0663	0.9356		31.205	2.286	0.2961
31.385	17.6201	0.8545		31.385	2.3247	0.2558
31.566	18.9515	0.8589		31.566	2.2944	0.3175
31.746	17.7004	0.8946		31.746	2.2971	0.212
31.926	14.9156	0.9334		31.926	2.4058	0.2958
32.107	17.3335	0.949		32.107	2.5725	0.2949
32.287	17.7923	0.9442		32.287	2.6287	0.3048
32.468	19.3584	0.991		32.468	2.8508	0.2947
32.648	18.5639	1.0456		32.648	2.6207	0.2805
32.828	16.5697	0.9181		32.828	2.4221	0.3192
33.009	15.5433	0.8409		33.009	2.2834	0.3717
33.189	13.1368	0.8887		33.189	2.4334	0.3557
33.369	12.0881	0.851		33.369	2.7782	0.3492
33.55	10.89	0.9777		33.55	2.6798	0.3542
33.73	10.3089	0.8648		33.73	2.4018	0.2961
33.911	10.4203	0.885		33.911	2.4046	0.3015
34.091	10.8436	0.9264		34.091	2.2333	0.2494
34.271	8.9714	0.9335		34.271	2.292	0.3048
34.452	7.8006	0.8722		34.452	2.4647	0.3371
34.632	8.2024	0.9922		34.632	2.5185	0.3982
34.812	8.6507	1.0177		34.812	2.5555	0.3534
34.993	8.1881	0.9212		34.993	2.4525	0.3616
35.173	6.9387	0.9003		35.173	2.4837	0.3222
35.354	7.0207	0.8349		35.354	2.3296	0.3057
35.534	7.4699	0.8864		35.534	2.1336	0.3316
35.714	7.1105	0.944		35.714	2.2851	0.2566
35.895	7.1346	0.9737		35.895	2.3795	0.301
36.075	8.4777	0.986		36.075	2.4187	0.2837
36.255	8.4935	0.9368		36.255	2.6416	0.2354
36.436	8.0424	1.0923		36.436	2.4484	0.2265
36.616	8.7115	1.0089		36.616	2.499	0.3532
36.797	9.4548	0.9154		36.797	2.6047	0.2751
36.977	8.0619	0.9807		36.977	2.497	0.2054
37.157	8.4775	0.9142		37.157	2.5942	0.342
37.338	8.3869	0.9774		37.338	2.6562	0.3647
37.518	9.1054	1.0267		37.518	2.8559	0.2952
37.698	9.4204	0.9661		37.698	2.7865	0.2867
37.879	9.5152	0.8467		37.879	2.7275	0.2665
38.059	8.7371	1.0277		38.059	2.8079	0.3158
38.24	9.6057	1.0037		38.24	3.1259	0.3377
38.42	10.5338	0.9074		38.42	3.1227	0.3023
38.6	9.8003	0.8599		38.6	3.5742	0.4168
38.781	9.4984	0.9546		38.781	5.0316	0.3651
38.961	11.7814	1.0634		38.961	6.2002	0.4319
39.141	12.1253	1.0402		39.141	5.5467	0.3971
39.322	13.7947	0.9953		39.322	3.4524	0.3006
39.502	13.5748	1.1535		39.502	2.7045	0.332
39.683	14.8608	1.0639		39.683	2.6141	0.3047
39.863	12.9659	0.9586		39.863	2.781	0.3244
40.043	11.1226	1.033		40.043	2.9973	0.3953
40.224	10.781	0.9907		40.224	2.9818	0.3831
40.404	10.9636	0.9316		40.404	2.8929	0.3028
40.584	9.6661	0.9351		40.584	2.8612	0.233
40.765	9.4125	1.0797		40.765	2.8907	0.2882
40.945	9.4559	0.9213		40.945	2.6495	0.329
41.126	10.2469	0.9325		41.126	2.6758	0.3326
41.306	10.2278	0.9456		41.306	2.7588	0.288
41.486	8.8217	0.9866		41.486	2.6451	0.3288
41.667	7.5261	1.0952		41.667	2.6803	0.3648
41.847	7.4045	1.0764		41.847	2.7504	0.3195
42.027	7.381	0.8914		42.027	3.0502	0.3096
42.208	7.6698	0.882		42.208	2.8061	0.3425
42.388	7.727	0.9671		42.388	2.8363	0.2718
42.569	7.3404	1.0703		42.569	2.7749	0.3196
42.749	7.1599	1.0221		42.749	2.5696	0.3649
42.929	7.2039	1.0103		42.929	2.7405	0.2911
43.11	7.5493	0.9925		43.11	2.7255	0.364
43.29	7.1446	0.9467		43.29	2.9079	0.3305
43.47	6.4828	0.9978		43.47	2.8177	0.3089
43.651	7.0203	0.8872		43.651	2.734	0.2744
43.831	7.4747	0.8998		43.831	2.796	0.3584
44.012	7.0134	1.0337		44.012	2.5899	0.3151
44.192	7.096	0.9091		44.192	2.4952	0.3527
44.372	7.5708	0.9539		44.372	2.4208	0.3584
44.553	7.24	0.988		44.553	2.6359	0.3034
44.733	7.1592	1.1503		44.733	3.2371	0.3011
44.913	7.2613	1.017		44.913	4.9654	0.247
45.094	7.5813	1.0168		45.094	5.9261	0.3218
45.274	7.6806	1.0875		45.274	4.8132	0.3316
45.455	7.4629	1.0851		45.455	3.8883	0.3076
45.635	7.7207	1.011		45.635	3.1921	0.3838
45.815	7.3947	1.1223		45.815	3.0488	0.2724
45.996	6.6029	1.0533		45.996	3.3025	0.3123
46.176	6.7305	1.0859		46.176	3.5525	0.3055
46.356	6.7226	1.112		46.356	3.3849	0.3121
46.537	6.7011	1.0744		46.537	2.8979	0.2922
46.717	6.8617	1.0318		46.717	2.7075	0.3473
46.898	8.1702	1.0265		46.898	2.7874	0.2308
47.078	8.0489	1.0827		47.078	3.1737	0.3225
47.258	6.7593	1.078		47.258	3.3696	0.345
47.439	6.3732	1.1193		47.439	3.3404	0.3009
47.619	6.4555	1.0899		47.619	3.5727	0.307
47.799	6.7084	1.1704		47.799	3.6348	0.2621
47.98	7.4719	1.1791		47.98	3.3286	0.3004
48.16	9.2248	1.1067		48.16	3.4014	0.3364
48.341	9.4778	1.2124		48.341	3.7555	0.3497
48.521	10.4855	1.0664		48.521	3.7124	0.392
48.701	9.925	1.1251		48.701	3.3149	0.3647
48.882	9.3302	1.104		48.882	2.8832	0.4325
49.062	7.2012	1.1312		49.062	2.5126	0.4206
49.242	7.3158	1.3139		49.242	2.5767	0.372
49.423	7.0191	1.1567		49.423	2.7053	0.3442
49.603	6.8339	1.1464		49.603	2.7555	0.3317
49.784	6.8658	1.0969		49.784	2.863	0.3246
49.964	6.7263	1.1121		49.964	2.9247	0.3431
50.144	6.6851	1.1256		50.144	3.1362	0.3206
50.325	7.3672	1.2062		50.325	3.296	0.3857
50.505	7.6478	1.1447		50.505	3.2443	0.2767
50.685	9.2456	1.1613		50.685	2.917	0.319
50.866	11.5267	1.203		50.866	2.9708	0.2733
51.046	9.5175	1.3147		51.046	2.8707	0.3501
51.227	8.7005	1.4174		51.227	2.646	0.4356
51.407	7.3615	1.6251		51.407	2.7601	0.4068
51.587	6.8308	1.6139		51.587	2.9779	0.3246
51.768	6.4404	1.5237		51.768	3.0546	0.4194
51.948	6.2127	1.2967		51.948	2.797	0.4531
52.128	6.4979	1.1219		52.128	2.6424	0.3493
52.309	6.7815	1.189		52.309	2.4846	0.3437
52.489	7.6745	1.3485		52.489	2.7791	0.4816
52.67	8.3336	1.2196		52.67	3.5123	0.5033
52.85	7.403	1.1408		52.85	4.433	0.4847
53.03	7.1433	1.1657		53.03	4.0199	0.4981
53.211	6.6605	1.2536		53.211	3.2367	0.4199
53.391	6.2802	1.3154		53.391	3.0788	0.4115
53.571	6.2778	1.3309		53.571	2.8548	0.2758
53.752	6.4155	1.3969		53.752	2.7183	0.357
53.932	6.1982	1.4508		53.932	2.7561	0.4782
54.113	6.4419	1.5249		54.113	2.8378	0.4596
54.293	6.7281	1.464		54.293	2.5263	0.3413
54.473	6.4432	1.5045		54.473	2.3525	0.3427
54.654	6.5663	1.2362		54.654	2.5303	0.424
54.834	6.6031	1.1496		54.834	2.543	0.3047
55.014	6.3358	1.1344		55.014	2.6822	0.3595
55.195	6.9333	1.1939		55.195	2.6979	0.309
55.375	7.9986	1.3242		55.375	2.9792	0.3795
55.556	7.7258	1.3216		55.556	3.0101	0.4666
55.736	8.1209	1.3758		55.736	3.1137	0.5206
55.916	9.373	1.5292		55.916	3.0364	0.5289
56.097	8.2375	1.2754		56.097	3.0827	0.5083
56.277	7.6865	1.165		56.277	3.2235	0.4677
56.457	7.7566	1.2213		56.457	3.0884	0.4188
56.638	7.6635	1.156		56.638	3.2095	0.4577
56.818	8.233	1.1358		56.818	3.1562	0.428
56.999	10.8279	1.2138		56.999	3.6869	0.425
57.179	12.7765	1.1508		57.179	4.0929	0.4319
57.359	14.4978	1.281		57.359	3.6398	0.4655
57.54	14.9123	1.2714		57.54	3.7067	0.5765
57.72	12.9534	1.1651		57.72	3.8572	0.4181
57.9	12.6524	1.2049		57.9	4.4011	0.385
58.081	13.0807	1.144		58.081	4.0005	0.4369
58.261	11.7714	1.2468		58.261	3.6838	0.5075
58.442	13.4338	1.4528		58.442	3.3267	0.7252
58.622	11.6023	1.5598		58.622	3.3461	0.6835
58.802	12.3824	1.4792		58.802	3.0881	0.6252
58.983	12.1881	1.3329		58.983	3.033	0.4832
59.163	13.6056	1.3361		59.163	2.9184	0.3822
59.343	13.8823	1.279		59.343	2.9452	0.5631
59.524	12.0754	1.2726		59.524	2.9178	0.6277
59.704	14.1789	1.249		59.704	3.0977	0.6081
59.885	15.8467	1.217		59.885	3.2748	0.5753
60.065	14.3094	1.1405		60.065	3.2479	0.4868
60.245	14.2502	1.1818		60.245	3.1617	0.5483
60.426	12.3966	1.1145		60.426	3.1559	0.5229
60.606	9.1601	1.1503		60.606	3.6048	0.3742
60.786	9.435	1.1798		60.786	3.5048	0.4637
60.967	10.7423	1.1199		60.967	3.2801	0.469
61.147	12.8108	1.1721		61.147	3.3441	0.4805
61.328	17.0665	1.1907		61.328	3.5487	0.5941
61.508	16.7278	1.209		61.508	3.3204	0.565
61.688	15.6369	1.3222		61.688	3.3217	0.6092
61.869	12.9021	1.3426		61.869	3.6603	0.758
62.049	14.0351	1.2943		62.049	4.0602	0.7312
62.229	14.2287	1.3923		62.229	3.9674	0.6157
62.41	12.5342	1.3579		62.41	3.8765	0.5054
62.59	10.8759	1.3037		62.59	3.9087	0.525
62.771	11.1436	1.3114		62.771	4.0242	0.6244
62.951	13.8316	1.4255		62.951	3.6518	0.5765
63.131	15.1665	1.1952		63.131	3.769	0.5315
63.312	12.2859	1.248		63.312	3.3879	0.4512
63.492	10.8978	1.3502		63.492	3.1889	0.4417
63.672	10.9931	1.225		63.672	3.1689	0.4941
63.853	10.0911	1.1166		63.853	3.322	0.5579
64.033	8.2277	1.35		64.033	3.4523	0.6139
64.214	7.49	1.4067		64.214	3.0816	0.5118
64.394	8.552	1.4208		64.394	3.051	0.4941
64.574	9.331	1.3899		64.574	3.1156	0.5341
64.755	8.1892	1.2224		64.755	3.1124	0.5937
64.935	8.3932	1.271		64.935	3.0279	0.511
65.115	9.4874	1.2189		65.115	3.1779	0.5001
65.296	12.1727	1.2018		65.296	3.1328	0.5292
65.476	11.5808	1.1413		65.476	3.1468	0.503
65.657	9.03	0.9915		65.657	3.2942	0.5344
65.837	8.0631	1.0926		65.837	3.3967	0.6318
66.017	8.7252	1.1728		66.017	3.6336	0.5882
66.198	7.721	1.1452		66.198	3.3874	0.4634
66.378	6.5145	1.2529		66.378	3.4171	0.5626
66.558	6.4645	1.1731		66.558	3.3397	0.5174
66.739	6.2566	1.13		66.739	3.5848	0.6439
66.919	7.2046	1.2245		66.919	3.4978	0.6113
67.1	7.1214	1.3205		67.1	3.2116	0.5402
67.28	7.4849	1.2579		67.28	3.2959	0.5672
67.46	7.3834	1.2426		67.46	3.2828	0.4919
67.641	7.1952	1.3545		67.641	3.1989	0.4712
67.821	6.8371	1.4026		67.821	3.3341	0.4781
68.001	7.4202	1.3401		68.001	3.855	0.5152
68.182	8.3919	1.4245		68.182	3.9987	0.5101
68.362	6.9592	1.3421		68.362	3.4048	0.5242
68.543	6.2089	1.4297		68.543	3.3124	0.5825
68.723	6.6815	1.3869		68.723	3.4809	0.5928
68.903	6.1016	1.1816		68.903	3.78	0.4793
69.084	6.2341	1.1248		69.084	4.1922	0.5269
69.264	6.3628	1.2351		69.264	4.0009	0.5774
69.444	7.1792	1.2747		69.444	3.4853	0.5148
69.625	8.9793	1.2777		69.625	3.3185	0.552
69.805	11.59	1.2952		69.805	3.2928	0.5276
69.986	11.6617	1.2409		69.986	3.3011	0.5526
70.166	14.7817	1.0872		70.166	3.601	0.6294
70.346	17.8226	1.0489		70.346	4.4766	0.567
70.527	18.0039	1.0299		70.527	4.9387	0.588
70.707	15.8143	1.0543		70.707	5.1225	0.6379
70.887	18.5794	1.1273		70.887	5.5466	0.5322
71.068	17.2704	1.0036		71.068	5.5027	0.5434
71.248	17.5515	1.0129		71.248	4.6826	0.5025
71.429	14.6109	1.0924		71.429	3.5322	0.5582
71.609	14.6996	1.0667		71.609	3.0997	0.4559
71.789	16.47	1.0268		71.789	3.1811	0.4633
71.97	15.9349	1.1205		71.97	3.2754	0.491
72.15	16.7882	1.1546		72.15	3.5134	0.5856
72.33	16.9831	1.3057		72.33	3.8819	0.4875
72.511	20.4159	1.2532		72.511	4.3715	0.561
72.691	23.0172	1.1518		72.691	4.6874	0.574
72.872	23.7738	1.1203		72.872	4.0276	0.5891
73.052	18.1914	1.051		73.052	3.4784	0.5438
73.232	17.4249	1.0697		73.232	3.9765	0.5257
73.413	18.1439	1.1592		73.413	4.3036	0.5664
73.593	23.085	1.0684		73.593	4.0953	0.658
73.773	25.9007	1.125		73.773	3.8014	0.5936
73.954	26.1477	1.2267		73.954	3.7023	0.5488
74.134	25.7886	1.2762		74.134	3.4405	0.5438
74.315	23.8747	1.3692		74.315	3.3401	0.5445
74.495	22.1728	1.2141		74.495	3.3326	0.5654
74.675	23.1409	1.1135		74.675	3.5757	0.6235
74.856	22.0233	1.1523		74.856	3.7382	0.6732
75.036	18.7326	1.1685		75.036	4.0332	0.6479
75.216	16.6127	1.2067		75.216	4.4063	0.6056
75.397	16.8962	1.1088		75.397	4.3251	0.6075
75.577	15.8146	1.0902		75.577	3.9188	0.6321
75.758	17.8056	1.084		75.758	3.8601	0.6264
75.938	19.6929	1.1093		75.938	4.0482	0.5963
76.118	20.7991	1.1265		76.118	4.1062	0.5467
76.299	24.3414	1.1459		76.299	3.9801	0.5955
76.479	22.4466	1.0849		76.479	3.5182	0.5488
76.659	19.5292	1.1603		76.659	3.2804	0.5989
76.84	20.9425	1.2207		76.84	3.6148	0.5448
77.02	22.0664	1.4357		77.02	3.8576	0.5623
77.201	20.6878	1.1625		77.201	3.5749	0.6248
77.381	20.5153	1.1837		77.381	3.4092	0.6463
77.561	18.2753	1.2874		77.561	3.3846	0.5976
77.742	14.9636	1.7599		77.742	3.6818	0.5507
77.922	12.8024	1.6782		77.922	3.7348	0.6086
78.102	10.5646	1.1734		78.102	3.5885	0.5754
78.283	9.9362	1.1065		78.283	3.5338	0.7403
78.463	11.4787	1.0819		78.463	3.3779	0.6165
78.644	12.9142	1.0829		78.644	3.5848	0.5317
78.824	13.0462	1.0224		78.824	3.2613	0.5698
79.004	13.2255	1.0083		79.004	3.2961	0.5475
79.185	12.8902	1.0145		79.185	3.5661	0.6504
79.365	13.2707	1.0336		79.365	3.6607	0.6662
79.545	11.0269	0.9861		79.545	3.5785	0.6339
79.726	10.7825	1.0489		79.726	3.8243	0.5845
79.906	9.5442	1.1338		79.906	3.8089	0.5842
80.087	7.9045	1.0923		80.087	3.7706	0.6027
80.267	7.5139	1.1251		80.267	3.7587	0.6806
80.447	9.8132	1.2413		80.447	3.6567	0.5935
80.628	10.181	1.3041		80.628	3.564	0.5862
80.808	8.7248	1.1277		80.808	3.5506	0.6422
80.988	8.1525	1.1732		80.988	3.7943	0.7381
81.169	7.9351	1.1243		81.169	3.6542	0.6409
81.349	7.691	1.0905		81.349	3.4645	0.6668
81.53	7.0234	1.1396		81.53	4.0429	0.5785
81.71	7.6826	1.1239		81.71	5.037	0.5664
81.89	9.1314	1.174		81.89	4.7271	0.6549
82.071	11.6415	1.162		82.071	3.8891	0.6405
82.251	13.4268	1.0876		82.251	3.5315	0.6251
82.431	11.2838	1.1507		82.431	3.3433	0.6145
82.612	10.6698	1.0949		82.612	3.4203	0.6385
82.792	11.2249	1.141		82.792	3.6764	0.6723
82.973	11.5039	1.2272		82.973	3.7184	0.6635
83.153	12.1493	1.2102		83.153	3.9819	0.651
83.333	13.0468	1.1688		83.333	4.1235	0.6998
83.514	12.8598	1.1606		83.514	3.3974	0.6962
83.694	11.501	1.3372		83.694	3.5555	0.7109
83.874	10.2072	1.3125		83.874	3.5784	0.7785
84.055	8.9022	1.2477		84.055	3.8713	0.7821
84.235	7.6507	1.3675		84.235	4.041	0.7996
84.416	8.7584	1.3146		84.416	3.9673	0.9568
84.596	9.9758	1.3101		84.596	3.7191	0.7881
84.776	10.3836	1.0374		84.776	3.3877	0.8847
84.957	11.013	1.0859		84.957	3.4858	1.087
85.137	10.6893	1.1381		85.137	3.645	1.3302
85.317	9.2387	1.109		85.317	3.8342	1.1236
85.498	9.8201	1.1443		85.498	3.5988	1.0617
85.678	10.4272	1.1713		85.678	3.6691	0.8216
85.859	7.6016	1.1235		85.859	4.1204	0.5706
86.039	7.4713	1.2134		86.039	3.835	0.5873
86.219	7.1973	1.1198		86.219	3.8181	0.7081
86.4	6.9115	1.1987		86.4	3.9075	0.7
86.58	6.8192	1.201		86.58	4.0461	0.6499
86.76	8.8706	1.2851		86.76	3.9158	0.6515
86.941	9.0323	1.2295		86.941	3.7699	0.7066
87.121	7.7026	1.1418		87.121	3.8814	0.649
87.302	6.6118	1.1655		87.302	4.2935	0.6729
87.482	6.6031	1.2		87.482	4.3978	0.6651
87.662	6.9161	1.1611		87.662	4.4496	0.6358
87.843	7.1742	1.1875		87.843	4.2502	0.6354
88.023	7.1344	1.1964		88.023	3.8706	0.601
88.203	6.7625	1.0727		88.203	3.8882	0.5508
88.384	6.9693	1.1195		88.384	4.14	0.5605
88.564	6.3374	1.1368		88.564	4.1232	0.6569
88.745	6.564	1.2083		88.745	3.8201	0.633
88.925	7.0494	1.2531		88.925	3.7025	0.5926
89.105	8.6383	1.142		89.105	3.6894	0.7146
89.286	10.1065	1.1277		89.286	3.6222	0.9633
89.466	10.5294	1.0958		89.466	3.7743	1.1814
89.646	10.152	1.1514		89.646	3.5174	1.3573
89.827	11.9072	1.0314		89.827	3.5119	1.5152
90.007	15.6051	1.1483		90.007	3.5407	1.5848
90.188	19.1753	1.1745		90.188	3.5539	1.3151
90.368	22.1144	0.9803		90.368	3.6695	1.0104
90.548	25.4418	1.0605		90.548	3.7478	0.8202
90.729	23.0047	1.1428		90.729	4.2888	0.611
90.909	25.0346	1.1656		90.909	5.1905	0.6862
91.089	30.7208	1.0026		91.089	6.7489	0.6522
91.27	30.3934	1.1456		91.27	6.9423	0.7325
91.45	29.5102	1.0924		91.45	5.6457	0.6086
91.631	26.7162	1.1055		91.631	4.2577	0.6329
91.811	22.2113	1.1041		91.811	3.812	0.677
91.991	25.489	1.0647		91.991	3.3401	0.5328
92.172	25.8116	0.9114		92.172	3.2498	0.5369
92.352	23.8882	1.0046		92.352	3.3981	0.533
92.532	22.1376	1.0493		92.532	3.5339	0.5822
92.713	21.3746	1.1275		92.713	3.62	0.5527
92.893	24.214	1.163		92.893	3.7603	0.5222
93.074	23.6989	1.1065		93.074	4.0929	0.5871
93.254	24.7264	1.0636		93.254	4.3937	0.6677
93.434	25.4941	0.9912		93.434	4.7552	0.6125
93.615	25.0067	1.068		93.615	4.9925	0.6184
93.795	24.4616	1.0888		93.795	4.5711	0.6185
93.975	22.3252	1.1346		93.975	4.0393	0.6879
94.156	21.2735	1.1633		94.156	4.1128	0.6343
94.336	18.8746	1.1619		94.336	4.9863	0.7559
94.517	19.4278	1.2287		94.517	6.1191	0.7542
94.697	19.1343	1.2629		94.697	5.8545	0.7925
94.877	16.4549	1.1514		94.877	4.5058	0.652
95.058	13.862	1.1256		95.058	3.8615	0.5611
95.238	11.2689	1.3154		95.238	3.7778	0.5599
95.418	11.483	1.3291		95.418	3.9107	0.5639
95.599	10.6544	1.1839		95.599	3.6383	0.6447
95.779	10.2727	1.2231		95.779	3.6324	0.5962
95.96	11.8939	1.1905		95.96	3.4643	0.5869
96.14	15.1509	1.1584		96.14	3.5627	0.6495
96.32	17.8024	1.2039		96.32	3.8459	0.6799
96.501	16.6633	1.2762		96.501	4.024	0.6302
96.681	14.2901	1.4499		96.681	4.2878	0.7157
96.861	13.2873	1.423		96.861	4.1657	0.645
97.042	14.4645	1.183		97.042	4.3174	0.6771
97.222	14.4771	1.0769		97.222	4.2573	0.6253
97.403	13.0047	1.1494		97.403	4.424	0.6484
97.583	11.7943	1.1805		97.583	5.1441	0.6742
97.763	12.2458	1.2485		97.763	5.24	0.6618
97.944	13.5194	1.2697		97.944	4.8924	0.7394
98.124	13.6231	1.2014		98.124	5.1759	0.6917
98.304	15.5626	1.2515		98.304	5.7081	0.6126
98.485	16.6027	1.1876		98.485	6.3168	0.6829
98.665	18.6188	1.2024		98.665	6.3735	0.6659
98.846	22.2061	1.2329		98.846	6.1891	0.7013
99.026	18.8758	1.2766		99.026	5.9034	0.6736
99.206	18.8385	1.2751		99.206	5.4531	0.6739
99.387	23.6946	1.1774		99.387	5.1034	0.6542
99.567	22.4765	1.2392		99.567	4.6138	0.5531
99.747	20.5182	1.2465		99.747	4.4516	0.6063
99.928	18.5931	1.3248		99.928	5.3563	0.5989
100.108	16.6866	1.1751		100.108	5.997	0.5887
100.289	14.7946	1.133		100.289	6.0101	0.627
100.469	12.0069	1.0926		100.469	5.6032	0.5269
100.649	12.6188	1.3228		100.649	5.5632	0.5884
100.83	13.6237	1.1483		100.83	5.0425	0.5712
101.01	13.3319	1.0386		101.01	4.2794	0.5721
101.19	12.5643	1.0994		101.19	3.8346	0.6574
101.371	13.5567	1.0485		101.371	3.8912	0.652
101.551	15.5412	1.0964		101.551	4.1054	0.5439
101.732	15.7876	1.1911		101.732	4.8436	0.5937
101.912	17.1137	1.331		101.912	5.4375	0.6726
102.092	18.3105	1.5494		102.092	5.2343	0.6818
102.273	22.7674	1.5619		102.273	4.7346	0.5881
102.453	23.6534	1.4937		102.453	5.0875	0.5676
102.633	20.6288	1.1637		102.633	5.4048	0.708
102.814	21.4661	1.2327		102.814	5.0642	0.6816
102.994	19.5768	1.1783		102.994	5.7287	0.6405
103.175	19.0625	1.0764		103.175	7.3736	0.5527
103.355	18.2742	1.2192		103.355	8.7918	0.6479
103.535	16.8774	1.2402		103.535	7.6972	0.5743
103.716	16.3701	1.1991		103.716	6.4741	0.5049
103.896	17.6671	1.2738		103.896	5.6452	0.5556
104.076	14.7678	1.2144		104.076	5.5081	0.489
104.257	14.7078	1.2447		104.257	5.2695	0.4649
104.437	17.5811	1.0347		104.437	5.381	0.56
104.618	17.7192	1.0567		104.618	5.6477	0.5556
104.798	14.9006	1.1321		104.798	4.9532	0.4945
104.978	15.6769	1.0854		104.978	4.3358	0.5279
105.159	17.0458	1.0913		105.159	4.0953	0.5208
105.339	17.0623	1.1746		105.339	4.0735	0.5733
105.519	17.4809	1.1817		105.519	4.3709	0.6281
105.7	19.5833	1.1784		105.7	5.1058	0.6606
105.88	19.1131	1.2575		105.88	5.5014	0.5958
106.061	16.4468	1.1696		106.061	5.5288	0.5208
106.241	15.1156	1.1266		106.241	5.2442	0.5268
106.421	14.2086	1.1031		106.421	5.2833	0.5349
106.602	12.7602	1.0935		106.602	4.8811	0.5886
106.782	12.8788	1.3755		106.782	4.6165	0.5168
106.962	14.6137	1.4885		106.962	4.5018	0.5559
107.143	16.7658	1.2426		107.143	5.087	0.6398
107.323	13.4735	1.0748		107.323	5.2866	0.6056
107.504	10.985	1.061		107.504	5.275	0.5801
107.684	8.6545	1.0576		107.684	5.3936	0.53
107.864	8.0464	1.1239		107.864	5.1367	0.511
108.045	8.9314	1.0676		108.045	4.879	0.5212
108.225	10.1615	1.0499		108.225	4.1394	0.4795
108.405	12.3601	1.0239		108.405	3.8025	0.5706
108.586	16.3229	1.0715		108.586	4.0183	0.5426
108.766	21.5941	1.1435		108.766	4.7137	0.5294
108.947	21.7937	1.2989		108.947	4.5066	0.6054
109.127	24.9424	1.548		109.127	4.3762	0.5913
109.307	22.6881	1.7991		109.307	4.0483	0.5542
109.488	24.0261	2.2394		109.488	4.2355	0.6007
109.668	24.8399	1.7395		109.668	4.4581	0.6362
109.848	24.9323	1.3793		109.848	4.4541	0.5519
110.029	26.6324	1.1133		110.029	3.7942	0.6013
110.209	23.975	1.0677		110.209	3.5582	0.5411
110.39	21.4344	1.0477		110.39	3.9639	0.457
110.57	18.3401	1.0434		110.57	4.3983	0.5645
110.75	17.584	1.0169		110.75	4.5712	0.5909
110.931	17.7402	1.0207		110.931	4.6251	0.6091
111.111	17.0208	1.0881		111.111	4.3459	0.5878
111.291	19.1763	1.0786		111.291	4.2919	0.5306
111.472	21.2306	1.0961		111.472	4.4316	0.5224
111.652	23.1742	1.0798		111.652	4.7086	0.5732
111.833	25.3236	1.1235		111.833	5.2011	0.555
112.013	24.275	1.0718		112.013	4.7272	0.5333
112.193	24.5006	1.1723		112.193	4.4092	0.5611
112.374	21.848	1.1575		112.374	5.024	0.5219
112.554	17.1009	1.0732		112.554	5.5774	0.6018
112.734	16.2611	1.1037		112.734	5.2843	0.5535
112.915	15.1884	1.1329		112.915	4.7483	0.5625
113.095	13.325	1.0787		113.095	4.4329	0.6617
113.276	15.5997	1.1491		113.276	4.3668	0.6005
113.456	15.4354	1.2178		113.456	4.6379	0.5998
113.636	13.3438	1.0803		113.636	4.7672	0.6165
113.817	10.9133	1.0226		113.817	4.7932	0.6047
113.997	10.6717	1.0715		113.997	4.3872	0.5383
114.177	11.4044	1.0855		114.177	4.7061	0.671
114.358	12.5578	1.0788		114.358	4.4508	0.634
114.538	14.9839	1.0894		114.538	4.8128	0.643
114.719	16.949	1.2703		114.719	4.7606	0.556
114.899	15.7043	1.3001		114.899	4.453	0.5391
115.079	14.5003	1.2926		115.079	4.4537	0.6469
115.26	15.6256	1.3923		115.26	4.3601	0.617
115.44	16.0007	1.3862		115.44	4.2523	0.644
115.62	15.0337	1.4542		115.62	4.4272	0.6603
115.801	13.1605	1.4816		115.801	4.445	0.5934
115.981	12.2119	1.4108		115.981	4.7276	0.5443
116.162	12.2871	1.4504		116.162	4.6313	0.5705
116.342	10.3309	1.2837		116.342	4.08	0.6147
116.522	8.4394	1.253		116.522	3.6478	0.5957
116.703	7.3238	1.3519		116.703	3.8855	0.6443
116.883	7.6512	1.3336		116.883	4.1338	0.5945
117.063	8.7263	1.3044		117.063	4.1882	0.7263
117.244	9.8406	1.2222		117.244	4.1785	0.617
117.424	8.6344	1.105		117.424	4.2325	0.6083
117.605	7.3438	1.0494		117.605	4.2636	0.5694
117.785	7.9291	1.049		117.785	4.2785	0.6364
117.965	8.5074	1.0851		117.965	4.0062	0.5759
118.146	7.3741	1.1017		118.146	4.0071	0.54
118.326	6.9694	1.14		118.326	4.6069	0.5825
118.507	7.5188	1.219		118.506	5.1632	0.6101
118.687	8.9934	1.2448		118.687	5.3839	0.5778
118.867	8.5871	1.1777		118.867	4.9716	0.6017
119.048	7.5107	1.2354		119.048	4.5128	0.6264
119.228	7.9527	1.1598		119.228	4.1739	0.6336
119.408	8.6521	1.2448		119.408	3.9611	0.6534
119.589	8.4169	1.2584		119.589	3.9353	0.666
119.769	8.0639	1.193		119.769	3.9948	0.6152
119.95	7.9889	1.1022		119.949	4.1366	0.5681
120.13	9.1318	1.1079		120.13	3.9465	0.5819
120.31	8.5609	1.2224		120.31	3.7215	0.4425
120.491	6.7382	1.2594		120.491	3.6098	0.5454
120.671	6.7461	1.2215		120.671	3.4978	0.5889
120.851	6.8925	1.1015		120.851	3.6652	0.6261
121.032	6.8925	1.1487		121.032	3.6396	0.5545
121.212	6.7156	1.2444		121.212	3.7445	0.5871
121.393	6.9168	1.2738		121.392	4.051	0.6059
121.573	6.7122	1.1624		121.573	4.4307	0.5827
121.753	6.407	1.2003		121.753	4.3844	0.5216
121.934	6.1957	1.1713		121.934	4.6219	0.6188
122.114	6.5902	1.1265		122.114	4.7324	0.6379
122.294	6.6258	1.1102		122.294	4.5339	0.7033
122.475	7.0228	1.0647		122.475	4.2014	0.7368
122.655	8.1582	1.1342		122.655	4.3148	0.6694
122.836	6.6949	1.1737		122.835	4.6474	0.5848
123.016	6.2788	1.1644		123.016	5.5833	0.6691
123.196	6.1276	1.1652		123.196	6.1126	0.6145
123.377	5.8392	1.2439		123.377	6.2368	0.6298
123.557	6.4912	1.3235		123.557	6.257	0.6761
123.737	6.5284	1.27		123.737	6.1604	0.5721
123.918	7.0332	1.2807		123.918	5.8839	0.675
124.098	7.2477	1.2446		124.098	5.7823	0.6756
124.279	6.3291	1.3413		124.278	5.6236	0.6684
124.459	6.285	1.5473		124.459	5.7561	0.6338
124.639	6.835	1.5329		124.639	6.1528	0.6332
124.82	7.5868	1.2831		124.82	6.3149	0.6521
125	8.7974	1.1189		125	6.2212	0.5521
125.18	10.3814	1.0168		125.18	6.2638	0.5892
125.361	9.609	1.0754		125.361	6.663	0.6244
125.541	9.3326	1.0777		125.541	6.7924	0.6758
125.722	10.5623	1.078		125.721	7.5366	0.6555
125.902	10.3694	1.0533		125.902	8.1874	0.7203
126.082	8.8547	1.1594		126.082	8.9713	0.6188
126.263	8.6709	1.5688		126.263	9.8715	0.6269
126.443	7.2018	2.0453		126.443	11.3395	0.7001
126.623	6.3275	1.3531		126.623	11.5535	0.6697
126.804	7.2111	1.0642		126.804	12.1189	0.6977
126.984	8.0748	1.0486		126.984	12.8191	0.7194
127.165	9.6392	1.0363		127.164	11.7363	0.6614
127.345	7.4908	1.034		127.345	9.982	0.6731
127.525	6.8766	1.154		127.525	8.6869	0.692
127.706	5.9727	1.1287		127.706	7.9427	0.7135
127.886	6.2913	1.1186		127.886	8.2889	0.7293
128.066	5.5367	1.1323		128.066	8.3601	0.6654
128.247	4.9635	1.1874		128.247	7.7209	0.6456
128.427	4.7782	1.0492		128.427	6.9937	0.6575
128.608	5.5554	1.0473		128.607	7.6425	0.6247
128.788	6.7009	1.0863		128.788	9.1052	0.6288
128.968	8.3757	1.1209		128.968	9.9521	0.7124
129.149	8.9901	1.1494		129.149	9.2555	0.7515
129.329	10.0571	1.2467		129.329	7.9552	0.7202
129.509	8.4334	1.4302		129.509	7.5267	0.8099
129.69	7.8411	1.4669		129.69	7.4951	0.6871
129.87	6.6416	1.2934		129.87	7.7648	0.7412
130.051	6.4879	1.2951		130.05	8.1315	0.7757
130.231	6.5775	1.2351		130.231	8.8322	0.6755
130.411	6.792	1.0673		130.411	9.823	0.6731
130.592	6.4597	1.0684		130.592	9.7272	0.7355
130.772	5.9912	1.1087		130.772	8.7143	0.8322
130.952	5.5151	1.0379		130.952	7.706	0.8307
131.133	6.1963	1.0135		131.133	7.498	0.6768
131.313	6.9505	0.9541		131.313	8.2676	0.6759
131.494	6.2776	1.0065		131.493	8.7799	0.7588
131.674	6.0544	0.9916		131.674	8.6807	0.7106
131.854	5.9918	0.9977		131.854	9.1505	0.7672
132.035	6.6486	1.0103		132.035	9.3297	0.7505
132.215	7.1192	0.9917		132.215	9.7481	0.8318
132.395	6.6961	1.0195		132.395	9.4632	0.7841
132.576	6.8821	1.0636		132.576	9.6779	0.7844
132.756	6.0337	1.0676		132.756	11.5002	0.7928
132.937	6.2386	1.161		132.936	12.2689	0.7753
133.117	6.1061	1.2793		133.117	11.7368	0.799
133.297	5.9232	1.1519		133.297	11.9942	0.7997
133.478	5.83	1.2773		133.478	13.1811	0.8506
133.658	6.2915	1.1851		133.658	13.3958	0.7569
133.838	5.7287	1.0433		133.838	12.9058	0.8509
134.019	5.7832	1.0139		134.019	13.507	0.8065
134.199	5.3626	1.0058		134.199	13.7232	0.8521
134.38	5.8749	1.0322		134.38	14.3136	0.8422
134.56	6.1407	1.1187		134.56	14.3048	0.9379
134.74	5.4519	1.1209		134.74	14.8929	0.9135
134.921	5.2949	1.3764		134.921	15.7889	0.8899
135.101	5.2926	1.4163		135.101	14.424	0.8247
135.281	5.3823	1.3149		135.281	13.1196	0.7684
135.462	5.4171	1.1791		135.462	13.0188	0.8126
135.642	6.0594	1.1919		135.642	13.8631	0.8435
135.823	5.7825	1.1854		135.822	14.3338	0.9012
136.003	5.7303	1.1123		136.003	14.8355	1.0206
136.183	5.5616	1.2415		136.183	16.6258	1.0314
136.364	6.2178	1.34		136.364	20.2466	0.9847
136.544	7.8705	1.3438		136.544	23.4638	0.9231
136.724	7.8284	1.331		136.724	25.9553	0.7943
136.905	6.2453	1.3577		136.905	28.3052	0.7627
137.085	5.8937	1.3097		137.085	29.0006	0.8433
137.266	5.4072	1.4862		137.266	26.6712	0.7736
137.446	5.6728	1.4515		137.446	24.3965	0.8181
137.626	5.8118	1.4902		137.626	25.6973	0.872
137.807	5.6091	1.721		137.807	27.9024	0.8642
137.987	5.4734	1.9689		137.987	25.9129	0.9514
138.167	5.7434	2.5134		138.167	21.2193	1.14
138.348	5.7771	2.7797		138.348	18.2287	1.0919
138.528	6.2844	2.7778		138.528	19.2828	0.9633
138.709	6.7882	3.0501		138.709	19.809	0.9239
138.889	6.5145	3.3591		138.889	21.1299	0.8706
139.069	6.6383	3.9675		139.069	21.7955	0.9427
139.25	7.7676	4.7689		139.25	22.0725	0.9895
139.43	7.2246	4.8902		139.43	20.3982	1.02
139.61	6.3671	4.8096		139.61	18.9787	1.0145
139.791	5.7721	5.6155		139.791	19.4165	0.9685
139.971	7.1312	6.4097		139.971	20.5252	0.9868
140.152	6.6546	6.1489		140.152	22.8037	0.9676
140.332	6.2017	5.4982		140.332	24.3803	0.9295
140.512	6.49	4.7655		140.512	24.4886	0.9872
140.693	7.1822	4.904		140.693	20.8068	1.0121
140.873	6.7217	5.2253		140.873	17.9441	1.0031
141.053	6.0757	5.8243		141.053	16.0762	0.9046
141.234	6.3087	6.5383		141.234	16.6902	0.9048
141.414	6.0814	6.3472		141.414	19.2815	0.9945
141.595	6.1661	7.0564		141.595	21.178	1.0545
141.775	6.9754	7.5226		141.775	21.5647	1.0407
141.955	8.1203	8.7216		141.955	21.9652	1.0017
142.136	7.1776	10.4811		142.136	21.447	1.0309
142.316	7.8182	11.6294		142.316	22.0507	1.0593
142.496	6.0985	13.4787		142.496	22.4264	1.0371
142.677	5.8266	14.7639		142.677	22.5262	1.0911
142.857	5.7527	15.8516		142.857	22.2536	1.1299
143.038	5.8192	15.9132		143.038	23.2155	1.0804
143.218	6.4039	14.3593		143.218	23.9293	1.1094
143.398	6.5068	11.3307		143.398	24.6679	1.09
143.579	6.8677	10.0918		143.579	26.7127	1.1466
143.759	8.1857	8.583		143.759	28.8214	1.1272
143.939	8.3728	8.7227		143.939	30.4398	1.1025
144.12	7.427	8.2819		144.12	31.4344	1.1474
144.3	5.9177	9.0381		144.3	33.8536	1.149
144.481	5.6785	8.4438		144.481	34.4122	1.1676
144.661	6.42	8.9318		144.661	36.763	1.189
144.841	7.5793	9.8493		144.841	41.2822	1.0999
145.022	7.246	9.602		145.022	46.1833	1.0788
145.202	8.6623	10.4396		145.202	47.6098	1.1525
145.382	8.1688	10.3454		145.382	45.8966	1.2956
145.563	8.0519	10.356		145.563	44.0359	1.2702
145.743	7.6297	10.8182		145.743	41.9107	1.258
145.924	7.0179	10.2345		145.924	39.4472	1.3382
146.104	7.0255	10.5678		146.104	39.6404	1.346
146.284	6.6803	10.175		146.284	40.1083	1.4118
146.465	6.3203	9.6626		146.465	38.7654	1.3123
146.645	6.0902	11.282		146.645	34.7845	1.3478
146.825	6.072	10.9331		146.825	32.8715	1.3975
147.006	7.2995	11.3624		147.006	28.7116	1.4833
147.186	7.8431	10.7697		147.186	24.7491	1.4064
147.367	8.3067	8.007		147.367	21.1276	1.417
147.547	7.3864	8.0428		147.547	20.1494	1.4291
147.727	7.5009	7.3243		147.727	19.7444	1.5125
147.908	6.9455	6.539		147.908	19.7805	1.5477
148.088	6.4768	5.2222		148.088	20.2388	1.5898
148.268	7.4619	5.4016		148.268	21.3269	1.7483
148.449	8.0146	5.6516		148.449	23.1022	2.1256
148.629	8.2117	6.5831		148.629	23.1751	2.6251
148.81	7.3201	7.2095		148.81	22.8188	3.6552
148.99	7.6978	8.8767		148.99	23.97	5.254
149.17	6.4556	13.9502		149.17	23.7485	6.2844
149.351	6.2615	16.3126		149.351	21.0703	7.4229
149.531	7.1616	18.4207		149.531	20.1294	7.1843
149.711	6.8703	19.9933		149.711	22.4252	7.114
149.892	9.331	21.1946		149.892	25.816	7.2455
150.072	12.5882	22.3821		150.072	24.3771	7.8009
150.253	9.6457	22.2834		150.253	21.9841	8.8558
150.433	9.019	20.4764		150.433	18.9516	10.6023
150.613	8.5079	17.8106		150.613	15.1807	12.3134
150.794	9.3215	18.2708		150.794	12.4129	13.3244
150.974	9.6406	15.5442		150.974	11.5379	14.9404
151.154	8.671	13.36		151.154	11.9431	16.3837
151.335	7.7648	13.6856		151.335	12.2891	16.9416
151.515	6.9692	12.8897		151.515	11.7255	18.644
151.696	7.8578	13.4671		151.696	12.2633	22.7506
151.876	9.9464	12.0237		151.876	12.7819	27.5083
152.056	7.3453	10.1912		152.056	14.3811	30.1762
152.237	7.0136	8.5483		152.237	14.825	32.719
152.417	7.0472	8.6368		152.417	14.0013	33.8997
152.597	6.4832	8.1393		152.597	13.8531	36.2176
152.778	7.6634	8.0654		152.778	13.9368	35.7949
152.958	7.3973	7.4535		152.958	13.4074	36.0413
153.139	7.4477	9.0366		153.139	12.9529	37.8825
153.319	6.6147	8.5428		153.319	11.196	37.219
153.499	6.8734	8.4092		153.499	11.2342	38.5795
153.68	7.5954	8.6411		153.68	13.1837	39.1509
153.86	7.7733	8.263		153.86	13.5484	39.0945
154.04	7.4288	6.9061		154.04	12.0345	38.3343
154.221	6.969	7.1531		154.221	9.9097	36.5263
154.401	6.5284	7.5605		154.401	9.0438	35.8741
154.582	6.7632	8.2143		154.582	8.8925	35.5357
154.762	7.1452	9.201		154.762	8.3929	33.6247
154.942	6.4306	9.8985		154.942	8.6439	33.679
155.123	6.6566	9.4046		155.123	10.0035	31.8867
155.303	7.7342	9.3194		155.303	10.1569	26.1403
155.483	9.2514	11.6529		155.483	9.5679	18.7785
155.664	9.4831	13.6971		155.664	10.0622	12.3281
155.844	8.4359	13.6679		155.844	10.3464	7.9219
156.025	8.7473	13.9093		156.025	9.6602	4.8023
156.205	8.3198	13.025		156.205	9.0766	3.1052
156.385	8.3808	14.359		156.385	8.4841	2.4375
156.566	8.7312	13.3439		156.566	7.435	1.9878
156.746	9.355	10.5643		156.746	5.9693	1.7675
156.926	8.8083	9.924		156.926	5.5295	1.6256
157.107	9.7319	7.5674		157.107	5.8824	1.5528
157.287	8.7841	6.2424		157.287	6.0148	1.5426
157.468	8.0795	5.5609		157.468	6.3198	1.4692
157.648	7.2295	6.6973		157.648	6.7324	1.505
157.828	7.3229	5.7734		157.828	6.7374	1.5286
158.009	8.7823	6.4116		158.009	6.1472	1.514
158.189	10.1126	7.0762		158.189	6.1206	1.6054
158.369	12.1581	7.3742		158.369	6.0929	1.5018
158.55	13.4879	7.5482		158.55	5.7914	1.4481
158.73	8.9055	8.3557		158.73	5.397	1.3636
158.911	8.2822	8.848		158.911	5.3387	1.3439
159.091	7.831	7.435		159.091	5.3776	1.4234
159.271	9.8208	6.1484		159.271	5.1285	1.5558
159.452	10.6391	4.5422		159.452	5.5996	1.4514
159.632	11.0869	4.0606		159.632	6.2285	1.6455
159.812	10.2367	3.8786		159.812	7.2226	1.7832
159.993	8.9875	3.9467		159.993	7.1527	1.85
160.173	9.0605	3.132		160.173	6.7005	1.8408
160.354	7.9046	2.585		160.354	6.8436	2.0839
160.534	7.5444	2.1068		160.534	6.8532	2.1342
160.714	7.4758	2.2087		160.714	6.2743	2.1232
160.895	6.5718	2.1371		160.895	5.9713	2.186
161.075	7.8477	2.0019		161.075	5.6358	1.8987
161.255	8.9099	1.9607		161.255	5.362	1.8536
161.436	9.1987	1.7915		161.436	5.5193	1.8499
161.616	9.4096	1.7716		161.616	5.9623	1.9381
161.797	10.901	1.7857		161.797	6.7032	2.0789
161.977	9.0953	1.6727		161.977	7.5844	1.9475
162.157	8.7068	1.7613		162.157	7.5543	1.9901
162.338	9.5963	1.7347		162.338	7.6173	1.9677
162.518	11.6875	1.7507		162.518	7.0938	1.8789
162.698	10.3427	1.8433		162.698	6.7553	2.0252
162.879	9.9235	1.7217		162.879	7.1807	2.3941
163.059	9.3821	1.5894		163.059	7.1245	2.1158
163.24	8.6856	1.673		163.24	7.2661	1.6755
163.42	7.9066	1.7182		163.42	7.6194	1.3839
163.6	8.6021	1.6818		163.6	7.1441	1.376
163.781	7.9723	1.7911		163.781	6.7976	1.3689
163.961	7.7793	1.6844		163.961	6.4988	1.2442
164.141	7.6115	1.6971		164.141	6.1683	1.1089
164.322	6.8065	1.7456		164.322	5.7114	1.0428
164.502	7.1085	1.7768		164.502	5.7586	1.0403
164.683	6.6802	1.8746		164.683	6.0716	0.8873
164.863	6.8791	1.679		164.863	6.8843	0.9371
165.043	6.6832	1.6979		165.043	6.8715	1.0644
165.224	9.133	1.6605		165.224	6.1476	1.147
165.404	11.6971	1.7157		165.404	6.2425	1.1297
165.584	11.179	1.7014		165.584	6.1832	1.1027
165.765	9.1387	1.656		165.765	6.2703	1.0116
165.945	9.3621	1.6387		165.945	6.4875	0.975
166.126	8.5424	1.8701		166.126	6.6209	0.936
166.306	7.1714	2.0031		166.306	6.6567	0.8616
166.486	6.5505	1.7519		166.486	6.2071	0.8907
166.667	8.579	1.6644		166.667	6.4392	0.8821
166.847	9.1653	1.6823		166.847	6.9293	0.8953
167.027	9.771	1.6701		167.027	6.8876	1.0212
167.208	8.6097	1.6938		167.208	6.6199	0.9753
167.388	6.7979	1.5429		167.388	7.4605	1.0273
167.569	7.1844	1.4758		167.569	9.1223	1.0056
167.749	8.3174	1.4297		167.749	9.2992	1.0804
167.929	8.5894	1.4982		167.929	8.2414	1.0221
168.11	9.2331	1.466		168.11	7.7625	0.8495
168.29	8.0552	1.4382		168.29	8.3423	0.8777
168.47	7.5755	1.6037		168.47	8.588	0.8467
168.651	6.9917	1.7723		168.651	7.3034	0.8189
168.831	6.3136	1.6983		168.831	6.3579	0.8541
169.012	6.0718	1.86		169.012	6.4716	0.8086
169.192	6.14	1.8141		169.192	6.1274	0.7416
169.372	6.3303	1.653		169.372	5.3321	0.8492
169.553	6.75	1.6303		169.553	4.912	0.9067
169.733	7.0908	1.5976		169.733	5.1452	0.8159
169.913	7.1582	1.5735		169.913	6.116	0.8441
170.094	7.892	1.6801		170.094	6.4975	0.8977
170.274	9.0985	1.818		170.274	6.6219	0.8427
170.455	9.4993	2.0545		170.455	6.629	0.8099
170.635	7.8892	2.3275		170.635	7.0344	0.8373
170.815	7.2042	2.8152		170.815	7.1725	0.8311
170.996	8.7796	1.8567		170.996	7.2145	0.892
171.176	8.0832	1.77		171.176	7.3312	0.864
171.356	7.2747	1.7547		171.356	7.3006	0.8737
171.537	6.4871	1.5833		171.537	7.1672	0.8207
171.717	7.5598	1.7487		171.717	8.1764	0.824
171.898	8.9904	1.76		171.898	8.2261	0.8067
172.078	7.9098	1.5334		172.078	6.1401	0.8169
172.258	7.2932	1.4836		172.258	4.961	0.7237
172.439	6.6865	1.4748		172.439	5.1422	0.7477
172.619	7.3206	1.5091		172.619	5.9177	0.8385
172.799	8.7577	1.6067		172.799	7.0189	0.8336
172.98	10.4034	1.7715		172.98	7.3713	0.8331
173.16	7.8447	1.5942		173.16	6.7545	0.748
173.341	6.4083	1.6862		173.341	6.3552	0.741
173.521	6.405	1.6924		173.521	6.7545	0.7357
173.701	6.9192	1.6049		173.701	7.4421	0.7758
173.882	8.1326	1.75		173.882	7.8137	0.6846
174.062	8.1577	1.6234		174.062	7.7799	0.6582
174.242	8.479	1.553		174.242	7.7999	0.7506
174.423	8.0752	1.5746		174.423	7.3215	0.752
174.603	7.6488	1.5132		174.603	7.4625	0.7874
174.784	8.7781	1.4431		174.784	6.9671	0.7442
174.964	11.8488	1.4372		174.964	7.3041	0.7967
175.144	10.4561	1.459		175.144	8.1756	0.7932
175.325	9.3377	1.5277		175.325	7.9038	0.7192
175.505	8.9143	1.4543		175.505	7.2031	0.7209
175.685	9.0333	1.4596		175.685	6.0712	0.7426
175.866	8.0327	1.458		175.866	5.3725	0.7772
176.046	8.7018	1.4639		176.046	5.4758	0.7243
176.227	11.2538	1.6516		176.227	5.9493	0.7775
176.407	13.5307	1.6522		176.407	6.9716	0.7701
176.587	13.1705	1.6395		176.587	7.338	0.6971
176.768	10.0261	1.6132		176.768	7.5353	0.6688
176.948	8.1408	1.6664		176.948	7.6907	0.7237
177.128	8.3366	1.6185		177.128	8.3885	0.7178
177.309	8.5796	1.7115		177.309	8.9808	0.7543
177.489	9.7839	1.6061		177.489	9.0068	0.7039
177.67	11.7385	1.5509		177.67	8.8443	0.7241
177.85	10.8278	1.4208		177.85	9.1548	0.7671
178.03	9.8825	1.5712		178.03	10.3978	0.718
178.211	8.8137	1.4369		178.211	11.0764	0.71
178.391	7.8491	1.4879		178.391	10.7915	0.6485
178.571	8.8145	1.5655		178.571	11.6897	0.634
178.752	8.966	1.4861		178.752	10.6233	0.7163
178.932	7.5218	1.529		178.932	8.3174	0.6516
179.113	7.1143	1.4959		179.113	6.9821	0.7322
179.293	8.6008	1.7139		179.293	6.9643	0.6996
179.473	8.8435	1.5331		179.473	8.2496	0.6695
179.654	7.9861	1.591		179.654	9.6366	0.7447
179.834	7.6107	1.7255		179.834	10.2755	0.7256
180.014	7.8259	1.5237		180.014	9.2266	0.8278
180.195	7.6927	1.4824		180.195	7.6159	0.8153
180.375	7.1112	1.6753		180.375	6.945	0.78
180.556	6.5015	1.8344		180.556	7.0985	0.7128
180.736	6.9723	1.6588		180.736	7.3296	0.714
180.916	6.7055	1.639		180.916	6.7026	0.6591
181.097	6.9496	1.6271		181.097	6.7091	0.6316
181.277	6.5415	1.7714		181.277	7.0385	0.6894
181.457	7.9719	1.8732		181.457	7.118	0.6866
181.638	8.7187	1.8204		181.638	6.9454	0.6734
181.818	7.959	1.7086		181.818	6.5254	0.8133
181.999	6.9487	1.4669		181.999	6.6663	0.8318
182.179	6.5221	1.4641		182.179	7.7423	0.7481
182.359	6.4258	1.403		182.359	7.1449	0.7914
182.54	6.4786	1.4513		182.54	6.3565	0.7031
182.72	6.7205	1.6155		182.72	6.7961	0.7253
182.9	6.4362	1.4494		182.9	7.4268	0.7462
183.081	7.1621	1.4009		183.081	7.0433	0.6531
183.261	7.6337	1.4802		183.261	6.4336	0.6751
183.442	10.8374	1.3841		183.442	6.8321	0.7256
183.622	12.6484	1.5428		183.622	7.234	0.7492
183.802	8.4578	1.4501		183.802	6.7145	0.6403
183.983	7.446	1.3829		183.983	5.7206	0.7043
184.163	6.6088	1.3835		184.163	5.1167	0.6812
184.343	7.4888	1.3233		184.343	5.0844	0.756
184.524	6.8694	1.4475		184.524	5.3242	0.7106
184.704	6.829	1.4244		184.704	5.9457	0.6016
184.885	7.6142	1.4056		184.885	7.5381	0.5778
185.065	9.9369	1.6716		185.065	7.8715	0.6106
185.245	9.2431	2.335		185.245	7.3943	0.6978
185.426	8.7288	3.1247		185.426	7.0899	0.6804
185.606	8.1498	2.9058		185.606	7.1354	0.6342
185.786	8.6416	1.9518		185.786	7.0225	0.6095
185.967	9.0403	1.469		185.967	7.3087	0.6411
186.147	10.8783	1.361		186.147	7.1432	0.6036
186.328	10.7495	1.4084		186.328	7.8958	0.7257
186.508	9.5473	1.4211		186.508	9.4316	0.6947
186.688	8.1757	1.3944		186.688	9.3742	0.6835
186.869	8.1158	1.4212		186.869	8.3996	0.6235
187.049	8.4038	1.3814		187.049	7.6099	0.6802
187.229	7.8764	1.4076		187.229	7.6346	0.6333
187.41	6.758	1.4694		187.41	7.371	0.6466
187.59	6.7572	1.4056		187.59	6.5324	0.5669
187.771	8.0334	1.4174		187.771	6.0727	0.6432
187.951	8.5326	1.4926		187.951	6.349	0.6903
188.131	6.8571	1.4527		188.131	8.0662	0.7537
188.312	6.4187	1.3739		188.312	8.4852	0.6921
188.492	7.457	1.4065		188.492	7.2457	0.6821
188.672	9.0824	1.7534		188.672	6.7944	0.7352
188.853	8.7213	1.7624		188.853	6.3577	0.7685
189.033	8.5651	1.6033		189.033	6.5938	0.7624
189.214	8.5968	1.5434		189.214	7.4502	0.8365
189.394	8.4943	1.7468		189.394	8.2851	0.892
189.574	9.5386	1.5525		189.574	8.5073	0.7537
189.755	8.4431	1.4924		189.755	9.7937	0.6363
189.935	7.8652	1.4946		189.935	11.1685	0.6045
190.115	8.0259	1.4889		190.115	11.3409	0.7279
190.296	6.8401	1.5526		190.296	10.6557	0.6338
190.476	6.7774	1.369		190.476	11.4023	0.6017
190.657	7.3405	1.3497		190.657	11.6495	0.692
190.837	7.8365	1.3168		190.837	11.1541	0.8349
191.017	9.0741	1.3166		191.017	11.7327	0.7225
191.198	8.7727	1.4561		191.198	12.2188	0.6811
191.378	8.916	1.465		191.378	10.6605	0.6446
191.558	8.0532	1.4855		191.558	7.9204	0.7401
191.739	7.5364	1.4743		191.739	6.6697	0.705
191.919	6.7821	1.2824		191.919	6.9922	0.6307
192.1	7.5313	1.2997		192.1	6.9672	0.6347
192.28	7.4156	1.406		192.28	6.4527	0.6839
192.46	8.0892	1.3923		192.46	6.1858	0.6828
192.641	8.5717	1.503		192.641	6.0998	0.6665
192.821	8.5223	1.8657		192.821	7.1094	0.6566
193.001	8.0014	1.9754		193.001	8.1135	0.7311
193.182	6.8893	1.7132		193.182	7.9934	0.5205
193.362	7.1336	1.5082		193.362	7.8695	0.5583
193.543	6.3875	1.3258		193.543	7.6525	0.6082
193.723	6.8022	1.2609		193.723	7.8586	0.6201
193.903	8.8262	1.2668		193.903	8.2644	0.6863
194.084	10.4067	1.4126		194.084	7.5764	0.7327
194.264	9.893	1.4012		194.264	6.8761	0.6812
194.444	11.0616	1.4847		194.444	6.4022	0.6151
194.625	9.1174	1.5851		194.625	6.9709	0.6092
194.805	11.5042	1.7808		194.805	7.2566	0.7088
194.986	10.2644	1.6502		194.986	7.7272	0.7443
195.166	9.2901	1.6129		195.166	7.9519	0.7143
195.346	8.3718	1.6033		195.346	8.3069	0.6318
195.527	8.0018	1.4661		195.527	8.6871	0.6966
195.707	8.5961	1.4266		195.707	8.5867	0.7447
195.887	7.5892	1.2975		195.887	8.6844	0.7241
196.068	7.1502	1.2705		196.068	8.3745	0.7257
196.248	6.9366	1.3434		196.248	8.8647	0.7088
196.429	6.8944	1.3321		196.429	10.1498	0.701
196.609	7.3139	1.346		196.609	10.135	0.7237
196.789	8.3592	1.4288		196.789	9.9251	0.695
196.97	9.1259	1.3505		196.97	9.623	0.6507
197.15	7.1169	1.3686		197.15	9.494	0.7327
197.33	6.2713	1.3381		197.33	10.1112	0.6936
197.511	5.5175	1.6095		197.511	12.329	0.7212
197.691	5.1216	1.5054		197.691	14.4464	0.7154
197.872	5.2358	1.4366		197.872	13.4977	0.6783
198.052	5.6825	1.5219		198.052	12.7185	0.6894
198.232	6.6015	1.5161		198.232	11.3073	0.6288
198.413	6.7697	1.5228		198.413	10.3064	0.6766
198.593	8.0176	1.5546		198.593	10.5081	0.6651
198.773	8.6512	1.5771		198.773	13.234	0.7423
198.954	7.8005	1.4898		198.954	15.9854	0.7566
199.134	7.0946	1.3326		199.134	14.9932	0.7586
199.315	6.6365	1.3384		199.315	16.1099	0.6648
199.495	6.3988	1.2773		199.495	19.365	0.6532
199.675	7.1553	1.4976		199.675	21.4801	0.6491
199.856	6.5395	1.4428		199.856	20.6116	0.6864
200.036	6.7136	1.3445		200.036	18.8514	0.7552
200.216	7.0193	1.3679		200.216	18.5398	0.5996
200.397	6.8992	1.4752		200.397	18.6742	0.6074
200.577	6.3285	1.454		200.577	20.1855	0.7502
200.758	7.5758	1.5883		200.758	22.3925	0.7698
200.938	8.1732	1.3084		200.938	20.7271	0.751
201.118	9.9277	1.2053		201.118	18.4217	0.7622
201.299	8.4175	1.3707		201.299	16.7106	0.7564
201.479	7.1579	1.2328		201.479	14.9391	0.6227
201.659	6.6766	1.3687		201.659	14.5319	0.5842
201.84	7.0969	1.4452		201.84	13.5553	0.614
202.02	7.1047	1.4051		202.02	12.1366	0.6262
202.201	7.3397	1.4274		202.201	11.1627	0.6145
202.381	7.5012	1.274		202.381	11.6736	0.6267
202.561	7.0177	1.2504		202.561	12.7419	0.667
202.742	8.2392	1.1617		202.742	11.9195	0.6625
202.922	7.1087	1.2685		202.922	9.9146	0.6468
203.102	7.1139	1.2997		203.102	8.9401	0.6348
203.283	7.3721	1.3034		203.283	10.154	0.5691
203.463	9.3712	1.4172		203.463	11.8369	0.5401
203.644	8.1077	1.4646		203.644	11.2561	0.5629
203.824	7.235	1.3908		203.824	10.1187	0.5991
204.004	7.2552	1.3436		204.004	11.9329	0.5841
204.185	6.6621	1.4598		204.185	14.2343	0.6196
204.365	6.3589	1.7146		204.365	14.4247	0.5705
204.545	5.8829	1.9307		204.545	13.74	0.6728
204.726	7.1157	2.0698		204.726	12.5684	0.5975
204.906	6.2468	1.4429		204.906	11.4391	0.5727
205.087	5.4711	1.4103		205.087	11.1368	0.6905
205.267	5.7965	1.5019		205.267	11.657	0.7403
205.447	6.2905	1.4631		205.447	11.3703	0.6094
205.628	6.4855	1.4528		205.628	10.8498	0.5979
205.808	5.2358	1.2962		205.808	11.8784	0.637
205.988	4.9197	1.1348		205.988	12.1612	0.7071
206.169	5.869	1.2019		206.169	10.5196	0.6677
206.349	6.0893	1.233		206.349	9.1921	0.6624
206.53	5.4572	1.2239		206.53	7.4576	0.614
206.71	5.487	1.3196		206.71	6.6728	0.6213
206.89	5.4445	1.3008		206.89	6.1726	0.6239
207.071	5.6378	1.4498		207.071	6.0405	0.6168
207.251	6.4638	1.3631		207.251	6.0209	0.5764
207.431	6.8517	1.4175		207.431	6.0628	0.6167
207.612	7.0379	1.3851		207.612	5.6945	0.675
207.792	6.8302	1.3668		207.792	5.5029	0.6953
207.973	5.7412	1.4863		207.973	5.4552	0.7369
208.153	5.3487	1.4029		208.153	6.5576	0.6728
208.333	5.99	1.3637		208.333	7.7746	0.6385
208.514	7.5545	1.3159		208.514	6.9247	0.6552
208.694	6.5457	1.4093		208.694	5.7765	0.6012
208.874	6.3093	1.4413		208.874	5.5778	0.6256
209.055	6.6614	1.4773		209.055	5.7263	0.5734
209.235	6.4523	1.4698		209.235	6.9134	0.5422
209.416	6.4753	1.3886		209.416	7.3497	0.6105
209.596	8.7015	1.835		209.596	6.9776	0.667
209.776	9.6666	2.4363		209.776	6.8961	0.6778
209.957	9.8108	2.2339		209.957	7.1866	0.6056
210.137	7.4395	1.5968		210.137	8.2424	0.7127
210.317	6.8023	1.4326		210.317	8.3497	0.5853
210.498	6.1037	1.429		210.498	7.4329	0.5563
210.678	5.5129	1.2823		210.678	6.5895	0.6482
210.859	4.9748	1.3782		210.859	6.3605	0.6393
211.039	5.5256	1.3829		211.039	6.4905	0.7027
211.219	6.264	1.4754		211.219	6.5099	0.735
211.4	6.7511	1.5413		211.4	6.0894	0.7775
211.58	5.851	1.4225		211.58	5.7547	1.013
211.76	5.8818	1.6151		211.76	5.5221	1.0157
211.941	5.871	1.5563		211.941	5.3309	0.7774
212.121	5.6119	1.4811		212.121	5.6784	0.627
212.302	5.0767	1.5031		212.302	6.8575	0.6862
212.482	4.9799	1.6335		212.482	6.9196	0.6172
212.662	6.1495	1.6097		212.662	6.4638	0.5828
212.843	6.6094	1.489		212.843	5.93	0.5888
213.023	5.7399	1.4769		213.023	5.9394	0.656
213.203	5.8068	1.3988		213.203	5.7414	0.571
213.384	5.2909	1.45		213.384	6.0146	0.5911
213.564	5.3996	1.4027		213.564	6.5253	0.6079
213.745	5.5959	1.5445		213.745	7.2868	0.6574
213.925	4.8316	1.6434		213.925	7.0057	0.7125
214.105	4.4176	1.5512		214.105	6.198	0.671
214.286	4.3107	1.3363		214.286	6.542	0.6632
214.466	4.2997	1.335		214.466	7.7296	0.6052
214.646	4.6431	1.3225		214.646	7.8629	0.6034
214.827	4.9998	1.4446		214.827	7.0561	0.654
215.007	4.7714	1.3198		215.007	7.0866	0.666
215.188	5.1544	1.359		215.188	7.5172	0.7544
215.368	5.1332	1.4816		215.368	6.6564	0.8321
215.548	5.3738	1.6886		215.548	6.0233	0.9257
215.729	5.2001	1.8955		215.729	5.844	0.998
215.909	4.9067	1.8279		215.909	6.3472	1.1849
216.089	5.1815	1.3438		216.089	7.1977	1.2883
216.27	5.5556	1.4096		216.27	7.0631	1.4115
216.45	6.0658	1.5828		216.45	7.0687	1.5136
216.631	6.1083	1.4981		216.631	6.6157	1.2167
216.811	5.1833	1.7501		216.811	6.2994	1.0832
216.991	5.3896	1.9714		216.991	6.1079	0.7568
217.172	4.7865	1.5829		217.172	5.9883	0.7041
217.352	5.3174	1.395		217.352	6.1451	0.7564
217.532	6.5887	1.4913		217.532	7.2035	0.7196
217.713	6.2088	1.6267		217.713	8.3543	0.6745
217.893	7.0662	1.4989		217.893	7.946	0.6793
218.074	7.6575	1.5033		218.074	7.9618	0.6791
218.254	8.4165	1.3242		218.254	8.5382	0.6827
218.434	6.8515	1.3297		218.434	8.4487	0.6586
218.615	6.5287	1.5155		218.615	7.2338	0.6884
218.795	5.3787	1.841		218.795	7.2761	0.7283
218.975	4.984	1.5868		218.975	7.4437	0.7204
219.156	5.1788	1.5723		219.156	7.9823	0.6907
219.336	5.405	1.5217		219.336	8.4626	0.6204
219.517	6.5848	1.5116		219.517	8.0683	0.7529
219.697	7.0917	1.4954		219.697	8.1451	0.7988
219.877	6.7036	1.6434		219.877	9.2893	0.6706
220.058	6.4631	1.7444		220.058	10.4771	0.5624
220.238	6.759	1.6633		220.238	10.0188	0.4998
220.418	6.1968	1.5729		220.418	8.7047	0.5721
220.599	5.5976	1.6541		220.599	7.4255	0.5111
220.779	5.5257	1.5599		220.779	7.8192	0.5026
220.96	4.9518	1.4717		220.96	8.5061	0.5576
221.14	5.0111	1.4004		221.14	8.9642	0.6729
221.32	5.655	1.4804		221.32	8.9249	0.6422
221.501	6.4317	1.6323		221.501	8.3684	0.6915
221.681	6.7267	2.1956		221.681	7.9466	0.5752
221.861	6.0843	2.7661		221.861	8.4696	0.6412
222.042	6.2372	3.4961		222.042	8.0822	0.6472
222.222	6.4063	3.9063		222.222	8.5472	0.5793
222.403	5.4798	2.8307		222.403	8.5307	0.5765
222.583	5.3162	1.8955		222.583	6.987	0.6056
222.763	4.8986	1.5157		222.763	6.1167	0.6448
222.944	4.9661	1.4799		222.944	6.5107	0.7216
223.124	6.1164	1.4843		223.124	7.0713	0.7853
223.304	6.6454	1.4589		223.304	8.1231	0.7813
223.485	6.1568	1.5022		223.485	9.1747	0.7216
223.665	5.3863	1.4565		223.665	10.1426	0.5996
223.846	5.1528	1.3557		223.846	11.7421	0.5838
224.026	4.7885	1.4225		224.026	14.3432	0.5484
224.206	4.712	1.3676		224.206	17.6327	0.6138
224.387	5.1134	1.3796		224.387	17.7835	0.5415
224.567	5.0905	1.4164		224.567	15.3146	0.5705
224.747	4.8309	1.4408		224.747	12.4601	0.4999
224.928	5.9014	1.5087		224.928	10.5032	0.6186
225.108	5.9312	1.5093		225.108	8.8903	0.6788
225.289	5.103	1.3962		225.289	8.0187	0.58
225.469	4.5293	1.3857		225.469	7.9814	0.5366
225.649	4.7307	1.354		225.649	8.2089	0.5747
225.83	5.6753	1.2528		225.83	7.2054	0.5823
226.01	5.6724	1.2987		226.01	6.0968	0.5591
226.19	4.9448	1.3121		226.19	6.1724	0.6049
226.371	4.7468	1.3168		226.371	5.9237	0.7006
226.551	4.8106	1.2881		226.551	5.9986	0.5675
226.732	4.7343	1.2133		226.732	6.4312	0.5678
226.912	4.6271	1.2566		226.912	5.9669	0.5402
227.092	4.9084	1.1919		227.092	6.5784	0.5965
227.273	4.8021	1.106		227.273	6.6841	0.5998
227.453	4.816	1.227		227.453	8.1645	0.6562
227.633	4.2842	1.2404		227.633	9.6782	0.7453
227.814	4.6745	1.246		227.814	9.1607	0.561
227.994	4.7008	1.3185		227.994	8.3757	0.6062
228.175	4.6881	1.3898		228.175	8.2467	0.6161
228.355	5.4494	1.3314		228.355	8.6057	0.5718
228.535	4.3916	1.2151		228.535	8.0617	0.606
228.716	4.2415	1.2788		228.716	7.5166	0.5144
228.896	4.8194	1.3533		228.896	6.9543	0.4708
229.076	5.795	1.5501		229.076	6.8695	0.447
229.257	5.641	1.4899		229.257	7.7632	0.4993
229.437	4.6453	1.6521		229.437	9.3483	0.5416
229.618	5.4891	2.5114		229.618	9.8435	0.5399
229.798	5.4194	3.0069		229.798	8.6463	0.5126
229.978	4.6759	3.0364		229.978	7.78	0.5452
230.159	4.2515	2.1222		230.159	7.4615	0.4898
230.339	4.2443	1.7143		230.339	6.6317	0.5694
230.519	4.6763	1.4782		230.519	7.6311	0.5458
230.7	4.7761	1.3567		230.7	9.0965	0.5862
230.88	4.7716	1.3178		230.88	8.0209	0.6345
231.061	4.9497	1.4116		231.061	6.5764	0.692
231.241	5.1709	1.3576		231.241	6.3865	0.5687
231.421	4.6583	1.211		231.421	7.1484	0.5369
231.602	4.5823	1.226		231.602	7.9105	0.539
231.782	5.3533	1.1858		231.782	7.9854	0.5581
231.962	6.1381	1.1918		231.962	7.8033	0.5946
232.143	6.3441	1.1886		232.143	7.7108	0.5885
232.323	6.184	1.1721		232.323	8.3899	0.5384
232.504	7.2744	1.1553		232.504	9.0733	0.4941
232.684	6.704	1.2643		232.684	9.3503	0.5535
232.864	5.9299	1.2441		232.864	9.711	0.6283
233.045	5.3212	1.1186		233.045	11.6902	0.5808
233.225	4.7871	1.1821		233.225	14.9202	0.5302
233.405	5.271	0.9739		233.405	16.7832	0.5817
233.586	5.2806	0.9854		233.586	17.8734	0.585
233.766	5.0054	1.0673		233.766	19.3611	0.65
233.947	4.2145	1.0993		233.947	20.4708	0.5744
234.127	4.1012	1.1627		234.127	20.8689	0.6148
234.307	4.0332	1.0918		234.307	19.9797	0.6536
234.488	3.8345	1.0737		234.488	21.0788	0.7033
234.668	4.0823	1.0301		234.668	23.9972	0.7548
234.848	3.8036	0.9849		234.848	22.9702	0.6111
235.029	3.7761	0.9648		235.029	19.4389	0.6748
235.209	3.9776	0.9685		235.209	15.9791	0.6974
235.39	4.1416	1.1103		235.39	15.1557	0.593
235.57	4.3344	1.0961		235.57	15.9565	0.6706
235.75	4.1623	0.9804		235.75	20.1201	0.5465
235.931	4.0828	1.1279		235.931	21.9733	0.5699
236.111	4.3084	1.1747		236.111	20.5244	0.6419
236.292	4.1585	1.1779		236.291	21.0194	0.6077
236.472	4.9346	1.1197		236.472	21.9198	0.5505
236.652	5.0049	1.1765		236.652	22.839	0.5958
236.833	4.6498	1.1184		236.833	22.4786	0.5437
237.013	4.253	1.0493		237.013	21.2182	0.5595
237.193	4.3456	1.0402		237.193	21.8007	0.5795
237.374	4.681	1.1153		237.374	24.5928	0.6958
237.554	4.6587	1.1485		237.554	23.306	0.6036
237.734	4.6304	1.2895		237.734	19.8407	0.6332
237.915	5.1105	1.5799		237.915	19.0274	0.6401
238.095	4.6336	1.8085		238.095	17.7672	0.6458
238.276	4.1455	1.9822		238.276	16.348	0.5592
238.456	4.0601	1.7959		238.456	15.6667	0.5248
238.636	3.9648	1.3383		238.636	15.0796	0.5457
238.817	3.9183	1.4798		238.817	12.799	0.6536
238.997	3.754	1.4086		238.997	10.6303	0.5612
239.178	3.5022	1.3595		239.177	10.4782	0.5256
239.358	3.1936	1.2491		239.358	9.4348	0.5649
239.538	3.5376	0.9992		239.538	8.3892	0.5755
239.719	3.7072	1.0164		239.719	7.3712	0.5632
239.899	3.3927	1.1197		239.899	7.1929	0.5707
240.079	3.3187	1.1453		240.079	6.8752	0.7087
240.26	3.6529	1.1868		240.26	6.8271	0.634
240.44	3.9721	1.0598		240.44	6.5828	0.6486
240.62	3.8566	1.0075		240.62	6.679	0.7219
240.801	3.4197	1.0419		240.801	7.2407	0.6912
240.981	3.3556	1.1373		240.981	7.6877	0.6734
241.162	3.4099	1.1353		241.162	7.7521	0.6916
241.342	3.3251	1.187		241.342	7.9208	0.6654
241.522	3.8964	1.055		241.522	8.7996	0.642
241.703	4.3096	1.1075		241.703	10.5761	0.6205
241.883	4.1638	1.209		241.883	11.6666	0.7974
242.064	4.1878	1.1567		242.063	11.4079	0.9315
242.244	4.491	1.1231		242.244	11.4112	0.8039
242.424	4.3262	1.1546		242.424	11.5654	0.7054
242.605	5.2779	1.3742		242.605	11.2573	0.7366
242.785	4.7798	1.1849		242.785	10.4652	0.677
242.965	4.2197	1.1104		242.965	9.9085	0.7031
243.146	3.9917	1.1659		243.146	9.5939	0.7639
243.326	4.145	1.1048		243.326	9.2813	0.691
243.507	4.0785	1.0878		243.506	9.0135	0.5752
243.687	4.3527	1.1591		243.687	8.4311	0.602
243.867	4.078	1.2433		243.867	7.7068	0.7096
244.048	4.0262	1.2231		244.048	8.1118	0.7156
244.228	4.5502	1.0952		244.228	8.4313	0.5927
244.408	4.3194	1.123		244.408	8.4101	0.6549
244.589	4.56	1.1946		244.589	8.5797	0.5502
244.769	4.0203	1.1984		244.769	9.5292	0.5555
244.95	3.9328	1.3157		244.949	10.8602	0.6055
245.13	4.2469	1.6095		245.13	13.3783	0.5618
245.31	4.5626	1.7014		245.31	15.4804	0.596
245.491	4.6698	1.3017		245.491	16.5629	0.6187
245.671	4.8638	1.3041		245.671	15.2733	0.65
245.851	4.1073	1.3576		245.851	13.3118	0.6206
246.032	3.9427	1.3321		246.032	12.9177	0.6574
246.212	4.2046	1.3361		246.212	12.4067	0.6162
246.393	4.2894	1.326		246.392	10.9432	0.698
246.573	4.233	1.2886		246.573	9.4735	0.6701
246.753	4.1679	1.1584		246.753	8.9808	0.6799
246.934	4.0577	1.2649		246.934	8.5198	0.7716
247.114	4.8492	1.304		247.114	8.2372	0.7037
247.294	5.3171	1.5056		247.294	8.4178	0.695
247.475	4.8529	1.5042		247.475	9.7655	0.6615
247.655	4.4776	1.5628		247.655	11.0922	0.668
247.836	4.1358	1.4049		247.835	11.1233	0.5828
248.016	3.9066	1.313		248.016	10.3247	0.6441
248.196	3.5824	1.2135		248.196	10.2174	0.7007
248.377	4.2907	1.155		248.377	11.5159	0.6061
248.557	6.191	1.1983		248.557	11.7522	0.6292
248.737	5.0146	1.1678		248.737	10.1372	0.5802
248.918	4.117	1.1294		248.918	9.2795	0.4833
249.098	3.8642	1.0819		249.098	9.0544	0.4439
249.279	3.5418	1.1757		249.278	9.151	0.6208
249.459	3.5886	1.1891		249.459	9.8894	0.6275
249.639	3.8567	1.1193		249.639	11.057	0.6319
249.82	4.069	1.1585		249.82	12.0416	0.6428
250	4.1685	1.2324		250	12.7674	0.561
250.18	4.0732	1.202		250.18	13.2052	0.5736
250.361	4.1196	1.3106		250.361	15.0365	0.5799
250.541	4.0897	1.2514		250.541	17.0503	0.5988
250.722	4.3402	1.138		250.721	19.2844	0.545
250.902	4.0548	1.073		250.902	21.0401	0.51
251.082	3.8817	1.1795		251.082	20.713	0.5233
251.263	3.598	1.1943		251.263	19.2388	0.4509
251.443	3.4484	1.0851		251.443	18.2032	0.4739
251.623	3.8803	0.9993		251.623	16.6182	0.4519
251.804	5.1776	0.9489		251.804	15.0021	0.4599
251.984	4.4692	1.0299		251.984	15.7208	0.4701
252.165	3.4914	1.1139		252.164	19.2559	0.35
252.345	2.837	1.0934		252.345	21.1523	0.3416
252.525	2.6342	0.9394		252.525	20.7546	0.3414
252.706	2.4571	0.8734		252.706	19.7211	0.352
252.886	2.5303	0.8949		252.886	16.8965	0.3802
253.066	2.5012	0.8307		253.066	14.3858	0.3943
253.247	2.372	0.9439		253.247	13.5365	0.3832
253.427	2.3565	0.815		253.427	14.6638	0.3797
253.608	2.6493	0.7027		253.607	14.8364	0.2884
253.788	2.5103	0.6523		253.788	14.4362	0.2489
253.968	2.3523	0.543		253.968	13.0297	0.3887
254.149	2.2842	0.5232		254.149	13.6743	0.4158
254.329	2.0827	0.638		254.329	15.4102	0.3212
254.509	2.0226	0.5024		254.509	17.9491	0.3615
254.69	2.128	0.5291		254.69	19.9863	0.344
254.87	1.9664	0.5074		254.87	19.3707	0.2444
255.051	1.8353	0.5103		255.05	17.6901	0.3712
255.231	1.8085	0.5378		255.231	14.4949	0.3856
255.411	1.8269	0.5661		255.411	11.928	0.3647
255.592	2.0078	0.4877		255.592	11.3695	0.2707
255.772	1.8395	0.42		255.772	11.1261	0.3421
255.952	1.8129	0.395		255.952	10.7193	0.3384
256.133	1.646	0.4351		256.133	10.8793	0.2073
256.313	1.6977	0.5036		256.313	12.4312	0.1745
				256.493	13.1129	0.2319
				256.674	12.4595	0.252
				256.854	12.9355	0.229
				257.035	13.66	0.2101
				257.215	13.744	0.1719
				257.395	13.3305	0.1309
				257.576	11.9629	0.2146
				257.756	10.5486	0.1474
				257.936	8.8259	0.1714
				258.117	7.3769	0.2334
				258.297	6.1681	0.2183
				258.478	5.4536	0.1481
				258.658	4.6739	0.1086
				258.838	3.9852	0.0934

## Sheet: Figure S1J
Figure S1J, Fluorescence intesity along a line in wild-type regeneration
notum		laminB	notum		laminB		sFRP-1		laminB	sFRP-1		laminB	sFRP-1		laminB		ndl-4		laminB	ndl-4		laminB		ndl-5		laminB	ndl-5		laminB
X	Y	Y	X	Y	Y		X	Y	Y	X	Y	Y	X	Y	Y		X	Y	Y	X	Y	Y		X	Y	Y	X	Y	Y
0	1.4325	3.7266	0	0.7065	3.4115		0	1.151	6.0328	0	1.397	2.1847	0	1.2867	6.52		0	0.422	1.4224	0	0.6757	1.1679		0	2.1487	3.9532	0	1.85	4.07
0.1804	1.5544	3.8493	0.18	0.7751	3.499		0.18	1.176	5.6648	0.18	1.158	2.2323	0.18	1.2876	6.0353		0.18	0.5196	1.2044	0.18	0.8473	1.1594		0.18	2.3708	3.8913	0.18	2.16	4.1
0.3608	1.6472	3.6521	0.361	0.863	3.5212		0.361	1.323	5.62	0.361	1.114	2.4456	0.361	1.2678	6.1285		0.361	0.5296	1.1182	0.361	1.1011	1.1598		0.361	3.1559	4.1828	0.361	2.11	4.45
0.5411	1.6475	3.4951	0.541	0.7873	3.4311		0.541	1.408	5.8874	0.541	1.247	2.368	0.541	1.3882	6.5629		0.541	0.6355	1.1477	0.541	1.0861	1.2066		0.541	3.5981	4.4227	0.541	1.91	4.21
0.7215	1.6968	3.5671	0.722	0.7544	3.3966		0.722	1.333	6.181	0.722	1.2	2.3347	0.722	1.403	6.867		0.722	0.6708	1.208	0.722	1.0381	1.1806		0.722	3.4697	4.5987	0.722	1.9	4.22
0.9019	1.5836	3.6913	0.902	0.7273	3.5153		0.902	1.374	6.3036	0.902	1.135	2.4441	0.902	1.409	6.8662		0.902	0.5776	1.1086	0.902	1.0783	1.1946		0.902	2.8957	4.256	0.902	1.81	3.96
1.0823	1.7046	3.744	1.082	0.8277	3.6775		1.082	1.518	6.3357	1.082	1.21	2.4332	1.082	1.4329	6.9305		1.082	0.7483	0.9075	1.082	1.2385	1.4194		1.082	2.373	4.324	1.082	1.74	4.16
1.2626	1.7819	3.9206	1.263	0.8309	3.626		1.263	1.434	5.7353	1.263	1.332	2.3338	1.263	1.4567	7.2651		1.263	1.0402	0.8123	1.263	1.7633	2.2534		1.263	2.1717	4.2354	1.263	1.81	4.28
1.443	1.8291	3.9109	1.443	0.9466	3.4963		1.443	1.319	4.8557	1.443	1.428	2.4244	1.443	1.3832	6.8868		1.443	0.9783	0.8514	1.443	2.1235	2.352		1.443	2.368	4.45	1.443	1.87	4.25
1.6234	1.8128	3.9043	1.623	0.8015	3.4473		1.623	1.272	4.499	1.623	1.398	2.5699	1.623	1.4642	6.2997		1.623	0.6859	0.8966	1.623	2.1564	1.9327		1.623	2.9972	4.6339	1.623	1.7	4.5
1.8038	1.8869	3.6702	1.804	0.809	3.4328		1.804	1.351	4.8015	1.804	1.38	2.4535	1.804	1.6386	5.7705		1.804	0.4597	0.9132	1.804	2.0566	1.5455		1.804	3.8649	4.5772	1.804	1.89	4.18
1.9841	1.7515	3.8038	1.984	0.8593	3.27		1.984	1.348	4.8685	1.984	1.49	2.4077	1.984	1.7097	6.3065		1.984	0.5543	1.0351	1.984	1.6842	1.6697		1.984	3.5401	4.4583	1.984	1.91	4.54
2.1645	1.8041	3.9853	2.165	0.8509	3.5218		2.165	1.277	4.5652	2.165	1.385	2.3757	2.165	1.7685	6.3016		2.165	0.4581	1.1379	2.165	1.1872	2.0475		2.165	2.6853	4.2162	2.165	2.14	4.7
2.3449	1.9572	4.0795	2.345	1.0067	3.5173		2.345	1.175	4.2839	2.345	1.3	2.4876	2.345	1.7677	6.2677		2.345	0.4642	1.396	2.345	1.1477	2.1608		2.345	2.5752	3.9846	2.345	1.93	4.92
2.5253	2.1332	3.9166	2.525	0.8891	3.4461		2.525	1.312	4.4269	2.525	1.367	2.4976	2.525	1.9446	6.2237		2.525	0.4767	1.1207	2.525	1.0945	1.9618		2.525	2.5369	3.8567	2.525	1.94	4.31
2.7056	2.1142	3.9062	2.706	0.8922	3.4091		2.706	1.347	4.8961	2.706	1.313	2.6085	2.706	2.2535	5.7171		2.706	0.5175	1.1629	2.706	0.9878	1.8622		2.706	2.5863	3.7656	2.706	1.77	4.37
2.886	2.2094	4.218	2.886	0.9525	3.3062		2.886	1.284	5.2162	2.886	1.516	2.7607	2.886	2.2083	5.4274		2.886	0.5028	1.0976	2.886	0.9528	2.2767		2.886	2.5267	3.7178	2.886	2.21	4.09
3.0664	2.1585	4.3306	3.066	0.9141	3.2975		3.066	1.301	5.2283	3.066	1.588	3.2825	3.066	2.6514	5.7002		3.066	0.8777	1.077	3.066	1.0655	2.7262		3.066	2.7439	3.7563	3.066	2.17	4.3
3.2468	1.9641	4.5538	3.247	0.9676	3.3252		3.247	1.414	5.0688	3.247	1.574	3.4201	3.247	2.8975	6.6477		3.247	1.053	1.2334	3.247	1.2692	2.7824		3.247	3.0289	3.8707	3.247	2.08	4.39
3.4271	1.9089	4.2075	3.427	0.8849	3.6176		3.427	1.345	5.2738	3.427	1.433	3.1749	3.427	2.79	6.6023		3.427	0.9016	1.5307	3.427	1.3587	2.6079		3.427	2.6991	3.8852	3.427	1.95	4.33
3.6075	1.9723	4.0181	3.608	0.9764	3.7801		3.608	1.439	5.0527	3.608	1.412	2.8193	3.608	2.4413	5.924		3.608	0.7212	1.1089	3.608	1.0982	2.2943		3.608	2.7137	3.8338	3.608	1.92	4.54
3.7879	1.9727	4.0092	3.788	0.9794	4.0364		3.788	1.54	4.5025	3.788	1.479	2.5831	3.788	2.3575	5.2474		3.788	0.6531	1.0194	3.788	1.3814	2.233		3.788	3.3435	3.6025	3.788	2.04	4.93
3.9683	2.0546	4.1531	3.968	1.1011	3.9048		3.968	1.566	4.603	3.968	1.462	2.6051	3.968	2.4001	5.5978		3.968	0.5704	0.9877	3.968	1.4379	2.466		3.968	3.8571	3.7011	3.968	2.02	5.17
4.1486	2.0619	4.2613	4.149	1.2762	3.5705		4.149	1.734	5.1281	4.149	1.369	2.6976	4.149	2.4258	5.9303		4.149	0.6171	1.06	4.149	1.2011	2.585		4.149	3.772	3.7705	4.149	2.2	4.83
4.329	2.206	4.3755	4.329	1.3437	3.5181		4.329	1.68	5.3829	4.329	1.423	2.6528	4.329	2.4486	6.0751		4.329	0.6937	1.0756	4.329	1.0574	2.7109		4.329	3.3887	3.788	4.329	2.65	4.66
4.5094	2.4362	4.6621	4.509	1.3113	3.4761		4.509	1.763	5.0659	4.509	1.471	2.788	4.509	2.4165	6.0361		4.509	1.0716	0.9566	4.509	1.0381	3.119		4.509	3.5364	3.7894	4.509	2.51	4.56
4.6898	2.3165	5.1076	4.69	1.3442	3.5196		4.69	1.76	5.0064	4.69	1.699	2.7962	4.69	2.4454	6.431		4.69	1.039	0.964	4.69	1.006	3.1568		4.69	3.7933	3.827	4.69	2.3	4.71
4.8701	2.14	4.9769	4.87	1.6566	3.663		4.87	1.707	5.3631	4.87	1.836	2.7321	4.87	2.4174	7.8715		4.87	0.8193	0.8505	4.87	1.051	2.4426		4.87	3.29	3.7972	4.87	1.97	4.43
5.0505	2.1481	4.5324	5.051	1.8357	3.8172		5.051	1.539	5.1868	5.051	1.969	2.6949	5.051	2.5104	8.109		5.051	0.5846	0.9755	5.051	1.0899	1.9375		5.051	3.0701	3.7443	5.051	2.3	4.64
5.2309	2.2559	4.6108	5.231	2.0067	3.8672		5.231	1.594	4.9993	5.231	1.952	2.9081	5.231	2.7596	7.0637		5.231	0.6139	0.934	5.231	1.4564	1.896		5.231	3.1442	3.8929	5.231	2.48	4.84
5.4113	2.3215	4.6733	5.411	1.9724	4.2521		5.411	1.701	5.8555	5.411	1.742	2.8713	5.411	3.1818	6.5464		5.411	0.5451	0.9604	5.411	1.5754	2.2523		5.411	3.5793	3.8511	5.411	2.57	4.49
5.5916	2.4027	4.2526	5.592	1.8681	4.2191		5.592	1.924	6.0227	5.592	1.6	2.7653	5.592	4.0021	6.5278		5.592	0.4946	0.8709	5.592	1.481	2.5158		5.592	3.6025	3.7882	5.592	3.21	4.37
5.772	2.2277	4.1005	5.772	2.1158	4.023		5.772	1.937	5.4793	5.772	1.825	2.7581	5.772	5.4281	6.7902		5.772	0.5254	0.828	5.772	1.2911	2.7082		5.772	3.9129	3.7083	5.772	3.65	4.74
5.9524	2.2397	3.9888	5.952	2.3249	3.8163		5.952	1.925	5.2954	5.952	2.09	2.8443	5.952	6.53	6.9206		5.952	0.5109	0.8541	5.952	1.3625	2.286		5.952	4.4567	3.6652	5.952	3.15	5.17
6.1328	2.1468	4.1773	6.133	2.147	3.8056		6.133	2.216	5.5513	6.133	2.093	2.7231	6.133	6.5666	7.3126		6.133	0.61	0.7845	6.133	1.6188	2.0783		6.133	5.6731	3.8597	6.133	2.38	4.72
6.3131	2.1982	4.3316	6.313	2.1077	3.708		6.313	2.365	6.3433	6.313	1.934	3.0566	6.313	5.648	8.5581		6.313	0.5394	0.9077	6.313	2.064	1.8917		6.313	5.4823	3.7042	6.313	2.01	4.45
6.4935	2.2212	4.257	6.494	2.5029	3.6795		6.494	2.099	7.0454	6.494	1.815	3.1381	6.494	5.7237	9.3495		6.494	0.584	0.9168	6.494	2.5884	1.7304		6.494	4.0855	3.286	6.494	2.17	4.74
6.6739	2.2303	4.2727	6.674	2.8219	3.7673		6.674	1.966	6.5821	6.674	1.73	3.4417	6.674	6.0657	9.0258		6.674	0.5286	1.0863	6.674	2.7913	1.7697		6.674	3.3326	3.268	6.674	2.71	4.49
6.8543	2.4365	4.266	6.854	3.2748	3.9146		6.854	1.872	5.6918	6.854	1.702	3.5581	6.854	6.8702	8.5101		6.854	0.5467	1.1649	6.854	2.6566	1.8576		6.854	3.6251	3.2744	6.854	2.99	4.31
7.0346	2.5054	4.3184	7.035	3.5435	3.7938		7.035	1.971	5.3338	7.035	1.59	3.8424	7.035	7.1777	8.3073		7.035	0.5143	1.0506	7.035	2.6209	1.9305		7.035	4.6746	3.2774	7.035	3	4.04
7.215	2.6575	4.4627	7.215	3.3579	3.8854		7.215	1.797	4.9081	7.215	1.624	3.9818	7.215	6.8941	8.1657		7.215	0.4805	0.8848	7.215	2.6973	1.8634		7.215	5.4469	3.3349	7.215	2.57	4.52
7.3954	2.8525	4.8373	7.395	3.7354	4.3024		7.395	1.868	4.7127	7.395	1.679	3.6547	7.395	7.2549	7.6491		7.395	0.6427	0.8947	7.395	2.9586	1.8212		7.395	5.2478	3.4164	7.395	2.29	4.7
7.5758	3.5007	4.8344	7.576	3.9667	4.4684		7.576	1.891	4.6555	7.576	1.641	3.2474	7.576	8.374	7.2124		7.576	0.6607	0.9012	7.576	2.7851	1.7648		7.576	5.5294	3.5502	7.576	2.8	5.8
7.7561	3.7526	4.8138	7.756	4.5768	4.0336		7.756	1.938	4.8014	7.756	1.57	2.9258	7.756	8.6663	6.8514		7.756	0.7489	0.9222	7.756	2.8442	1.7443		7.756	6.0729	3.4536	7.756	3.64	6.58
7.9365	3.2138	5.0642	7.937	4.5924	3.8466		7.937	1.916	4.4706	7.937	1.639	3.111	7.937	9.4613	6.6627		7.937	0.7656	0.8969	7.937	3.1474	1.7498		7.937	5.5712	3.3879	7.937	3.21	5.47
8.1169	2.6022	5.2282	8.117	4.1945	3.6092		8.117	1.917	4.5986	8.117	1.589	3.2158	8.117	10.5078	6.9568		8.117	0.5675	0.9106	8.117	2.7611	1.6526		8.117	4.2442	3.2476	8.117	3.31	4.58
8.2973	2.5399	5.9152	8.297	3.8223	3.7934		8.297	2.033	4.3741	8.297	1.636	3.2385	8.297	11.2079	6.7064		8.297	0.6143	0.8468	8.297	2.4368	1.564		8.297	3.5055	3.2253	8.297	4.05	4.5
8.4776	2.7195	6.263	8.478	3.6338	4.0203		8.478	2.092	4.5908	8.478	1.61	3.2383	8.478	11.1831	6.4802		8.478	0.7451	0.8243	8.478	2.4081	1.7115		8.478	3.5523	3.161	8.478	4.13	4.45
8.658	2.7388	6.3564	8.658	4.1561	4.1139		8.658	2.1	4.7616	8.658	1.631	3.2374	8.658	11.6461	6.2726		8.658	0.8299	0.9253	8.658	2.3899	1.4701		8.658	3.4911	3.2573	8.658	3.33	4.35
8.8384	2.8586	6.3858	8.838	4.8607	4.072		8.838	2.068	5.1803	8.838	1.565	3.2153	8.838	11.8162	6.3142		8.838	0.7521	0.909	8.838	2.5013	1.4762		8.838	4.5107	3.1925	8.838	3.33	4.44
9.0188	2.7809	6.039	9.019	5.4017	4.1718		9.019	2.044	5.4348	9.019	1.676	3.2352	9.019	11.299	6.5803		9.019	0.6597	0.9449	9.019	2.4381	1.4834		9.019	4.5346	2.9943	9.019	2.96	4.63
9.1991	2.7074	5.3862	9.199	5.9853	4.0135		9.199	1.931	6.3329	9.199	1.756	3.1414	9.199	12.0802	6.95		9.199	0.7215	1.1237	9.199	2.7926	1.4587		9.199	3.6378	3.1798	9.199	2.81	4.47
9.3795	2.6006	4.8832	9.38	6.5447	4.1782		9.38	2.108	6.9366	9.38	1.945	2.8989	9.38	12.6892	7.9143		9.38	0.6474	1.2069	9.38	3.3518	1.356		9.38	3.3024	3.2743	9.38	2.63	4.3
9.5599	2.5574	4.595	9.56	7.318	4.2102		9.56	2.237	6.9048	9.56	1.999	2.7462	9.56	13.7888	8.7153		9.56	0.6465	1.1135	9.56	3.219	1.3036		9.56	3.0928	3.2741	9.56	2.92	4.55
9.7403	2.509	4.3376	9.74	7.8079	4.6429		9.74	1.925	6.2653	9.74	1.993	2.8222	9.74	13.9241	9.0122		9.74	0.777	0.9824	9.74	3.3353	1.459		9.74	3.1191	3.3213	9.74	2.84	4.52
9.9206	2.4455	4.4223	9.921	8.1312	4.8459		9.921	2.129	5.7255	9.921	2.057	2.9732	9.921	13.9948	8.9785		9.921	0.8765	0.9211	9.921	3.5328	1.5307		9.921	3.1022	3.2568	9.921	3.76	4.21
10.101	2.3674	4.2222	10.101	7.7487	4.7108		10.101	2.331	5.5914	10.101	2.1	2.8261	10.101	14.1757	8.9065		10.101	0.8048	0.8503	10.101	3.7971	1.5972		10.101	3.081	3.232	10.101	3.28	4.52
10.2814	2.3527	4.0881	10.281	7.3043	4.7112		10.281	2.379	5.7431	10.281	2.069	2.8701	10.281	13.5547	7.9671		10.281	1.1586	1.0668	10.281	4.2854	1.4854		10.281	3.3135	3.2988	10.281	3.12	4.73
10.4618	2.2406	4.1159	10.462	7.1379	5.25		10.462	2.29	5.6451	10.462	2.099	2.8132	10.462	13.0829	7.6318		10.462	1.1637	0.9645	10.462	4.2536	1.4053		10.462	4.6025	3.4438	10.462	3.65	4.36
10.6421	2.5326	4.1493	10.642	6.5192	5.5739		10.642	2.29	5.7607	10.642	1.832	2.6824	10.642	13.7186	7.6113		10.642	0.8961	1.1234	10.642	3.1095	1.4233		10.642	4.9834	3.25	10.642	3.99	4.22
10.8225	3.0148	4.1771	10.823	6.0652	5.7822		10.823	2.182	5.7661	10.823	1.804	2.7355	10.823	13.5945	7.1113		10.823	0.93	1.0615	10.823	2.5394	1.5207		10.823	5.0506	3.2687	10.823	3.8	4.39
11.0029	2.9447	4.1845	11.003	6.41	4.841		11.003	2.295	5.594	11.003	1.655	2.7871	11.003	14.0099	7.2766		11.003	0.8824	1.0466	11.003	2.5768	1.5463		11.003	4.9576	3.3298	11.003	3	4.6
11.1833	2.5755	4.2969	11.183	6.4124	4.2061		11.183	2.338	5.8507	11.183	1.823	2.8867	11.183	15.8168	7.6888		11.183	1.0642	1.0193	11.183	2.6796	1.611		11.183	5.575	3.2963	11.183	2.46	4.75
11.3636	2.5582	4.1109	11.364	6.3071	3.9119		11.364	2.403	6.7701	11.364	1.751	2.9402	11.364	16.9154	8.583		11.364	1.5185	0.9631	11.364	2.6175	1.5354		11.364	5.4272	3.2689	11.364	2.27	4.37
11.544	2.7414	4.1457	11.544	6.6982	3.9627		11.544	2.421	6.8805	11.544	1.659	2.8333	11.544	15.0191	9.1025		11.544	1.8428	0.8832	11.544	2.9102	1.4405		11.544	4.6105	3.3264	11.544	2.23	4.63
11.7244	2.7194	4.0619	11.724	6.7143	3.9992		11.724	2.393	6.3742	11.724	1.757	3.0256	11.724	12.4974	9.4673		11.724	1.8204	0.8809	11.724	2.9505	1.5018		11.724	3.9258	3.5071	11.724	2.57	4.46
11.9048	2.8587	4.1064	11.905	7.1153	4.1386		11.905	2.552	5.6537	11.905	1.876	3.0259	11.905	11.0709	9.0999		11.905	1.3635	0.7191	11.905	2.7625	1.3977		11.905	4.0724	3.4706	11.905	2.87	4.43
12.0851	2.945	3.9437	12.085	7.9518	3.9173		12.085	2.638	4.9402	12.085	2.081	3.0886	12.085	10.6198	9.1614		12.085	1.061	0.904	12.085	2.9042	1.4969		12.085	3.8712	3.394	12.085	2.84	5.05
12.2655	3.2942	3.9708	12.266	8.7726	3.9332		12.266	2.46	4.7481	12.266	2.097	3.0357	12.266	9.5314	8.361		12.266	1.162	0.8499	12.266	3.5031	1.3909		12.266	3.441	3.5474	12.266	2.58	4.97
12.4459	3.3058	3.8546	12.446	8.3582	4.1311		12.446	2.33	4.86	12.446	2.162	2.9253	12.446	9.1734	8.1495		12.446	1.1631	0.96	12.446	3.8188	1.5319		12.446	3.4149	3.5616	12.446	2.66	4.65
12.6263	3.0101	3.9733	12.626	7.2113	4.328		12.626	2.306	4.9226	12.626	2.14	3.0132	12.626	9.5702	8.1299		12.626	1.0675	0.8758	12.626	4.2171	1.6676		12.626	4.5778	3.9486	12.626	3.12	4.92
12.8066	2.7106	3.9948	12.807	6.3962	4.3216		12.807	2.275	5.2133	12.807	2.065	3.0548	12.807	10.4447	7.8721		12.807	1.0257	0.8632	12.807	4.3761	1.9718		12.807	4.9601	4.1384	12.807	3.28	4.65
12.987	2.8673	3.9745	12.987	6.0219	4.3056		12.987	2.146	5.3758	12.987	2.009	3.0424	12.987	10.9761	7.7263		12.987	1.4506	0.758	12.987	3.5703	2.1859		12.987	4.2309	3.9672	12.987	3.05	4.57
13.1674	3.1602	3.9847	13.167	6.5352	4.6134		13.167	2.249	5.3388	13.167	2.012	3.5757	13.167	10.4519	7.8676		13.167	1.5091	0.8578	13.167	3.2462	2.558		13.167	3.5135	3.8234	13.167	2.7	4.73
13.3478	3.344	4.2782	13.348	6.7949	4.5245		13.348	2.239	5.2858	13.348	2.26	4.1541	13.348	10.4934	8.3062		13.348	1.1369	0.7768	13.348	3.4333	2.4421		13.348	3.2389	3.673	13.348	3.16	4.85
13.5281	3.4842	4.3102	13.528	6.9107	4.5881		13.528	2.203	5.3799	13.528	2.309	3.876	13.528	11.7321	8.928		13.528	0.9979	0.8365	13.528	3.3149	2.0899		13.528	3.5987	3.4869	13.528	3.41	4.78
13.7085	3.1598	4.39	13.709	8.0663	4.3472		13.709	2.177	5.4597	13.709	2.144	3.2231	13.709	12.6531	8.7251		13.709	0.878	0.8704	13.709	2.8322	1.8422		13.709	4.1436	3.422	13.709	3.56	4.13
13.8889	2.8476	4.4337	13.889	9.083	4.5937		13.889	2.287	5.3553	13.889	2.097	3.1276	13.889	11.7308	8.1584		13.889	0.7798	0.8036	13.889	2.772	1.8247		13.889	4.5393	3.5	13.889	3.44	4.19
14.0693	3.0769	4.4527	14.069	9.898	4.3853		14.069	2.304	4.9635	14.069	2.217	3.0634	14.069	10.7438	8.8864		14.069	0.7224	0.896	14.069	3.0612	1.9846		14.069	4.7227	3.461	14.069	2.86	3.91
14.2496	3.1898	4.2683	14.25	9.9211	4.3266		14.25	2.253	5.1962	14.25	2.27	3.0898	14.25	10.7307	9.2667		14.25	0.7978	0.9983	14.25	3.4238	2.0374		14.25	4.8262	3.3656	14.25	2.91	3.99
14.43	2.934	4.0857	14.43	10.2084	4.3006		14.43	2.301	5.1993	14.43	2.29	3.022	14.43	10.4263	8.1156		14.43	0.735	0.9626	14.43	4.2903	2.3365		14.43	5.0736	3.5869	14.43	3.15	4.3
14.6104	3.0798	3.9944	14.61	11.1281	4.221		14.61	2.226	5.2589	14.61	2.48	3.1316	14.61	10.1263	7.8636		14.61	0.77	0.8639	14.61	5.1151	2.8075		14.61	5.2649	3.7015	14.61	3.73	5.05
14.7908	3.4815	4.173	14.791	11.9795	4.0674		14.791	2.236	5.1962	14.791	2.694	3.2198	14.791	10.179	7.5421		14.791	0.8868	0.9078	14.791	5.3551	3.4902		14.791	4.8496	3.5818	14.791	3.92	4.64
14.9711	3.7144	3.9846	14.971	11.7392	4.203		14.971	2.355	5.6387	14.971	2.544	3.2682	14.971	11.2183	7.9727		14.971	1.0425	0.8417	14.971	4.9472	3.0131		14.971	4.4931	3.468	14.971	4.02	4.54
15.1515	3.3958	3.8799	15.152	11.311	4.2445		15.152	2.377	6.1078	15.152	2.34	3.5212	15.152	10.0844	7.5526		15.152	1.2091	0.8694	15.152	5.1128	2.3089		15.152	4.0942	3.5008	15.152	4.28	4.47
15.3319	3.1289	3.9462	15.332	11.2426	4.226		15.332	2.368	6.1685	15.332	2.501	3.3792	15.332	8.045	7.1735		15.332	0.9745	0.9409	15.332	6.3603	2.0997		15.332	3.9877	3.474	15.332	4.13	4.31
15.5123	3.138	3.9414	15.512	11.3399	4.1885		15.512	2.44	6.7988	15.512	2.471	3.3369	15.512	6.9921	7.7242		15.512	0.9101	0.9713	15.512	6.9071	2.5018		15.512	4.394	3.5834	15.512	3.95	3.92
15.6926	3.4165	3.9123	15.693	11.5096	4.485		15.693	2.121	7.4447	15.693	2.436	3.2079	15.693	6.6362	9.1489		15.693	0.896	0.8536	15.693	6.5734	2.7703		15.693	5.2146	3.7543	15.693	4.4	4.29
15.873	4.2126	3.9339	15.873	11.7784	4.6964		15.873	2.209	7.3845	15.873	2.475	3.2856	15.873	5.6231	9.8051		15.873	1.0657	0.7993	15.873	5.5423	2.9619		15.873	5.6726	3.4675	15.873	4.35	4.42
16.0534	4.3936	3.8482	16.053	12.095	4.905		16.053	2.385	6.2959	16.053	2.577	3.8782	16.053	5.2558	9.6013		16.053	1.3477	0.928	16.053	5.4833	2.8751		16.053	6.193	3.3811	16.053	4.84	4.41
16.2338	3.8696	3.9147	16.234	10.9741	5.1197		16.234	2.192	5.4481	16.234	2.501	4.1989	16.234	5.0158	8.4621		16.234	1.11	0.9597	16.234	5.8482	2.6301		16.234	5.4837	3.3633	16.234	4.28	3.94
16.4141	3.3066	3.976	16.414	10.0694	5.1114		16.414	2.178	5.2908	16.414	2.316	3.964	16.414	5.7943	7.9595		16.414	1.2176	1.038	16.414	6.1528	2.8063		16.414	4.4895	3.2953	16.414	3.51	3.78
16.5945	3.2155	4.0658	16.595	9.5738	4.6546		16.595	2.319	5.6968	16.595	2.232	3.5523	16.595	6.2317	8.4175		16.595	1.1883	0.9799	16.595	5.1546	2.8167		16.595	4.3459	3.3999	16.595	2.77	3.78
16.7749	3.1944	4.1879	16.775	9.4895	4.4073		16.775	2.388	5.4716	16.775	2.138	3.4933	16.775	5.9725	8.5277		16.775	0.8974	0.9432	16.775	4.1878	2.5713		16.775	4.111	3.307	16.775	3.04	4.05
16.9553	3.3098	4.5252	16.955	9.8745	4.3697		16.955	2.427	5.5058	16.955	2.148	3.557	16.955	5.6519	9.2828		16.955	0.7571	0.8496	16.955	3.8791	2.5127		16.955	3.8287	3.3705	16.955	4.16	4.11
17.1356	3.4849	4.7207	17.136	10.2267	4.6768		17.136	2.336	5.6506	17.136	2.072	3.5259	17.136	5.5924	9.5374		17.136	0.6261	0.9009	17.136	4.0454	2.7408		17.136	4.3408	3.381	17.136	4.75	4.24
17.316	3.886	4.48	17.316	10.5035	5.0053		17.316	2.299	5.7748	17.316	2.038	3.4434	17.316	5.2354	8.0893		17.316	0.59	0.9155	17.316	4.4982	2.9557		17.316	5.2621	3.5612	17.316	4.95	4.38
17.4964	4.3917	4.2116	17.496	9.5904	4.9196		17.496	2.35	5.7537	17.496	2.038	3.2401	17.496	5.6083	7.1446		17.496	0.6792	0.7494	17.496	4.7387	2.7633		17.496	4.6803	3.6009	17.496	4.36	4.34
17.6768	4.8038	4.1646	17.677	8.0704	4.9536		17.677	2.358	6.2481	17.677	2.041	3.0365	17.677	6.9521	7.0633		17.677	0.8938	0.9258	17.677	5.3026	2.509		17.677	4.0328	3.4721	17.677	4.29	4.7
17.8571	4.9283	4.0963	17.857	6.9814	4.8353		17.857	2.442	6.557	17.857	2.33	3.0825	17.857	9.3956	6.956		17.857	1.0908	0.9761	17.857	5.3371	2.8275		17.857	4.3791	3.3704	17.857	5.03	4.83
18.0375	5.1821	4.0621	18.038	6.7468	4.8273		18.038	2.28	6.3394	18.038	2.338	2.9832	18.038	13.635	6.7322		18.038	0.8277	1.0552	18.038	5.195	2.9799		18.038	4.7935	3.5641	18.038	6.41	5.06
18.2179	5.5845	4.1563	18.218	6.5004	4.7476		18.218	2.373	6.2756	18.218	2.259	2.9052	18.218	17.2622	6.9301		18.218	0.8128	0.8269	18.218	5.1897	2.5391		18.218	5.7213	3.5459	18.218	6.61	5.33
18.3983	6.1172	4.126	18.398	6.3466	4.8496		18.398	2.401	6.6026	18.398	2.186	2.8921	18.398	19.875	6.8693		18.398	0.9058	0.8991	18.398	5.7267	2.0604		18.398	6.5981	3.6904	18.398	5.71	5.42
18.5786	5.4553	4.1127	18.579	6.5727	4.9453		18.579	2.388	7.128	18.579	2.122	2.9781	18.579	20.017	7.3646		18.579	0.9307	1.0132	18.579	5.7884	2.1685		18.579	6.7193	3.6227	18.579	4.98	4.94
18.759	6.0103	4.0343	18.759	6.128	4.6283		18.759	2.52	6.4577	18.759	2.236	3.1707	18.759	18.4031	7.8372		18.759	0.9546	1.1614	18.759	5.614	2.2338		18.759	6.3665	3.6837	18.759	5.41	4.45
18.9394	8.5574	3.9316	18.939	5.6849	4.5965		18.939	2.394	5.851	18.939	2.143	2.9671	18.939	17.0189	7.5134		18.939	1.002	1.0594	18.939	5.086	2.2829		18.939	5.1344	3.8503	18.939	4.91	4.58
19.1198	10.8797	3.9334	19.12	5.4149	4.776		19.12	2.374	5.3228	19.12	2.25	2.9999	19.12	17.6599	7.3608		19.12	0.8433	1.147	19.12	4.5942	2.136		19.12	5.203	4.143	19.12	4.03	5.05
19.3001	11.1152	4.01	19.3	5.1129	4.5733		19.3	2.557	5.3361	19.3	2.228	2.98	19.3	18.12	7.5094		19.3	0.8572	1.0562	19.3	4.606	2.1098		19.3	5.987	4.9613	19.3	3.49	5.61
19.4805	10.3984	4.008	19.481	4.6669	4.6552		19.481	2.561	5.522	19.481	2.21	2.9887	19.481	17.4508	8.2878		19.481	0.7051	1.1623	19.481	5.2388	2.3215		19.481	6.1152	4.7222	19.481	3.16	5.44
19.6609	10.7193	3.9318	19.661	3.9478	4.7724		19.661	2.468	5.6092	19.661	2.294	3.1204	19.661	17.2548	8.5605		19.661	0.7952	1.0433	19.661	5.0618	2.73		19.661	6.2703	4.1866	19.661	3.57	5.56
19.8413	10.7463	4.0419	19.841	3.7324	5.0407		19.841	2.41	5.577	19.841	2.412	3.0142	19.841	16.8663	7.4584		19.841	0.8391	0.9636	19.841	5.2652	2.748		19.841	7.0581	3.9089	19.841	3.4	5.33
20.0216	10.9805	4.0228	20.022	3.6383	5.009		20.022	2.297	5.6398	20.022	2.21	3.116	20.022	15.6333	6.7036		20.022	0.8974	0.9895	20.022	5.263	2.8875		20.022	6.6235	3.8419	20.022	3.4	5.58
20.202	10.9384	3.9385	20.202	3.5236	4.7873		20.202	2.404	5.4449	20.202	2.28	3.2659	20.202	14.68	6.5172		20.202	0.7563	1.0239	20.202	5.5663	2.5171		20.202	6.507	3.6615	20.202	3.41	5.04
20.3824	11.1793	4.1857	20.382	3.4722	4.7566		20.382	2.396	5.4329	20.382	2.327	3.197	20.382	15.3417	6.9051		20.382	0.6521	1.0336	20.382	5.8928	2.0883		20.382	7.7012	3.7684	20.382	3.45	5.14
20.5628	9.6129	4.3069	20.563	3.8141	5.2391		20.563	2.443	5.3344	20.563	2.321	3.335	20.563	16.3267	7.3978		20.563	0.7785	1.0964	20.563	5.3589	2.0334		20.563	8.6658	3.7199	20.563	3.61	5.44
20.7431	8.78	4.4809	20.743	4.7028	5.6492		20.743	2.595	5.4489	20.743	2.391	3.2796	20.743	18.1142	7.6313		20.743	0.8349	1.06	20.743	5.7484	2.3847		20.743	8.9182	3.7034	20.743	4.15	5.54
20.9235	9.8136	4.906	20.924	6.0224	5.435		20.924	2.609	5.511	20.924	2.329	3.357	20.924	20.2811	7.8103		20.924	0.9544	1.1758	20.924	6.4735	3.0564		20.924	8.7142	3.809	20.924	4.68	5.25
21.1039	11.6215	4.8069	21.104	6.2927	5.0222		21.104	2.438	6.0276	21.104	2.248	3.3111	21.104	20.2914	7.8399		21.104	0.8038	1.068	21.104	6.4194	3.6323		21.104	10.061	3.5803	21.104	3.84	5.07
21.2843	13.4663	4.3534	21.284	6.3306	4.8023		21.284	2.491	6.0622	21.284	2.154	3.3301	21.284	19.0048	7.388		21.284	0.9917	1.0399	21.284	6.2113	2.9123		21.284	12.048	3.5709	21.284	3.82	5.17
21.4646	14.5379	4.1391	21.465	6.2434	4.7779		21.465	2.555	5.8253	21.465	2.236	3.4738	21.465	18.5655	6.5403		21.465	1.0169	1.0655	21.465	6.2763	2.3898		21.465	11.7305	3.6375	21.465	4.02	5.07
21.645	14.6942	4.1016	21.645	6.2799	4.9286		21.645	2.486	5.7727	21.645	2.338	3.5175	21.645	16.4645	6.3631		21.645	0.9646	0.9931	21.645	5.8311	2.1885		21.645	9.8023	3.7094	21.645	4.73	4.99
21.8254	12.926	4.0854	21.825	6.2266	4.9966		21.825	2.614	5.8185	21.825	2.26	3.4699	21.825	15.0896	6.8141		21.825	0.9516	0.9542	21.825	5.4885	2.1258		21.825	8.2175	3.688	21.825	5.41	5.27
22.0058	12.9222	4.1934	22.006	5.2633	4.522		22.006	2.645	5.451	22.006	2.317	3.5117	22.006	15.3042	7.5135		22.006	1.2933	0.9184	22.006	5.9192	2.2772		22.006	8.3233	3.8223	22.006	4.75	5.21
22.1861	13.1185	4.203	22.186	5.2498	4.2987		22.186	2.471	5.6786	22.186	2.477	3.7269	22.186	16.2412	7.8239		22.186	1.3079	1.0617	22.186	7.0341	2.2317		22.186	8.1503	3.8595	22.186	3.63	5.17
22.3665	11.8922	4.1707	22.367	5.3079	4.4022		22.367	2.516	6.2041	22.367	2.3	3.6576	22.367	17.3619	8.0992		22.367	1.4139	1.0814	22.367	7.7136	2.2811		22.367	7.3136	3.8815	22.367	3.26	4.73
22.5469	10.3976	4.182	22.547	5.6531	4.4732		22.547	2.576	6.7992	22.547	2.407	3.608	22.547	17.9809	7.2252		22.547	1.2638	1.0198	22.547	8.4209	2.4269		22.547	7.2739	3.9975	22.547	3.14	4.65
22.7273	10.5112	4.259	22.727	6.1026	4.6816		22.727	2.786	6.9073	22.727	2.616	3.7752	22.727	17.3782	6.6071		22.727	1.2463	1.0214	22.727	9.0769	2.5788		22.727	7.6901	3.7951	22.727	3.6	4.66
22.9076	11.1754	4.2821	22.908	6.5699	4.892		22.908	2.637	6.5466	22.908	2.464	3.6472	22.908	17.3868	6.0669		22.908	1.2452	1.161	22.908	8.6314	3.191		22.908	6.9852	3.7068	22.908	3.89	4.62
23.088	12.2556	4.4426	23.088	6.7399	4.9369		23.088	2.647	6.2857	23.088	2.429	3.7616	23.088	19.4617	5.9858		23.088	0.9996	1.2243	23.088	8.7866	3.3988		23.088	5.9937	3.5828	23.088	4.18	4.42
23.2684	12.3161	4.433	23.268	6.846	4.6162		23.268	2.603	6.9131	23.268	2.69	4.292	23.268	21.554	6.3955		23.268	0.9365	1.1731	23.268	10.4138	2.8132		23.268	6.7976	3.7424	23.268	4.88	4.61
23.4488	12.6038	4.2897	23.449	7.2611	4.4473		23.449	2.643	7.3657	23.449	2.768	4.5111	23.449	22.6769	7.2285		23.449	0.8882	1.2835	23.449	11.6716	2.1806		23.449	7.5842	3.6587	23.449	5.09	4.62
23.6291	15.6059	4.1696	23.629	7.3241	4.3078		23.629	2.773	7.2177	23.629	2.681	4.1737	23.629	22.8128	6.9793		23.629	1.0387	1.2344	23.629	10.4235	2.127		23.629	7.1624	3.6193	23.629	4.52	4.33
23.8095	18.1383	4.1206	23.81	7.1856	4.2764		23.81	2.618	6.9159	23.81	2.714	3.8236	23.81	21.8615	6.2402		23.81	1.4282	1.149	23.81	9.1788	2.1642		23.81	7.4396	3.7366	23.81	3.89	4.06
23.9899	20.2117	4.1507	23.99	7.1847	4.3133		23.99	2.623	6.73	23.99	2.791	3.7261	23.99	20.6791	6.3525		23.99	1.5305	1.2226	23.99	9.9346	2.2146		23.99	7.6867	3.7495	23.99	4.28	4.47
24.1703	22.22	4.083	24.17	7.347	4.2777		24.17	2.745	7.5022	24.17	3.064	3.8011	24.17	20.6053	6.5252		24.17	1.1152	1.2565	24.17	11.8432	2.3615		24.17	7.7262	3.9383	24.17	3.81	4.73
24.3506	22.4862	4.1164	24.351	7.5682	4.3509		24.351	2.741	8.3279	24.351	3.112	3.5816	24.351	20.4914	6.7037		24.351	0.9559	1.2857	24.351	11.5816	2.408		24.351	7.9003	3.8567	24.351	3.48	4.66
24.531	21.5368	4.1509	24.531	7.5238	4.5118		24.531	2.551	8.5144	24.531	3.06	3.632	24.531	20.341	7.2724		24.531	0.8369	1.4285	24.531	11.1325	2.5251		24.531	8.4816	3.7864	24.531	3.58	4.65
24.7114	23.0309	4.1265	24.711	7.3263	4.7758		24.711	2.774	7.7078	24.711	2.865	3.9193	24.711	22.2513	7.4003		24.711	0.8034	1.7622	24.711	11.4422	2.3654		24.711	9.8847	3.6381	24.711	3.65	4.53
24.8918	24.2697	4.2186	24.892	6.9359	5.0032		24.892	2.738	7.8278	24.892	3.012	3.9226	24.892	24.4493	7.0307		24.892	0.9116	1.8985	24.892	12.3328	2.1474		24.892	12.2975	3.7964	24.892	3.83	4.76
25.0721	23.3207	4.2547	25.072	6.5342	4.825		25.072	2.722	7.6756	25.072	3.011	3.657	25.072	26.8924	6.6201		25.072	0.9569	1.6465	25.072	11.855	1.9813		25.072	12.6383	3.7652	25.072	4.44	4.87
25.2525	21.7343	4.1618	25.253	6.2024	4.7668		25.253	2.796	7.3286	25.253	2.979	3.3955	25.253	28.5204	6.4164		25.253	1.1937	1.3743	25.253	11.3633	2.0234		25.253	10.4141	3.7783	25.253	5.57	4.45
25.4329	21.1796	4.1233	25.433	6.0415	4.5438		25.433	2.693	7.2286	25.433	2.91	3.4255	25.433	30.8986	6.604		25.433	1.4623	1.2752	25.433	10.7649	1.9826		25.433	8.747	3.7443	25.433	5.32	4.36
25.6133	22.149	4.2137	25.613	5.8855	4.8899		25.613	2.663	6.7918	25.613	2.824	3.4593	25.613	30.4356	6.8008		25.613	1.3678	1.3172	25.613	10.6912	1.9635		25.613	8.5089	3.9129	25.613	4.23	4.65
25.7937	26.0246	4.0969	25.794	5.8092	5.2401		25.794	2.564	6.4301	25.794	2.82	3.565	25.794	29.0359	6.6964		25.794	1.4198	1.1626	25.794	11.5145	2.2268		25.794	9.6791	4.0429	25.794	4.3	4.77
25.974	27.4951	4.2536	25.974	5.8838	5.3209		25.974	2.683	7.0228	25.974	2.648	3.5802	25.974	28.5375	6.7575		25.974	1.713	1.0985	25.974	10.7792	2.1792		25.974	10.2435	3.9735	25.974	3.99	4.44
26.1544	27.0718	4.2471	26.154	5.7243	5.2028		26.154	2.657	7.6389	26.154	2.669	3.6778	26.154	28.7028	7.002		26.154	1.7661	1.1402	26.154	9.3759	2.5106		26.154	9.5542	3.9516	26.154	3.84	4.72
26.3348	27.9953	4.19	26.335	5.4869	4.7561		26.335	2.789	7.7192	26.335	2.584	3.6617	26.335	27.878	7.6926		26.335	1.2788	1.0953	26.335	8.3112	2.9096		26.335	9.0818	4.0119	26.335	4.1	4.23
26.5152	31.2678	4.1569	26.515	4.765	4.7177		26.515	2.767	7.5478	26.515	2.764	3.7176	26.515	27.3142	8.7571		26.515	1.2607	1.1329	26.515	7.8128	2.7812		26.515	8.4895	3.9676	26.515	4.42	4.39
26.6955	35.6754	4.2083	26.696	4.352	4.5355		26.696	2.611	7.3228	26.696	2.683	3.6061	26.696	28.2545	10.7127		26.696	1.9144	1.2732	26.696	7.4442	2.4713		26.696	7.8673	4.049	26.696	4.34	4.29
26.8759	38.512	4.0592	26.876	3.8157	4.653		26.876	2.678	7.1601	26.876	2.77	3.6115	26.876	28.4225	11.4861		26.876	2.2076	1.3694	26.876	6.6059	2.2359		26.876	7.8283	4.0821	26.876	4.66	4.42
27.0563	38.2918	4.0779	27.056	3.3773	4.9246		27.056	2.765	7.0554	27.056	2.762	3.7765	27.056	29.2867	10.2442		27.056	1.9611	1.2378	27.056	5.9591	2.3969		27.056	7.6438	3.8883	27.056	5.02	4.45
27.2367	36.1247	4.1734	27.237	2.9446	5.4656		27.237	2.66	7.3338	27.237	2.744	3.8967	27.237	30.2169	8.5294		27.237	1.6001	1.1816	27.237	6.1899	2.437		27.237	7.2353	4.1297	27.237	4.81	4.78
27.417	31.8449	4.0956	27.417	2.7314	5.7647		27.417	2.627	7.1345	27.417	2.667	3.8474	27.417	30.8698	7.344		27.417	1.2238	1.1703	27.417	6.5648	2.1821		27.417	7.7665	4.1679	27.417	4.75	4.82
27.5974	29.1172	4.1842	27.597	2.7121	5.1531		27.597	2.721	7.5432	27.597	2.734	3.8596	27.597	30.7594	7.0008		27.597	1.2607	1.1585	27.597	5.6813	2.3977		27.597	7.3983	4.0414	27.597	5.04	4.74
27.7778	28.1988	4.0714	27.778	3.1945	4.7185		27.778	2.52	7.3631	27.778	2.935	3.7411	27.778	28.7824	6.5836		27.778	1.4912	1.2144	27.778	5.5142	2.6703		27.778	6.9818	4.0696	27.778	5.19	4.63
27.9582	28.2366	4.1223	27.958	3.7726	4.5445		27.958	2.566	6.5822	27.958	2.845	3.7301	27.958	25.6909	6.5566		27.958	1.5522	1.2954	27.958	6.0084	2.7832		27.958	6.8725	4.12	27.958	5.31	4.83
28.1385	28.1844	4.2028	28.139	3.6914	4.5667		28.139	2.661	6.7793	28.139	2.793	3.6159	28.139	23.5657	6.5738		28.139	1.6307	1.3853	28.139	6.3985	3.0838		28.139	6.7444	4.0673	28.139	5.12	4.54
28.3189	28.6841	4.4066	28.319	3.8651	4.4128		28.319	2.667	7.855	28.319	2.588	3.71	28.319	22.8151	6.5936		28.319	1.3786	1.4549	28.319	6.8989	3.1281		28.319	6.8572	4.2168	28.319	4.44	4.92
28.4993	31.2533	4.3146	28.499	4.0903	4.4518		28.499	2.676	8.6935	28.499	2.526	3.7048	28.499	24.2024	6.4786		28.499	1.3129	1.5128	28.499	7.4035	3.093		28.499	6.8782	4.2734	28.499	4.41	4.57
28.6797	32.3079	4.3478	28.68	4.3149	4.3692		28.68	2.781	8.9455	28.68	2.507	3.7235	28.68	26.4262	6.4946		28.68	1.3856	1.4857	28.68	7.5288	2.7487		28.68	6.4717	4.1091	28.68	4.16	4.83
28.86	33.3641	4.5662	28.86	4.0673	4.6252		28.86	2.791	8.7883	28.86	2.535	3.7404	28.86	28.0879	6.9596		28.86	1.5978	1.3046	28.86	6.4102	2.2504		28.86	5.939	4.0827	28.86	4.22	4.77
29.0404	32.6593	4.578	29.04	3.5006	4.4821		29.04	2.568	7.4347	29.04	2.625	3.6536	29.04	26.708	7.2058		29.04	1.7534	1.4394	29.04	5.8582	1.995		29.04	6.3013	4.1424	29.04	4.64	4.54
29.2208	31.4436	4.7692	29.221	3.2068	4.5838		29.221	2.488	6.3406	29.221	2.769	3.4426	29.221	23.0473	6.8686		29.221	1.8938	1.4362	29.221	6.7026	2.0654		29.221	6.2509	4.1807	29.221	5.17	4.74
29.4012	31.9167	4.6547	29.401	3.7227	4.9954		29.401	2.897	6.0439	29.401	2.799	3.5045	29.401	22.4376	6.9848		29.401	1.632	1.3828	29.401	7.8712	2.2463		29.401	6.2571	4.1754	29.401	5.3	5.09
29.5815	35.2754	4.6571	29.582	4.786	4.8218		29.582	2.859	5.8994	29.582	2.678	3.6922	29.582	23.0445	7.0411		29.582	1.4562	1.1859	29.582	8.5821	2.3756		29.582	6.7063	4.2019	29.582	6.4	5
29.7619	38.6927	4.6351	29.762	5.9577	4.8179		29.762	2.759	6.1168	29.762	2.684	3.6739	29.762	23.6276	7.1312		29.762	1.8357	1.2302	29.762	8.4372	2.7779		29.762	6.9153	4.3497	29.762	8.32	4.79
29.9423	40.7774	4.3361	29.942	6.5522	4.7524		29.942	2.86	6.1048	29.942	2.754	3.7102	29.942	24.1578	6.9859		29.942	1.9058	1.1323	29.942	8.1996	3.0082		29.942	7.1214	4.3014	29.942	8.12	4.66
30.1227	42.4387	4.3022	30.123	6.732	4.9226		30.123	2.983	5.8379	30.123	2.703	3.5547	30.123	25.2356	6.7641		30.123	1.8803	1.2454	30.123	9.0207	2.9905		30.123	8.2595	4.309	30.123	6.78	4.58
30.303	41.9148	4.5213	30.303	6.8325	5.1269		30.303	3.094	5.5567	30.303	2.771	3.7166	30.303	25.801	7.1585		30.303	1.9822	1.3509	30.303	9.7959	3.3105		30.303	9.3004	4.2776	30.303	5.91	4.68
30.4834	42.1464	4.7605	30.483	6.7241	5.0419		30.483	2.999	5.5881	30.483	2.778	3.7212	30.483	24.7525	7.7201		30.483	2.2025	1.3632	30.483	10.9485	3.4411		30.483	9.6878	4.1035	30.483	5.59	4.67
30.6638	43.7273	5.2214	30.664	6.8949	5.0174		30.664	2.828	5.423	30.664	2.616	3.6534	30.664	23.8247	8.2951		30.664	1.8268	1.2866	30.664	10.9902	3.1901		30.664	9.1067	4.179	30.664	5.81	4.54
30.8442	45.6781	5.0635	30.844	7.3838	4.8225		30.844	2.852	5.8548	30.844	2.732	3.5483	30.844	24.804	7.8495		30.844	1.3382	1.2921	30.844	10.1477	2.9377		30.844	10.2072	4.1424	30.844	6.19	4.9
31.0245	47.0419	4.7735	31.025	7.9334	4.9715		31.025	2.725	6.0678	31.025	2.951	3.5579	31.025	25.0124	7.76		31.025	1.2457	1.3899	31.025	9.4667	2.8574		31.025	12.504	4.2121	31.025	6.43	4.95
31.2049	44.401	4.4825	31.205	8.8637	5.4443		31.205	2.609	6.1838	31.205	2.861	3.399	31.205	25.0636	7.4839		31.205	1.201	1.5432	31.205	8.4245	3.1133		31.205	12.6886	4.2616	31.205	5.56	4.59
31.3853	40.7798	4.4143	31.385	10.3886	5.6267		31.385	2.628	6.121	31.385	3.211	3.3918	31.385	25.4275	8.3445		31.385	1.2164	1.3316	31.385	7.7935	2.9009		31.385	11.9635	4.2698	31.385	5.6	5.09
31.5657	39.9869	4.4365	31.566	11.4658	5.6667		31.566	2.564	6.4041	31.566	3.497	3.639	31.566	26.9992	9.4402		31.566	1.5249	1.2768	31.566	8.7134	2.8157		31.566	11.0739	4.0733	31.566	5.32	5.08
31.746	40.8132	4.3951	31.746	12.2298	5.2737		31.746	2.781	6.2797	31.746	3.321	3.8094	31.746	28.9405	9.2749		31.746	2.0066	1.2823	31.746	10.163	2.7607		31.746	9.6701	4.0914	31.746	5.56	4.97
31.9264	43.0057	4.5448	31.926	12.8809	5.1429		31.926	2.694	6.2567	31.926	3.034	3.7249	31.926	28.607	9.5222		31.926	2.4886	1.325	31.926	11.265	3.0105		31.926	9.7365	4.1008	31.926	5.25	4.72
32.1068	45.0774	4.8197	32.107	12.3469	5.2002		32.107	2.687	6.2314	32.107	3.17	3.7196	32.107	24.7247	9.3536		32.107	2.2962	1.5864	32.107	11.4251	3.7375		32.107	9.8808	4.1976	32.107	5.31	4.67
32.2872	49.0121	5.0237	32.287	11.0574	5.1588		32.287	2.629	6.1643	32.287	3.167	3.796	32.287	22.2589	9.1359		32.287	2.1887	1.4002	32.287	11.1132	3.739		32.287	9.2797	4.2505	32.287	6.6	4.91
32.4675	52.0384	5.0759	32.468	9.5374	4.8196		32.468	2.654	5.9865	32.468	2.919	3.8254	32.468	20.4871	9.7412		32.468	2.2094	1.2582	32.468	10.8475	3.2356		32.468	9.5817	4.2642	32.468	6.6	4.87
32.6479	53.1537	5.2082	32.648	8.8367	4.6012		32.648	2.836	5.7342	32.648	2.703	4.0452	32.648	20.8467	9.6962		32.648	2.1751	1.208	32.648	11.3225	2.7917		32.648	9.701	3.9919	32.648	6.56	5.4
32.8283	50.0107	5.489	32.828	9.0724	4.6047		32.828	3.078	5.2439	32.828	2.732	4.5831	32.828	21.7365	9.04		32.828	2.1807	1.2689	32.828	12.7051	2.5267		32.828	9.028	3.8579	32.828	6.28	5.3
33.0087	47.4329	5.6456	33.009	10.2789	4.7932		33.009	2.878	5.1026	33.009	2.983	4.7612	33.009	22.2182	8.606		33.009	2.2296	1.2469	33.009	14.2847	2.3211		33.009	8.4039	4.0007	33.009	6.7	5.67
33.189	50.7636	5.9034	33.189	10.8814	4.7911		33.189	2.761	5.3711	33.189	2.985	4.4097	33.189	23.0884	8.2101		33.189	2.2158	1.3821	33.189	15.3859	2.2706		33.189	8.3489	4.0305	33.189	6.34	6.12
33.3694	56.0696	6.8462	33.369	10.9465	4.6651		33.369	2.567	5.349	33.369	2.755	3.9993	33.369	24.5436	7.8895		33.369	1.8161	1.3101	33.369	13.0687	2.2357		33.369	8.2637	3.9677	33.369	6.31	5.49
33.5498	60.4652	7.6045	33.55	10.0508	4.6156		33.55	2.563	5.4293	33.55	2.919	3.8967	33.55	25.6315	7.7248		33.55	1.4539	1.357	33.55	10.7833	2.3075		33.55	8.3973	3.9365	33.55	5.8	5.39
33.7302	63.4242	8.2787	33.73	9.7481	4.4466		33.73	2.659	5.4828	33.73	3.361	3.762	33.73	27.3337	7.4764		33.73	1.265	1.4123	33.73	10.2229	2.2174		33.73	10.205	3.9774	33.73	5.62	5.03
33.9105	63.7171	8.5586	33.911	11.4776	4.4356		33.911	2.75	5.4577	33.911	3.243	3.8987	33.911	29.0615	7.1181		33.911	1.3535	1.2436	33.911	11.1644	2.0742		33.911	10.4911	4.1186	33.911	6.47	4.99
34.0909	63.8457	7.5382	34.091	12.2456	4.4679		34.091	2.686	5.8288	34.091	3.005	3.9797	34.091	29.0589	7.1157		34.091	1.6869	1.3941	34.091	11.4704	2.2063		34.091	9.29	4.0907	34.091	6.55	5.31
34.2713	63.2767	6.1529	34.271	12.9759	4.8162		34.271	2.658	6.1423	34.271	3.158	4.1704	34.271	27.8627	7.0183		34.271	1.6147	1.3607	34.271	11.3031	2.2172		34.271	10.4836	4.1179	34.271	7.28	5.48
34.4517	64.3703	5.2383	34.452	12.9366	5.0121		34.452	2.56	6.2049	34.452	3.009	3.9509	34.452	26.2943	6.8647		34.452	1.3383	1.3897	34.452	10.6046	2.2779		34.452	12.5468	4.192	34.452	8.21	5.45
34.632	70.6989	4.8468	34.632	11.2989	5.1082		34.632	2.469	5.7919	34.632	3.044	3.8193	34.632	24.7511	7.1721		34.632	1.5845	1.3324	34.632	10.7115	2.4666		34.632	10.2274	4.1721	34.632	6.97	5.12
34.8124	78.1953	4.7619	34.812	9.7491	5.1522		34.812	2.528	5.7072	34.812	2.936	3.6273	34.812	24.6939	7.3692		34.812	1.8672	1.2217	34.812	11.6596	2.844		34.812	8.2781	4.131	34.812	6.09	5.18
34.9928	80.3036	4.7664	34.993	9.4204	4.9355		34.993	2.412	6.0923	34.993	2.847	3.7574	34.993	25.4337	7.7633		34.993	2.1907	1.1705	34.993	12.4822	3.0136		34.993	8.2454	4.141	34.993	6.56	5.42
35.1732	78.8973	4.8769	35.173	9.2625	4.5657		35.173	2.617	6.2854	35.173	2.852	3.7869	35.173	28.3268	7.8403		35.173	2.1133	1.2439	35.173	12.7462	2.9401		35.173	8.2621	4.1545	35.173	5.72	5.27
35.3535	73.1908	4.8065	35.354	8.6465	4.5172		35.354	2.795	5.6824	35.354	2.998	3.7993	35.354	30.6557	7.8634		35.354	2.0994	1.1283	35.354	12.091	2.7725		35.354	7.6356	4.1558	35.354	5.16	6.38
35.5339	71.1786	5.0685	35.534	8.6178	4.6598		35.534	2.961	5.6462	35.534	3.047	3.7239	35.534	31.5249	8.0722		35.534	1.6415	1.2603	35.534	10.5826	2.6185		35.534	7.2626	4.0745	35.534	5.64	6.83
35.7143	72.7532	4.9608	35.714	9.2626	4.9051		35.714	2.974	5.8603	35.714	3.103	3.9383	35.714	33.3774	9.0256		35.714	1.7315	1.2254	35.714	9.539	2.4448		35.714	7.9619	4.1967	35.714	6.21	6.05
35.8947	69.1568	5.3376	35.895	9.2559	5.2075		35.895	2.686	6.1028	35.895	3.349	3.9579	35.895	34.6523	9.4349		35.895	1.8664	1.2804	35.895	9.4626	2.2684		35.895	9.4099	4.1982	35.895	6.26	6.65
36.075	66.863	5.3492	36.075	9.2282	5.2583		36.075	2.552	5.8322	36.075	3.258	4.1438	36.075	37.2895	9.3766		36.075	1.8214	1.3328	36.075	10.523	2.1663		36.075	11.7968	4.0081	36.075	5.76	7.19
36.2554	66.5571	5.0301	36.255	8.8066	4.8323		36.255	2.72	5.9541	36.255	3.226	4.0972	36.255	41.387	9.405		36.255	1.5588	1.3328	36.255	11.1769	2.1831		36.255	16.1619	4.1112	36.255	4.92	6.95
36.4358	62.6534	4.8959	36.436	8.7942	4.6609		36.436	2.774	5.8339	36.436	3.05	4.1707	36.436	41.1968	9.6667		36.436	1.4729	1.3811	36.436	10.9481	2.5918		36.436	19.1825	4.1019	36.436	4.73	5.66
36.6162	60.2949	4.768	36.616	9.5468	4.6838		36.616	2.72	6.0346	36.616	2.912	4.1009	36.616	37.9133	9.6178		36.616	1.564	1.2553	36.616	10.1665	2.567		36.616	17.779	4.1999	36.616	4.82	5.52
36.7965	60.024	4.8974	36.797	11.0149	4.8995		36.797	2.513	6.1152	36.797	2.741	4.1719	36.797	35.0069	9.1238		36.797	1.5558	1.3133	36.797	10.0892	2.2698		36.797	19.2139	4.2423	36.797	5.21	4.87
36.9769	59.2701	4.8039	36.977	11.6572	4.9265		36.977	2.578	6.4506	36.977	2.818	4.5002	36.977	33.5033	8.7145		36.977	1.6362	1.3472	36.977	10.6972	2.4329		36.977	20.3626	4.1957	36.977	4.85	4.87
37.1573	58.0038	4.8459	37.157	12.8863	4.7606		37.157	2.831	6.5903	37.157	2.608	5.1212	37.157	33.4634	8.7201		37.157	1.4771	1.3105	37.157	9.6649	2.5921		37.157	19.3444	4.1451	37.157	4.56	5.28
37.3377	53.2198	4.6643	37.338	15.2402	4.5391		37.338	2.83	5.9453	37.338	2.455	5.183	37.338	33.8012	8.9058		37.338	1.4071	1.2535	37.338	8.9541	2.7135		37.338	23.0052	4.019	37.338	4.29	5.04
37.518	48.5037	4.7518	37.518	18.0696	4.9284		37.518	2.861	5.907	37.518	2.464	4.7901	37.518	34.2727	8.7165		37.518	1.6685	1.3734	37.518	8.7812	2.6232		37.518	26.9913	4.0004	37.518	4.31	5.31
37.6984	44.9338	5.1177	37.698	19.1529	4.8777		37.698	2.92	5.8624	37.698	2.584	4.1672	37.698	34.9332	8.9415		37.698	1.7743	1.3695	37.698	10.2143	2.9728		37.698	26.7861	4.1778	37.698	4.7	5.15
37.8788	39.9985	5.1933	37.879	19.2431	4.7081		37.879	2.781	5.4584	37.879	2.556	4.0415	37.879	36.0482	9.2189		37.879	1.5284	1.3913	37.879	11.5665	4.1662		37.879	24.7396	4.3049	37.879	4.64	5.41
38.0592	38.4706	5.6297	38.059	18.5651	4.6327		38.059	2.597	6.0426	38.059	2.412	3.8886	38.059	39.6936	9.8955		38.059	1.4367	1.6301	38.059	12.3484	4.3449		38.059	22.3548	4.2226	38.059	4.63	5.18
38.2395	39.5352	6.4964	38.24	17.3846	4.5451		38.24	2.522	6.6056	38.24	2.69	3.7375	38.24	45.7244	10.314		38.24	1.4276	1.6844	38.24	12.1742	3.7525		38.24	20.8532	4.0699	38.24	4.65	5.5
38.4199	36.5182	7.406	38.42	17.1058	4.4943		38.42	2.786	6.883	38.42	2.764	3.6945	38.42	49.363	9.8497		38.42	1.8337	1.5785	38.42	10.7275	3.3732		38.42	21.1599	4.1326	38.42	4.73	5.09
38.6003	31.8807	8.4595	38.6	16.2545	4.7253		38.6	2.894	7.3719	38.6	2.635	3.8707	38.6	50.0161	9.5051		38.6	1.7633	1.6166	38.6	9.8959	3.2477		38.6	20.5648	4.0873	38.6	4.95	5.56
38.7807	29.2455	10.4618	38.781	15.142	4.741		38.781	2.851	7.9494	38.781	2.789	3.9459	38.781	51.802	9.8109		38.781	1.7928	1.5742	38.781	10.2133	3.2425		38.781	19.3686	4.1481	38.781	5.21	5.88
38.961	28.5131	15.033	38.961	13.723	5.2308		38.961	2.585	7.3749	38.961	2.64	3.9549	38.961	51.0246	9.5499		38.961	2.336	1.7054	38.961	10.135	3.2276		38.961	18.7034	4.2242	38.961	5.1	5.68
39.1414	28.0487	22.3564	39.141	11.4068	5.7553		39.141	2.516	6.3905	39.141	2.578	4.1673	39.141	48.7953	8.9605		39.141	2.7011	1.4805	39.141	10.827	3.1848		39.141	17.4198	4.2317	39.141	5.23	5.4
39.3218	29.2069	30.8425	39.322	10.3772	6.3076		39.322	2.583	5.5133	39.322	2.444	4.0331	39.322	44.9292	8.4953		39.322	2.9933	1.4342	39.322	12.1734	3.3173		39.322	15.4796	4.0572	39.322	6.42	5.35
39.5022	31.8591	39.0632	39.502	10.9473	6.0548		39.502	2.656	5.0714	39.502	2.58	4.0496	39.502	45.6905	7.7469		39.502	3.605	1.5016	39.502	13.167	3.1933		39.502	15.5147	4.0297	39.502	7.31	5.27
39.6825	35.0603	44.9542	39.683	12.7863	5.2727		39.683	2.833	4.8996	39.683	2.553	4.1236	39.683	46.3666	7.4393		39.683	3.1306	1.3511	39.683	13.2647	3.3288		39.683	14.4446	4.1468	39.683	5.54	5.33
39.8629	34.9858	47.6847	39.863	14.423	4.9453		39.863	2.815	4.7834	39.863	2.893	4.1303	39.863	46.0529	7.3905		39.863	2.4524	1.3463	39.863	11.6267	4.1516		39.863	13.0384	4.1663	39.863	4.53	5.19
40.0433	33.171	44.4583	40.043	15.6285	4.7879		40.043	2.782	4.8232	40.043	2.866	4.204	40.043	45.9501	7.5686		40.043	2.2919	1.5304	40.043	10.1911	3.978		40.043	12.8451	4.0752	40.043	4.56	5.12
40.2237	31.5116	40.8015	40.224	16.2456	4.6108		40.224	2.736	4.6782	40.224	2.958	4.1678	40.224	45.4161	7.5068		40.224	2.2178	1.5051	40.224	9.755	3.2195		40.224	14.0079	4.3033	40.224	5.14	5.48
40.404	30.4889	34.8607	40.404	17.0766	4.7452		40.404	2.711	4.55	40.404	3.081	4.1231	40.404	45.3722	7.468		40.404	2.4289	1.6032	40.404	9.5854	2.7476		40.404	15.9755	4.3174	40.404	5.73	5.4
40.5844	30.1838	27.7745	40.584	18.668	4.938		40.584	2.762	4.4325	40.584	2.986	3.9027	40.584	46.9015	7.7562		40.584	2.7806	1.7044	40.584	10.6525	2.5665		40.584	18.8819	4.3405	40.584	5.65	5.52
40.7648	29.8641	22.9002	40.765	19.3362	4.5987		40.765	2.82	4.5827	40.765	2.802	4.036	40.765	47.2253	8.0216		40.765	2.8004	1.575	40.765	10.6599	2.345		40.765	19.8166	4.259	40.765	5.14	5.48
40.9452	30.2019	21.1559	40.945	19.0174	4.6056		40.945	2.824	4.5498	40.945	2.613	4.1152	40.945	45.2872	8.5165		40.945	2.9879	1.4935	40.945	10.2516	2.7457		40.945	20.3224	4.4517	40.945	4.92	5.54
41.1255	29.6663	21.9807	41.126	19.0242	4.5727		41.126	2.564	4.3787	41.126	2.642	3.8854	41.126	43.5314	8.6461		41.126	2.5477	1.2584	41.126	10.539	3.0026		41.126	20.6782	4.5059	41.126	5.3	6.14
41.3059	28.3856	21.9609	41.306	21.0729	4.6663		41.306	2.582	4.5138	41.306	2.875	3.7904	41.306	42.6286	8.648		41.306	1.7572	1.3214	41.306	10.8725	3.3107		41.306	21.696	4.4082	41.306	5.66	6.53
41.4863	26.6557	21.498	41.486	24.1222	4.9053		41.486	2.676	4.536	41.486	2.857	3.7482	41.486	43.6578	9.2012		41.486	1.6628	1.2661	41.486	11.9407	2.895		41.486	21.3367	4.4759	41.486	5.93	6.33
41.6667	24.707	21.5658	41.667	25.9891	4.8327		41.667	2.743	4.7233	41.667	3.118	3.8016	41.667	43.2827	10.1419		41.667	1.9742	1.2846	41.667	12.2948	2.4912		41.667	20.9215	4.5904	41.667	6.27	5.9
41.847	24.9529	23.918	41.847	26.1054	4.864		41.847	2.576	4.8292	41.847	3.153	3.8874	41.847	41.9765	10.0465		41.847	2.4084	1.2809	41.847	11.4985	2.3932		41.847	22.4343	4.2791	41.847	6.18	6.17
42.0274	26.1807	26.3944	42.027	26.8281	5.0109		42.027	2.403	5.0506	42.027	2.987	3.8797	42.027	40.7516	9.5096		42.027	2.6575	1.3162	42.027	10.7363	2.4924		42.027	21.8326	4.2115	42.027	5.73	6.1
42.2078	26.3433	26.1683	42.208	27.7887	5.034		42.208	2.38	5.1652	42.208	2.987	3.8893	42.208	40.9271	8.5915		42.208	3.641	1.2798	42.208	11.2811	2.405		42.208	18.911	4.4301	42.208	5.27	5.77
42.3882	28.2683	24.3363	42.388	27.9516	5.0258		42.388	2.456	5.379	42.388	2.991	3.9264	42.388	42.3233	8.2751		42.388	3.3614	1.502	42.388	13.2101	2.197		42.388	18.4414	4.4136	42.388	6.18	6.02
42.5685	32.1213	22.2918	42.569	26.9749	4.9162		42.569	2.519	5.3813	42.569	3.032	4.0532	42.569	42.9741	8.1509		42.569	2.5725	1.5074	42.569	15.1632	2.2743		42.569	18.0966	4.3496	42.569	6.49	5.88
42.7489	34.0849	20.1765	42.749	26.2226	5.1007		42.749	2.501	4.8835	42.749	2.894	4.1931	42.749	41.4854	8.2148		42.749	1.9108	1.3688	42.749	17.5205	2.3799		42.749	18.1721	4.1189	42.749	6.07	6.09
42.9293	38.3592	19.8346	42.929	27.3209	5.3282		42.929	2.493	4.8909	42.929	2.684	4.1302	42.929	38.9582	8.1698		42.929	2.1981	1.356	42.929	17.7641	2.362		42.929	18.7529	4.0947	42.929	6.21	5.87
43.1097	45.0308	21.7479	43.11	28.5383	5.0415		43.11	2.62	5.2974	43.11	2.783	3.9195	43.11	39.4065	8.6865		43.11	2.6467	1.5714	43.11	16.0737	2.3055		43.11	19.9531	4.198	43.11	5.3	5.1
43.29	48.3797	24.9735	43.29	29.4077	4.9051		43.29	2.636	5.0212	43.29	2.824	3.9878	43.29	40.5689	9.4638		43.29	2.4811	1.5592	43.29	14.9325	2.4415		43.29	18.7005	4.1261	43.29	5.14	5.08
43.4704	49.9632	24.8416	43.47	28.747	5.0887		43.47	2.726	4.8017	43.47	2.8	4.0054	43.47	42.588	11.0706		43.47	1.7996	1.6628	43.47	16.6445	2.4676		43.47	19.2694	4.1885	43.47	5.6	5.11
43.6508	51.7816	22.8066	43.651	27.5643	5.3132		43.651	2.721	5.0412	43.651	3.048	4.2004	43.651	42.4916	12.4035		43.651	1.5876	1.6781	43.651	17.9393	2.254		43.651	18.0645	4.2982	43.651	7.05	5.22
43.8312	54.4098	21.1767	43.831	26.6752	5.4111		43.831	2.577	4.6742	43.831	3.091	4.3267	43.831	41.7681	13.6842		43.831	1.5156	1.5094	43.831	17.9472	2.1462		43.831	17.7382	4.3167	43.831	8.35	5.08
44.0115	57.3141	19.6819	44.012	27.1264	5.9242		44.012	2.406	4.7262	44.012	3.085	4.4166	44.012	41.5852	14.8762		44.012	1.6478	1.5683	44.012	19.4758	2.1045		44.012	21.5395	4.1978	44.012	7.6	5.23
44.1919	56.0249	18.1308	44.192	28.3064	6.2691		44.192	2.475	4.7041	44.192	3.043	4.4682	44.192	42.9064	15.8211		44.192	1.5982	1.655	44.192	21.8316	2.3582		44.192	20.992	4.144	44.192	7.34	5.45
44.3723	55.8921	14.3238	44.372	29.5185	5.8741		44.372	2.468	4.5369	44.372	3.061	4.5134	44.372	46.9496	14.9643		44.372	1.6083	1.3847	44.372	21.2656	2.7709		44.372	18.8632	4.011	44.372	6.98	6.09
44.5527	61.4192	13.1694	44.553	29.709	5.4576		44.553	2.668	4.6865	44.553	3.05	4.6359	44.553	49.0822	14.03		44.553	1.7663	1.391	44.553	20.6611	2.7887		44.553	16.5581	4.0976	44.553	7.16	6.42
44.733	70.0787	11.7195	44.733	29.701	4.8552		44.733	2.894	5.0202	44.733	2.836	4.7376	44.733	49.8936	13.857		44.733	2.0416	1.5472	44.733	19.6932	2.6444		44.733	15.2908	4.1882	44.733	8.52	6.02
44.9134	75.2109	11.4066	44.913	29.2821	4.8162		44.913	2.973	5.2953	44.913	3.088	4.9973	44.913	50.0144	14.3896		44.913	2.4574	1.5222	44.913	18.9352	2.8766		44.913	13.7457	4.1378	44.913	9.68	5.37
45.0938	76.6144	11.6335	45.094	29.6553	5.1738		45.094	2.54	5.2507	45.094	3.402	5.0616	45.094	50.9342	14.3795		45.094	2.3103	1.6657	45.094	17.8649	3.1352		45.094	12.1921	4.4029	45.094	10.07	5.34
45.2742	74.3101	10.6859	45.274	30.1664	5.241		45.274	2.638	5.7852	45.274	3.222	4.746	45.274	48.1557	13.8836		45.274	2.3116	1.7692	45.274	17.2197	3.0561		45.274	12.8835	4.4787	45.274	9.9	5.02
45.4545	70.4669	9.8139	45.455	31.1181	5.1032		45.455	2.762	6.6557	45.455	3.076	4.4397	45.455	46.5084	14.398		45.455	2.2188	1.9729	45.455	17.2001	2.8702		45.455	13.2195	4.5525	45.455	9.5	5.29
45.6349	68.5464	10.035	45.635	31.2811	5.1569		45.635	2.564	6.6187	45.635	3.145	4.4304	45.635	43.8225	14.0051		45.635	2.5639	1.9251	45.635	18.116	2.8355		45.635	13.9995	4.2539	45.635	10.78	5.08
45.8153	62.9829	10.2882	45.815	31.0478	5.0397		45.815	2.511	6.358	45.815	3.277	4.275	45.815	41.4787	13.044		45.815	2.516	1.7194	45.815	18.3032	2.8545		45.815	13.5973	4.2595	45.815	10.56	5.44
45.9957	54.5176	10.2082	45.996	31.3144	5.2271		45.996	2.595	6.5609	45.996	3.335	4.4602	45.996	39.2621	12.7467		45.996	2.3938	1.6375	45.996	18.5232	2.4898		45.996	14.2701	4.3516	45.996	9.61	5.24
46.176	50.9078	10.5712	46.176	30.7476	5.3705		46.176	2.602	6.5551	46.176	3.095	4.5596	46.176	39.6532	12.7469		46.176	3.0345	1.4143	46.176	18.3707	2.4345		46.176	14.9485	4.2543	46.176	9.79	5.36
46.3564	49.681	11.3601	46.356	30.3292	5.6464		46.356	2.846	6.8343	46.356	3.022	4.8022	46.356	42.8513	13.5271		46.356	3.412	1.5187	46.356	17.5715	2.5165		46.356	16.22	4.7717	46.356	10.06	5.3
46.5368	49.5382	11.8491	46.537	29.5725	5.7366		46.537	2.858	6.4986	46.537	3.013	4.8949	46.537	44.1699	14.3469		46.537	3.1335	1.3962	46.537	17.3348	2.6989		46.537	15.736	4.9621	46.537	9.06	5.44
46.7172	48.3299	12.0877	46.717	30.4726	5.5029		46.717	2.736	6.4694	46.717	3.183	4.9894	46.717	44.9497	14.7293		46.717	2.4927	1.535	46.717	17.7667	2.667		46.717	14.5792	4.4262	46.717	9.52	5.79
46.8975	46.7366	12.245	46.898	31.9035	5.2602		46.898	2.44	6.2805	46.898	3.514	5.2867	46.898	43.8415	15.0365		46.898	2.4007	1.4087	46.898	18.9512	2.438		46.898	13.8671	4.2388	46.898	9.5	5.64
47.0779	43.9194	10.6823	47.078	33.9517	5.0263		47.078	2.477	6.0567	47.078	3.921	5.6794	47.078	42.1584	15.9771		47.078	2.551	1.6226	47.078	19.7856	2.315		47.078	12.8053	4.4264	47.078	8.9	6.15
47.2583	41.0861	8.8715	47.258	36.0581	4.9539		47.258	2.478	5.9271	47.258	3.864	5.4371	47.258	40.3718	16.8423		47.258	2.0568	1.5314	47.258	19.552	2.1834		47.258	10.508	4.3448	47.258	9.98	6.2
47.4387	42.5083	6.8111	47.439	37.2546	4.9726		47.439	2.654	6.5867	47.439	3.464	5.5996	47.439	41.5389	17.4761		47.439	2.1027	1.5202	47.439	20.2768	2.3282		47.439	9.2517	4.3601	47.439	10.82	5.92
47.619	46.0766	5.6193	47.619	35.9781	5.272		47.619	2.578	6.7157	47.619	3.24	6.2872	47.619	41.0889	16.8477		47.619	2.3533	1.5487	47.619	21.1147	2.694		47.619	8.9625	4.4122	47.619	11.03	5.6
47.7994	50.3721	5.018	47.799	35.0633	5.6239		47.799	2.608	6.6033	47.799	3.4	6.2038	47.799	39.4558	15.6855		47.799	2.6615	1.5922	47.799	19.6775	3.007		47.799	9.0975	4.3469	47.799	10.4	6
47.9798	54.1906	4.7424	47.98	35.9938	5.4846		47.98	2.381	6.3876	47.98	3.944	6.0057	47.98	38.8995	14.1434		47.98	2.3112	1.6044	47.98	17.4406	3.6696		47.98	9.7757	4.3483	47.98	9.99	5.77
48.1602	54.7562	5.2205	48.16	37.0979	5.5037		48.16	2.56	6.1281	48.16	4.496	5.3754	48.16	39.7803	13.4143		48.16	2.2193	1.8047	48.16	16.6666	3.5904		48.16	12.9985	4.4901	48.16	9.17	5.77
48.3405	55.1989	5.0273	48.341	37.8539	5.5819		48.341	2.697	5.7788	48.341	4.513	4.8967	48.341	40.4515	13.8841		48.341	2.6182	1.7376	48.341	16.6635	3.0803		48.341	16.2113	4.3922	48.341	8.73	5.72
48.5209	54.0324	4.4928	48.521	41.0716	5.4201		48.521	2.651	5.8963	48.521	4.448	4.5642	48.521	41.4994	14.6092		48.521	2.9824	1.7971	48.521	16.4338	2.7335		48.521	15.1143	4.9247	48.521	9.46	5.51
48.7013	53.4758	4.4319	48.701	44.81	5.4414		48.701	2.582	6.0808	48.701	3.959	4.5188	48.701	43.5808	15.4314		48.701	2.7352	1.7598	48.701	14.8975	2.6013		48.701	13.478	5.358	48.701	10.18	5.66
48.8817	53.8228	4.3976	48.882	47.5713	5.5418		48.882	2.512	6.3568	48.882	3.468	4.5303	48.882	45.7342	16.2396		48.882	2.537	1.694	48.882	14.5141	2.3513		48.882	14.7504	5.9103	48.882	9.25	5.19
49.062	53.8234	4.5474	49.062	50.3165	5.9291		49.062	2.604	6.332	49.062	3.901	4.3217	49.062	46.5823	17.4467		49.062	3.1586	1.5712	49.062	15.4571	2.3261		49.062	14.4289	5.5356	49.062	8.04	5.11
49.2424	54.3301	4.3008	49.242	52.3478	6.502		49.242	2.856	6.4815	49.242	4.03	4.4385	49.242	46.5948	17.4592		49.242	3.5696	1.5521	49.242	15.2811	2.4082		49.242	12.8226	5.0878	49.242	7.96	5.23
49.4228	62.4252	4.3821	49.423	52.7795	7.0245		49.423	3.029	6.9412	49.423	3.904	4.4489	49.423	49.371	18.9774		49.423	3.2768	1.7086	49.423	14.7692	2.4918		49.423	12.8393	4.6235	49.423	8.51	4.93
49.6032	69.0482	4.2627	49.603	54.5173	6.8671		49.603	2.86	6.8915	49.603	3.635	4.4728	49.603	51.5962	22.1553		49.603	2.7837	1.5858	49.603	15.191	2.6506		49.603	15.32	4.6018	49.603	10.06	4.95
49.7836	66.3947	4.395	49.784	55.3195	6.9089		49.784	2.884	6.3822	49.784	3.542	4.5556	49.784	52.5393	24.8949		49.784	2.3305	1.8729	49.784	15.268	2.503		49.784	18.6375	4.5553	49.784	10.67	4.9
49.9639	62.4784	4.3524	49.964	55.9922	7.238		49.964	2.889	5.875	49.964	3.592	4.5978	49.964	54.7967	25.4554		49.964	1.9418	1.69	49.964	13.1574	2.6741		49.964	20.8365	4.6635	49.964	8.93	5.05
50.1443	64.4069	4.4328	50.144	56.9702	7.5262		50.144	2.818	5.5163	50.144	3.709	4.9451	50.144	55.907	25.5637		50.144	1.9517	1.5614	50.144	11.2167	2.7878		50.144	23.6831	4.8858	50.144	7.54	4.91
50.3247	68.4829	4.9677	50.325	56.6669	7.3559		50.325	2.761	5.291	50.325	3.698	5.1325	50.325	59.0056	24.7969		50.325	2.1295	1.4343	50.325	10.7208	2.9024		50.325	22.7645	4.9272	50.325	7.6	4.82
50.5051	69.2197	5.4598	50.505	55.2595	7.1714		50.505	2.982	5.1424	50.505	3.674	5.6098	50.505	62.7448	25.7854		50.505	2.7305	1.6805	50.505	11.0283	2.6747		50.505	19.5918	4.9478	50.505	7.61	5.21
50.6854	68.6553	5.1647	50.685	55.933	7.1502		50.685	3.002	5.17	50.685	3.552	5.9673	50.685	68.1265	25.5744		50.685	2.8651	1.7102	50.685	11.6909	2.5442		50.685	18.4762	4.9582	50.685	7.19	5.23
50.8658	66.8402	4.6094	50.866	54.6223	7.738		50.866	2.933	5.0895	50.866	3.39	5.4331	50.866	70.1072	24.4828		50.866	2.4476	1.7559	50.866	11.9758	2.3849		50.866	19.717	5.0758	50.866	7.23	5.03
51.0462	65.2964	4.4444	51.046	52.0488	8.4493		51.046	2.748	5.2325	51.046	3.031	5.3633	51.046	68.5784	23.6488		51.046	2.092	1.737	51.046	13.0585	2.4792		51.046	20.9187	5.0363	51.046	7.19	4.82
51.2266	64.7658	4.2218	51.227	49.8005	8.1905		51.227	2.707	5.1743	51.227	2.926	5.1895	51.227	66.664	23.8764		51.227	1.9436	1.6239	51.227	14.3809	2.4332		51.227	20.3005	4.9819	51.227	7.41	5.14
51.4069	63.4139	4.1347	51.407	48.0229	7.523		51.407	2.866	5.0928	51.407	2.921	4.853	51.407	63.7917	25.125		51.407	2.3844	1.8091	51.407	13.8042	2.5147		51.407	18.1372	4.9643	51.407	8.08	5.44
51.5873	61.3143	4.2548	51.587	48.6469	7.0561		51.587	2.926	5.4895	51.587	3.085	4.7115	51.587	61.062	28.1179		51.587	2.4464	1.7721	51.587	13.7737	2.4851		51.587	18.2053	4.9269	51.587	8	5.28
51.7677	60.3755	4.4413	51.768	51.8596	7.1971		51.768	3.048	5.9019	51.768	2.946	4.6777	51.768	57.816	31.2701		51.768	2.2792	1.7786	51.768	14.3735	2.4585		51.768	19.2759	4.9254	51.768	7.73	5.18
51.9481	60.1555	4.6184	51.948	53.645	7.8429		51.948	3.27	5.6871	51.948	2.948	4.9287	51.948	51.6674	34.0261		51.948	1.8618	1.7425	51.948	15.4431	2.3485		51.948	21.9335	4.9771	51.948	7.7	5.03
52.1284	62.8302	4.6186	52.128	56.3718	8.033		52.128	3.058	5.3174	52.128	3.116	4.8224	52.128	46.8381	37.1484		52.128	2.2017	1.8793	52.128	16.5721	2.5281		52.128	28.154	4.8972	52.128	7.85	4.87
52.3088	64.3713	4.3749	52.309	59.3577	7.5062		52.309	2.836	4.8708	52.309	2.933	4.9491	52.309	45.3846	38.0374		52.309	2.648	1.8795	52.309	17.205	2.6826		52.309	32.4052	4.9018	52.309	7.39	4.97
52.4892	60.406	4.3233	52.489	57.5051	6.7672		52.489	2.783	4.6391	52.489	3.048	5.0327	52.489	44.8244	38.9126		52.489	2.5276	1.9092	52.489	17.2984	2.9653		52.489	34.5074	4.7802	52.489	7.37	5.27
52.6696	55.602	4.2152	52.67	53.1639	6.0355		52.67	2.695	4.7977	52.67	3.303	5.2159	52.67	47.9777	37.1113		52.67	2.1217	1.8642	52.67	16.3733	2.8415		52.67	35.0257	5.0337	52.67	7.31	5.39
52.8499	53.1072	4.3125	52.85	51.8843	5.8755		52.85	2.732	4.7875	52.85	3.732	4.9465	52.85	49.7332	33.3713		52.85	2.2801	1.9748	52.85	16.6375	2.9235		52.85	33.9357	5.0029	52.85	6.93	5.1
53.0303	52.0332	4.3091	53.03	53.5153	6.2233		53.03	2.749	4.8044	53.03	3.989	4.7844	53.03	51.8267	30.1764		53.03	2.1936	1.9636	53.03	17.2937	3.0484		53.03	32.1537	4.8066	53.03	6.9	5.3
53.2107	55.1587	4.3698	53.211	57.1868	6.3345		53.211	2.658	4.8462	53.211	3.914	4.7955	53.211	52.5603	27.5364		53.211	2.132	2.2107	53.211	17.5063	3.048		53.211	28.318	5.1003	53.211	7.84	5.63
53.3911	54.7476	4.3057	53.391	62.3529	6.0201		53.391	2.806	5.1522	53.391	3.571	5.1132	53.391	55.7464	26.2819		53.391	2.5613	2.3038	53.391	19.0541	3.057		53.391	25.7757	5.0016	53.391	7.65	6.08
53.5714	55.9343	4.5448	53.571	67.199	5.8132		53.571	2.854	5.3875	53.571	3.101	5.3958	53.571	56.5401	26.882		53.571	2.5497	2.6276	53.571	20.9609	3.2701		53.571	26.365	4.8514	53.571	7.91	6.65
53.7518	57.3413	4.8621	53.752	69.4831	5.6518		53.752	2.839	5.0468	53.752	2.974	5.2842	53.752	52.5685	26.3863		53.752	2.5538	2.6914	53.752	23.4945	3.232		53.752	25.7569	5.0277	53.752	7.83	5.87
53.9322	64.161	4.7789	53.932	66.5755	5.6113		53.932	2.841	5.2861	53.932	3.083	5.0323	53.932	49.1119	26.4702		53.932	3.0921	2.365	53.932	25.3809	3.0275		53.932	23.9181	5.0109	53.932	7.74	6.07
54.1126	68.8327	4.5444	54.113	61.4954	5.6534		54.113	3.032	5.2414	54.113	3.042	5.2938	54.113	48.5292	27.5208		54.113	3.8588	1.9374	54.113	23.5334	3.0612		54.113	22.5665	4.8915	54.113	7.06	6.23
54.2929	73.4276	4.3305	54.293	59.0735	5.764		54.293	3.078	5.1354	54.293	3.082	5.8573	54.293	47.7754	29.306		54.293	3.4825	1.9465	54.293	20.5991	2.7874		54.293	22.3777	5.0491	54.293	6.95	5.7
54.4733	76.8592	4.1256	54.473	60.4268	5.82		54.473	2.795	4.9637	54.473	2.98	6.0464	54.473	45.7613	31.2717		54.473	2.8878	2.0387	54.473	18.6241	2.6598		54.473	23.7007	5.1438	54.473	7.22	5.85
54.6537	80.1483	4.02	54.654	61.8907	6.3684		54.654	2.546	4.9768	54.654	2.82	5.9207	54.654	44.1988	33.1177		54.654	2.5575	2.1026	54.654	18.2999	2.4868		54.654	26.3655	5.3315	54.654	7.17	6.01
54.8341	84.1706	4.1757	54.834	61.0004	7.0251		54.834	2.553	4.9298	54.834	2.796	5.6096	54.834	44.9877	33.344		54.834	2.3568	2.0893	54.834	18.4461	2.6623		54.834	28.3669	5.2959	54.834	7.45	6.1
55.0144	82.6819	4.1124	55.014	60.1095	7.8156		55.014	2.503	5.2864	55.014	2.802	5.802	55.014	45.7111	33.216		55.014	2.2348	2.2139	55.014	18.0201	2.6746		55.014	26.3185	5.3502	55.014	7.42	6.27
55.1948	81.0436	4.0685	55.195	59.7288	8.7018		55.195	2.542	5.6305	55.195	2.991	5.6182	55.195	45.6075	35.8652		55.195	2.7047	2.4168	55.195	17.1318	2.5293		55.195	20.4409	5.3858	55.195	6.78	7.23
55.3752	82.2523	3.9247	55.375	58.0187	9.4575		55.375	2.594	5.576	55.375	2.787	5.6697	55.375	46.3009	38.5554		55.375	2.7908	2.073	55.375	16.9678	2.5812		55.375	17.2364	5.3429	55.375	6.95	6.85
55.5556	86.4396	3.9974	55.556	58.2326	9.098		55.556	2.607	5.1663	55.556	2.812	6.1589	55.556	47.4526	43.6144		55.556	2.8739	2.1039	55.556	16.4287	3.0106		55.556	14.9553	5.1201	55.556	7.37	6.8
55.7359	90.2517	3.8843	55.736	59.3241	8.5646		55.736	2.601	5.0766	55.736	2.733	6.4934	55.736	48.008	48.4587		55.736	2.6884	2.3672	55.736	15.6689	3.3994		55.736	14.7273	5.1207	55.736	7.03	6.58
55.9163	87.0452	3.8221	55.916	60.1413	7.8942		55.916	2.718	4.7752	55.916	2.761	6.783	55.916	46.5235	51.2246		55.916	2.6558	2.5166	55.916	15.3269	3.3541		55.916	13.712	5.0274	55.916	7.02	6.63
56.0967	80.1352	3.8526	56.097	63.3838	7.7112		56.097	2.849	4.6776	56.097	2.821	6.9014	56.097	45.8327	52.4216		56.097	3.0509	2.4783	56.097	15.0471	2.9763		56.097	12.4387	5.2039	56.097	7.18	6.61
56.2771	79.787	3.9357	56.277	67.0873	8.3121		56.277	2.873	4.5315	56.277	3.142	6.6852	56.277	44.3906	49.8619		56.277	3.1369	2.3915	56.277	15.1528	2.718		56.277	13.4098	5.1958	56.277	7.64	6.42
56.4574	79.0669	3.8253	56.457	71.5109	9.3007		56.457	2.945	4.4612	56.457	3.352	6.6285	56.457	41.6764	49.0534		56.457	2.7313	2.2657	56.457	14.8788	3.3418		56.457	14.9855	5.1076	56.457	8.73	6.29
56.6378	73.4729	3.9133	56.638	74.9387	10.1101		56.638	2.804	4.6102	56.638	3.13	6.3998	56.638	41.0757	49.6984		56.638	2.2944	2.1619	56.638	15.1695	3.807		56.638	16.6731	5.0746	56.638	8.42	6.52
56.8182	65.7215	4.1328	56.818	76.5285	10.6769		56.818	2.78	4.7481	56.818	3.019	5.7461	56.818	39.3141	50.6441		56.818	2.6017	2.1514	56.818	15.9266	4.1397		56.818	18.1508	5.2325	56.818	7.33	6.45
56.9986	57.346	4.4013	56.999	80.6673	11.472		56.999	2.766	4.6501	56.999	3.117	5.7288	56.999	37.7793	49.525		56.999	2.9552	1.9047	56.999	17.2431	4.1026		56.999	19.7284	5.0736	56.999	7.3	6.45
57.1789	52.3404	4.5136	57.179	82.1483	12.0646		57.179	2.79	4.8828	57.179	3.42	5.4869	57.179	35.3649	48.8211		57.179	3.4312	2.0392	57.179	18.0969	3.7113		57.179	21.5429	5.0918	57.179	7.97	6.11
57.3593	50.9239	4.3451	57.359	83.919	12.2346		57.359	2.898	5.0867	57.359	3.472	5.5024	57.359	33.1035	47.7598		57.359	3.2851	1.939	57.359	18.6393	3.4986		57.359	24.828	4.9072	57.359	8.14	6.16
57.5397	49.204	4.269	57.54	81.2832	11.775		57.54	3.034	5.1216	57.54	3.191	5.4086	57.54	29.65	48.0613		57.54	3.1207	2.1122	57.54	18.4292	3.1177		57.54	30.3974	5.0596	57.54	8.18	6.2
57.7201	45.1157	4.7329	57.72	77.6937	11.2291		57.72	3.212	5.0909	57.72	2.951	5.5751	57.72	25.4024	48.3024		57.72	2.7858	2.1247	57.72	17.044	2.9337		57.72	39.4822	5.0498	57.72	8.88	6.79
57.9004	42.4889	4.9461	57.9	76.1927	11.6295		57.9	3.265	4.8177	57.9	2.691	5.7657	57.9	23.1863	51.2827		57.9	2.8916	2.1887	57.9	16.1506	2.9479		57.9	47.5148	4.9203	57.9	9.12	6.77
58.0808	38.5014	5.0179	58.081	76.738	14.4246		58.081	3.456	4.6457	58.081	2.918	5.5596	58.081	22.8653	53.6258		58.081	3.3648	2.1944	58.081	16.6838	2.9443		58.081	47.1988	4.9732	58.081	9.21	6.72
58.2612	32.6743	4.8621	58.261	75.2798	20.0127		58.261	3.714	4.9562	58.261	2.89	5.3418	58.261	22.0332	56.3557		58.261	3.3604	2.5443	58.261	16.6914	3.1484		58.261	41.8384	5.097	58.261	9.23	7.15
58.4416	28.6171	4.7091	58.442	75.7458	28.4517		58.442	3.717	5.3411	58.442	2.854	5.2431	58.442	20.3901	56.2359		58.442	3.447	2.9539	58.442	17.4731	3.1511		58.442	38.7161	4.9632	58.442	9.23	8.11
58.6219	22.3871	4.7133	58.622	76.9467	37.1008		58.622	3.768	5.3373	58.622	2.766	5.2925	58.622	19.0431	53.3543		58.622	4.356	3.1559	58.622	18.8115	3.0465		58.622	39.2953	4.9614	58.622	8.86	7.57
58.8023	16.1675	4.7252	58.802	77.7962	42.9605		58.802	4.039	5.0945	58.802	2.78	5.3223	58.802	18.598	46.4146		58.802	5.0685	3.257	58.802	19.3068	2.8702		58.802	37.6179	5.0035	58.802	10.5	6.52
58.9827	11.8984	4.532	58.983	78.9974	48.0678		58.983	3.971	4.9817	58.983	3.066	5.5472	58.983	18.7409	41.9414		58.983	4.8896	3.7415	58.983	19.2537	2.8047		58.983	38.4714	4.8854	58.983	13.01	6.17
59.1631	10.4823	4.2741	59.163	80.0426	50.9423		59.163	4.06	4.7566	59.163	3.368	5.4356	59.163	19.7379	40.0021		59.163	4.8363	3.9367	59.163	20.769	2.9239		59.163	41.5193	4.8634	59.163	14.78	6.45
59.3434	9.8773	4.2266	59.343	77.5723	51.132		59.343	4.077	4.658	59.343	3.472	5.4952	59.343	20.5935	37.4674		59.343	5.7669	3.3704	59.343	22.239	2.8843		59.343	42.4494	4.9331	59.343	14.97	6.09
59.5238	9.3512	4.0544	59.524	79.5951	48.3617		59.524	3.754	5.0157	59.524	3.333	5.5788	59.524	21.5351	33.5602		59.524	5.7808	2.811	59.524	22.6036	2.9178		59.524	41.8275	5.0106	59.524	15.13	5.75
59.7042	8.4306	4.0893	59.704	79.1409	47.4376		59.704	3.242	5.2796	59.704	3.406	5.5692	59.704	20.9647	31.1665		59.704	6.2794	2.7268	59.704	22.7596	2.8808		59.704	44.9263	4.8951	59.704	15.95	5.73
59.8846	8.1824	4.1338	59.885	75.3377	47.8657		59.885	3.461	5.9052	59.885	3.8	5.6736	59.885	19.1517	28.4857		59.885	6.6423	3.0537	59.885	24.4284	2.6992		59.885	49.1564	4.7479	59.885	16.9	5.82
60.0649	8.1792	4.1879	60.065	71.5944	45.7231		60.065	3.461	5.5522	60.065	3.642	6.3559	60.065	18.0776	26.6969		60.065	6.1012	3.4689	60.065	26.4654	2.6077		60.065	50.5374	4.7053	60.065	19.45	5.8
60.2453	7.738	4.2581	60.245	69.802	43.1498		60.245	3.379	5.3281	60.245	3.479	5.8301	60.245	17.589	23.9765		60.245	5.0683	3.1362	60.245	26.6433	2.8686		60.245	47.883	4.6428	60.245	20.68	5.97
60.4257	6.964	4.2261	60.426	69.4282	39.4981		60.426	3.637	5.2215	60.426	3.473	5.2406	60.426	17.7598	20.0398		60.426	4.6238	2.6207	60.426	25.1769	3.2043		60.426	47.6098	4.8927	60.426	19.57	5.61
60.6061	6.5196	4.3713	60.606	69.0844	35.4701		60.606	3.502	5.08	60.606	3.986	5.2393	60.606	18.1971	16.7988		60.606	4.1675	2.7984	60.606	25.1944	3.1447		60.606	48.5835	4.888	60.606	18	5.75
60.7864	6.2504	4.7608	60.786	66.5094	35.2773		60.786	3.411	5.6324	60.786	4.418	4.8707	60.786	19.227	13.5934		60.786	3.9502	2.7725	60.786	26.1562	3.1695		60.786	50.2571	5.1378	60.786	17.09	5.73
60.9668	5.8892	4.8351	60.967	63.9089	36.1053		60.967	3.688	5.7666	60.967	4.285	4.7509	60.967	19.7521	11.0273		60.967	3.9024	2.5875	60.967	27.4289	3.3109		60.967	53.0381	5.1795	60.967	17.35	5.73
61.1472	5.9718	4.6894	61.147	65.2142	34.6821		61.147	3.755	5.8101	61.147	4.304	4.9418	61.147	20.3079	9.8907		61.147	3.8749	2.4241	61.147	27.6424	3.0651		61.147	53.2834	5.1485	61.147	17.49	5.75
61.3276	5.953	4.4814	61.328	65.5411	32.7285		61.328	3.854	5.7611	61.328	3.723	4.9893	61.328	21.5379	9.1668		61.328	4.1311	2.4154	61.328	28.406	3.0222		61.328	52.854	4.9298	61.328	17.85	5.79
61.5079	5.5136	4.2182	61.508	63.6845	28.7963		61.508	3.666	5.7763	61.508	3.594	5.3195	61.508	21.6987	8.9203		61.508	4.1878	2.7332	61.508	29.2184	3.08		61.508	47.2404	5.1751	61.508	18.33	5.92
61.6883	5.224	4.5928	61.688	61.321	23.705		61.688	3.899	5.5395	61.688	3.892	5.5773	61.688	23.3809	8.252		61.688	4.5069	3.2583	61.688	30.2135	3.1277		61.688	41.6801	5.2152	61.688	19.35	6.48
61.8687	4.9529	4.5409	61.869	58.0517	19.8326		61.869	3.604	5.4994	61.869	3.981	6.2546	61.869	23.8931	8.3847		61.869	4.7243	3.133	61.869	29.586	3.7425		61.869	35.4558	5.248	61.869	20.89	6.51
62.0491	5.2072	4.7598	62.049	57.3072	17.5003		62.049	3.481	5.4098	62.049	3.537	6.7069	62.049	23.9047	8.2481		62.049	5.4062	2.8394	62.049	27.6357	5.247		62.049	30.4154	5.3613	62.049	23.53	6.26
62.2294	5.1077	4.6629	62.229	58.1309	15.0311		62.229	3.468	5.8423	62.229	3.058	7.0972	62.229	24.0117	7.8767		62.229	5.1786	2.6557	62.229	27.0455	5.9573		62.229	26.9311	5.8445	62.229	24.15	5.86
62.4098	5.0433	4.606	62.41	59.3319	15.3371		62.41	3.43	5.7846	62.41	3.244	7.336	62.41	22.1246	7.6793		62.41	4.1599	2.4969	62.41	27.3756	6.2402		62.41	24.3388	5.8293	62.41	23.97	5.49
62.5902	5.3275	4.4465	62.59	59.0739	19.9436		62.59	3.437	6.1109	62.59	3.758	7.109	62.59	21.1371	7.5267		62.59	3.8746	2.4609	62.59	29.6147	5.3873		62.59	22.7512	5.7897	62.59	23.52	5.49
62.7706	5.4352	4.4507	62.771	59.9848	26.986		62.771	3.449	6.0538	62.771	3.906	6.32	62.771	20.7313	7.6583		62.771	4.1212	2.267	62.771	30.2098	4.476		62.771	24.4445	5.4418	62.771	26.13	5.56
62.9509	5.4504	4.5194	62.951	59.5457	34.8398		62.951	3.444	5.6746	62.951	4.071	5.8074	62.951	20.9702	7.8141		62.951	4.4173	2.2514	62.951	30.9797	4.0981		62.951	31.061	5.3429	62.951	27.06	5.78
63.1313	5.1544	4.4703	63.131	56.6896	41.0672		63.131	3.656	5.2664	63.131	3.694	5.4517	63.131	21.3178	7.9524		63.131	4.2107	2.3199	63.131	31.4959	3.7662		63.131	38.9063	5.3311	63.131	26.5	5.64
63.3117	4.5524	4.5217	63.312	55.1245	42.9309		63.312	3.706	5.289	63.312	3.46	5.2259	63.312	20.2249	8.4005		63.312	4.3076	2.5588	63.312	31.8471	3.4191		63.312	48.1183	5.3357	63.312	26.08	5.61
63.4921	4.4938	4.5789	63.492	56.0464	43.668		63.492	3.621	5.606	63.492	3.482	5.2925	63.492	19.2863	8.2046		63.492	4.5385	2.6879	63.492	31.6465	3.3609		63.492	51.0672	5.4433	63.492	24.64	5.66
63.6724	5.0995	4.4347	63.672	56.7551	43.9656		63.672	3.652	5.4552	63.672	3.645	5.1356	63.672	20.0318	8.7998		63.672	5.5507	2.3181	63.672	30.3126	3.3996		63.672	48.2848	5.5655	63.672	24.49	5.8
63.8528	6.1227	4.4384	63.853	55.0786	42.7856		63.853	3.702	5.1352	63.853	3.47	5.2112	63.853	20.4148	9.5474		63.853	5.0713	2.3141	63.853	28.4599	3.1422		63.853	43.3068	5.4733	63.853	25.78	5.9
64.0332	5.5821	4.3075	64.033	55.5976	43.265		64.033	4.293	4.898	64.033	3.675	5.6097	64.033	22.4387	9.7799		64.033	4.04	2.1903	64.033	27.8835	2.9281		64.033	49.1692	5.7004	64.033	25.48	5.89
64.2136	4.2712	4.394	64.214	58.6254	42.4179		64.214	5.001	4.9788	64.214	3.583	6.0358	64.214	23.8152	8.3946		64.214	3.8655	2.1075	64.214	28.7495	2.734		64.214	59.7599	5.6594	64.214	25.77	5.53
64.3939	3.9454	4.2779	64.394	60.0161	39.4148		64.394	5.479	4.9784	64.394	3.773	6.2383	64.394	24.7177	7.6011		64.394	3.7522	2.3882	64.394	29.4178	3.0036		64.394	63.0705	5.6883	64.394	27.34	5.96
64.5743	4.0979	4.5074	64.574	59.0399	35.6215		64.574	5.482	4.9684	64.574	3.796	6.5798	64.574	25.1349	7.3396		64.574	3.8986	2.1821	64.574	30.9954	3.1932		64.574	54.1973	5.6666	64.574	26.89	5.88
64.7547	4.0466	4.5779	64.755	59.2675	37.4426		64.755	5.502	5.107	64.755	3.837	6.9622	64.755	25.6498	7.1797		64.755	4.6795	2.0443	64.755	30.6675	2.8467		64.755	40.7528	5.443	64.755	27.78	5.79
64.9351	3.6111	4.6239	64.935	58.2125	41.7794		64.935	5.38	5.0799	64.935	3.484	6.949	64.935	27.0939	7.0382		64.935	4.6511	2.0422	64.935	28.6103	2.9119		64.935	32.7511	5.5877	64.935	30.3	5.73
65.1154	3.2803	4.6822	65.115	55.1519	45.9821		65.115	4.755	5.0846	65.115	3.438	6.5816	65.115	27.6332	6.7628		65.115	4.0862	2.1367	65.115	25.939	3.4071		65.115	32.099	5.5372	65.115	29.79	5.74
65.2958	3.3271	4.8345	65.296	50.1086	48.2564		65.296	4.486	5.1059	65.296	3.656	5.6734	65.296	26.7961	6.912		65.296	4.0901	2.0424	65.296	25.3963	3.8859		65.296	29.876	5.8808	65.296	31.93	5.85
65.4762	3.5507	5.0716	65.476	45.5745	49.8975		65.476	4.773	5.4546	65.476	3.66	5.4332	65.476	24.9272	7.4307		65.476	4.2759	2.0094	65.476	26.7744	4.2975		65.476	26.9575	5.6308	65.476	34.2	5.74
65.6566	4.1088	5.2353	65.657	44.6422	47.361		65.657	4.852	4.9814	65.657	3.62	5.5726	65.657	22.887	8.0684		65.657	4.5434	1.948	65.657	26.7772	4.1313		65.657	24.6398	5.7156	65.657	34.59	5.74
65.8369	4.65	5.6698	65.837	44.0581	42.1942		65.837	4.595	5.0192	65.837	3.488	5.759	65.837	21.5761	7.9123		65.837	5.1892	2.033	65.837	26.2746	3.2206		65.837	22.18	5.6765	65.837	35.35	5.49
66.0173	4.5342	6.6792	66.017	42.8263	38.3976		66.017	4.222	5.1961	66.017	3.42	6.0295	66.017	22.51	7.9252		66.017	7.0657	1.9239	66.017	26.6687	2.9453		66.017	18.98	5.9213	66.017	33.62	5.71
66.1977	3.6556	7.8519	66.198	41.52	37.9703		66.198	4.452	5.3043	66.198	3.529	5.6838	66.198	22.659	8.0675		66.198	8.3701	1.9909	66.198	26.6779	2.8707		66.198	17.0739	5.7789	66.198	28.83	5.88
66.3781	3.3397	8.4606	66.378	38.3756	33.9443		66.378	4.943	5.1981	66.378	3.498	5.5272	66.378	24.2453	8.2758		66.378	6.8327	2.1507	66.378	26.3519	2.684		66.378	16.5493	5.7165	66.378	23.83	5.98
66.5584	3.498	8.5436	66.558	36.4537	31.7497		66.558	5.203	4.9402	66.558	3.35	5.705	66.558	23.8592	8.3477		66.558	5.5424	2.1731	66.558	26.0384	2.8555		66.558	17.0263	5.4507	66.558	21.07	5.99
66.7388	3.4738	7.5918	66.739	33.1163	27.6465		66.739	5.03	5.0642	66.739	3.394	5.53	66.739	23.5915	7.9824		66.739	4.7802	1.9133	66.739	27.7023	3.3263		66.739	18.7779	5.5053	66.739	20.31	6.06
66.9192	3.6557	6.9382	66.919	31.4413	20.3209		66.919	4.87	5.5765	66.919	3.561	5.4489	66.919	24.04	7.3776		66.919	4.9895	1.9842	66.919	28.8376	3.9695		66.919	17.2294	5.449	66.919	20.77	5.93
67.0996	4.0909	6.5755	67.1	28.5067	14.6422		67.1	5.173	5.5635	67.1	3.599	5.3724	67.1	24.1653	7.3506		67.1	5.8009	1.939	67.1	30.0862	4.6115		67.1	13.8379	5.637	67.1	20.72	5.77
67.2799	4.2158	6.4134	67.28	27.2591	9.5952		67.28	5.965	5.4597	67.28	3.578	5.6753	67.28	23.8193	7.8322		67.28	6.3833	2.0944	67.28	30.6791	4.5938		67.28	14.0034	5.6295	67.28	20.48	6.11
67.4603	3.6653	6.0869	67.46	25.5184	7.1641		67.46	6.469	5.4837	67.46	3.844	5.852	67.46	24.411	8.1285		67.46	7.3019	2.0218	67.46	30.8324	4.235		67.46	15	5.6927	67.46	20.09	5.85
67.6407	3.4862	5.4628	67.641	24.5903	6.2749		67.641	7.069	5.3636	67.641	3.958	6.1182	67.641	24.2989	8.2215		67.641	8.3658	2.0859	67.641	30.5374	3.859		67.641	15.3278	5.6694	67.641	21.86	5.66
67.8211	3.71	4.8094	67.821	24.1432	6.0442		67.821	6.051	5.3093	67.821	4.312	6.0583	67.821	23.0216	7.9821		67.821	8.0508	2.2285	67.821	30.0569	3.4829		67.821	15.8355	5.6378	67.821	23.85	5.77
68.0014	3.2826	4.5593	68.001	23.439	5.8248		68.001	5.233	5.528	68.001	4.945	5.8129	68.001	22.9111	7.6107		68.001	6.8412	2.409	68.001	28.2062	3.2533		68.001	16.3677	5.4714	68.001	24.05	5.79
68.1818	2.8169	4.5545	68.182	22.1747	5.6855		68.182	5.25	5.7278	68.182	5.571	5.9435	68.182	22.8393	7.273		68.182	6.4723	2.5369	68.182	25.8327	3.1841		68.182	18.3835	5.5731	68.182	22.71	6.11
68.3622	2.9362	4.6294	68.362	21.2288	5.7508		68.362	6.288	5.6683	68.362	5.052	6.4225	68.362	22.7489	6.9626		68.362	6.1334	2.6628	68.362	24.2764	3.2683		68.362	18.7301	5.5272	68.362	24.01	6.03
68.5426	3.3373	4.4658	68.543	21.43	5.9623		68.543	7.274	5.6655	68.543	4.67	6.7178	68.543	21.8915	6.9939		68.543	6.6025	2.7388	68.543	23.1973	3.0436		68.543	17.3155	5.6208	68.543	23.49	5.79
68.7229	4.8927	4.4247	68.723	21.5577	5.5892		68.723	7.012	5.7852	68.723	4.176	6.4504	68.723	22.0298	7.3646		68.723	8.3	2.893	68.723	20.865	3.4329		68.723	17.2071	5.5402	68.723	19.54	6.02
68.9033	6.0079	4.6202	68.903	19.9257	5.6496		68.903	6.112	5.83	68.903	4.471	6.316	68.903	22.3086	7.6102		68.903	10.4082	2.6367	68.903	19.2712	3.425		68.903	18.0378	5.6251	68.903	16.08	5.98
69.0837	5.5923	4.7625	69.084	18.2713	5.38		69.084	6.511	5.8066	69.084	4.124	6.8245	69.084	22.762	7.8297		69.084	11.8947	2.3639	69.084	18.5124	3.4643		69.084	22.2839	5.7162	69.084	14.5	5.75
69.2641	3.8424	4.676	69.264	16.7295	5.3538		69.264	7.423	5.7573	69.264	3.728	7.2873	69.264	23.9397	8.3052		69.264	11.9031	2.3521	69.264	18.4853	3.5953		69.264	27.4653	5.7648	69.264	13.6	5.91
69.4444	2.8172	4.6957	69.444	16.3146	5.1047		69.444	7.8	5.7187	69.444	3.486	7.8361	69.444	26.1933	8.6359		69.444	11.4996	2.4387	69.444	18.6206	3.4631		69.444	32.5345	5.8595	69.444	12.48	5.78
69.6248	2.5781	4.5895	69.625	15.9127	5.4521		69.625	7.326	5.7363	69.625	3.559	7.6801	69.625	28.6391	8.6281		69.625	11.7724	2.43	69.625	18.3394	3.1639		69.625	34.2463	5.8907	69.625	12.02	6
69.8052	2.6146	4.5286	69.805	14.6511	5.7934		69.805	6.731	6.054	69.805	4.271	7.1511	69.805	29.0786	8.8013		69.805	12.8017	2.5102	69.805	17.3417	3.3039		69.805	34.4776	5.7818	69.805	11.77	5.69
69.9856	2.9535	4.3652	69.986	12.8465	6.3222		69.986	5.625	5.9725	69.986	4.544	6.5968	69.986	27.4848	8.5794		69.986	14.1898	2.5206	69.986	17.0872	3.6162		69.986	35.9543	5.7912	69.986	12.07	5.71
70.1659	2.9893	4.8324	70.166	11.2164	6.6844		70.166	4.741	6.6503	70.166	4.605	6.8576	70.166	25.7857	7.5143		70.166	15.5526	2.2144	70.166	18.3731	4.0341		70.166	41.4666	6.0486	70.166	12.73	5.87
70.3463	2.8035	4.8248	70.346	9.7805	6.7995		70.346	4.57	6.8615	70.346	4.751	7.6648	70.346	25.2368	6.7783		70.346	13.5344	2.0743	70.346	19.7644	4.1845		70.346	55.1159	5.9234	70.346	13.86	5.7
70.5267	2.5853	5.0392	70.527	9.4436	6.0621		70.527	4.846	6.4092	70.527	4.935	7.9753	70.527	24.9865	6.4885		70.527	11.5947	2.1054	70.527	19.5002	3.9394		70.527	60.7596	5.9832	70.527	13.86	5.8
70.7071	2.7586	5.0706	70.707	9.6556	5.734		70.707	4.662	6.3028	70.707	5.023	7.5442	70.707	25.8332	6.044		70.707	11.0942	2.1944	70.707	19.6727	3.9826		70.707	55.003	6.5079	70.707	14.53	5.22
70.8874	2.8403	4.978	70.887	10.6207	5.3395		70.887	4.54	6.3804	70.887	4.735	7.3826	70.887	27.9128	6.1904		70.887	11.513	2.2818	70.887	19.2587	3.8344		70.887	50.4608	6.469	70.887	16.81	5.37
71.0678	2.7789	5.2774	71.068	11.2994	5.2273		71.068	4.462	6.0358	71.068	4.55	6.9694	71.068	30.5296	6.1858		71.068	12.7609	2.3605	71.068	18.4128	3.1808		71.068	52.9854	6.5054	71.068	18.44	5.26
71.2482	2.7413	5.405	71.248	12.3323	5.3265		71.248	4.399	6.0688	71.248	4.606	5.986	71.248	33.6135	6.6364		71.248	12.1711	2.0486	71.248	18.6429	2.7017		71.248	54.6516	6.7383	71.248	20.88	5.12
71.4286	2.5482	5.58	71.429	13.1777	5.259		71.429	4.605	6.4435	71.429	4.686	5.5793	71.429	36.072	6.6555		71.429	11.7781	2.1582	71.429	18.3078	2.7781		71.429	55.0881	6.4688	71.429	20.34	5.07
71.6089	2.724	5.5733	71.609	12.3589	5.0333		71.609	4.668	6.7416	71.609	4.405	5.3803	71.609	37.6132	7.0585		71.609	12.5086	2.0937	71.609	18.569	2.7567		71.609	55.1366	6.0735	71.609	17.84	5.32
71.7893	2.7032	5.3567	71.789	10.7363	4.8844		71.789	4.579	6.7327	71.789	3.758	5.378	71.789	39.2713	6.8583		71.789	13.3327	2.3171	71.789	20.2664	2.9128		71.789	57.1606	5.7809	71.789	17.62	5.13
71.9697	2.7743	4.6636	71.97	9.5167	5.0193		71.97	4.523	6.7703	71.97	3.587	5.5369	71.97	40.0639	7.263		71.97	12.8608	2.1075	71.97	21.3574	3.2992		71.97	63.8998	5.7068	71.97	16.94	5.15
72.1501	2.9324	4.6832	72.15	9.519	4.8599		72.15	4.758	6.9129	72.15	3.589	5.5391	72.15	39.0922	6.6182		72.15	12.1253	2.1905	72.15	21.7516	3.3792		72.15	68.5364	5.7832	72.15	14.92	4.92
72.3304	2.9672	4.8435	72.33	9.6079	5.0263		72.33	4.295	6.7577	72.33	3.629	5.5274	72.33	35.5359	5.9891		72.33	10.5386	2.1918	72.33	22.783	3.3938		72.33	72.6107	6.1888	72.33	13.78	5.19
72.5108	2.8631	4.994	72.511	10.1276	4.7707		72.511	3.757	6.8538	72.511	3.577	5.7045	72.511	32.8907	5.7257		72.511	9.7268	2.0384	72.511	22.2902	3.4443		72.511	72.2984	6.5052	72.511	14.07	5.53
72.6912	2.7412	5.1356	72.691	10.3136	4.7034		72.691	3.795	6.5582	72.691	3.693	5.1565	72.691	31.5601	5.8729		72.691	11.173	2.2496	72.691	21.4758	3.635		72.691	75.6932	6.4573	72.691	16.35	5.57
72.8716	2.5108	5.4945	72.872	9.7089	4.6871		72.872	4.073	6.9752	72.872	4.303	5.0257	72.872	32.16	5.9664		72.872	13.097	2.0955	72.872	21.6904	3.5787		72.872	74.8718	6.5663	72.872	17.15	5.63
73.0519	2.385	5.2939	73.052	9.0006	4.539		73.052	4.167	7.3888	73.052	4.716	5.0179	73.052	31.9005	6.4028		73.052	12.6557	2.1583	73.052	24.4041	3.6011		73.052	71.8576	6.4487	73.052	16.36	5.21
73.2323	2.1962	5.2401	73.232	7.7062	4.523		73.232	4.373	7.1499	73.232	4.524	4.9079	73.232	31.4986	6.2356		73.232	11.6893	2.0993	73.232	25.0449	3.6406		73.232	64.7742	6.1045	73.232	16.88	5.25
73.4127	2.1946	5.3825	73.413	7.0218	4.5803		73.413	4.935	6.5255	73.413	4.52	5.2065	73.413	32.6803	6.0344		73.413	11.4401	2.1839	73.413	24.2492	3.6489		73.413	59.051	6.2525	73.413	19.39	5.17
73.5931	2.4036	5.5639	73.593	6.2598	4.8033		73.593	4.249	6.083	73.593	4.143	5.5035	73.593	33.6279	6.1301		73.593	10.2198	1.9745	73.593	23.8275	3.6735		73.593	57.7654	6.1827	73.593	19.78	5.47
73.7734	2.3787	5.6974	73.773	5.1221	4.6618		73.773	3.814	5.8109	73.773	3.703	5.2768	73.773	33.1346	6.2177		73.773	9.2247	2.027	73.773	23.0636	3.5242		73.773	54.4581	6.0618	73.773	17.26	5.39
73.9538	2.2485	5.5055	73.954	4.7778	5.012		73.954	3.432	6.0046	73.954	3.805	5.1305	73.954	33.7494	6.5046		73.954	7.7937	2.063	73.954	22.9852	3.3931		73.954	53.2509	6.1151	73.954	15.56	5.69
74.1342	2.3233	4.8102	74.134	5.0236	5.0388		74.134	3.548	6.1544	74.134	4.365	5.1987	74.134	33.6678	7.0829		74.134	7.8665	2.3145	74.134	23.0052	3.3211		74.134	48.3098	6.1909	74.134	13.34	5.43
74.3146	2.3121	4.6946	74.315	4.8429	4.9921		74.315	3.258	6.5557	74.315	5.023	5.2381	74.315	34.1165	7.2437		74.315	8.1866	2.3183	74.315	23.5759	3.6123		74.315	45.676	6.0687	74.315	12.12	5.28
74.4949	2.3342	4.4673	74.495	4.2089	5.075		74.495	3.4	6.4948	74.495	4.711	5.0846	74.495	34.6626	6.9473		74.495	8.8783	2.2362	74.495	25.5004	3.7657		74.495	43.228	6.2593	74.495	11.53	5.27
74.6753	2.5679	4.4707	74.675	4.0252	4.9626		74.675	4.007	6.7705	74.675	4.158	4.8432	74.675	35.6946	6.6471		74.675	8.3638	1.9591	74.675	26.7864	3.705		74.675	38.7949	6.1779	74.675	12.42	5.53
74.8557	2.7554	4.5444	74.856	4.1561	5.1346		74.856	3.99	7.0639	74.856	3.555	4.7761	74.856	38.3311	7.2744		74.856	7.6577	2.0322	74.856	26.6613	3.5159		74.856	39.7174	6.1475	74.856	15.84	5.33
75.0361	2.66	4.6162	75.036	4.4789	5.1316		75.036	3.555	7.1239	75.036	3.439	5.0245	75.036	41.6443	7.3488		75.036	7.9258	2.1993	75.036	25.9009	3.7367		75.036	41.9621	6.329	75.036	18.13	5.42
75.2165	2.5948	4.6481	75.216	4.5621	5.2706		75.216	3.271	6.6689	75.216	3.487	5.1512	75.216	43.7054	7.4109		75.216	8.4424	2.2006	75.216	24.7157	3.5326		75.216	40.2475	6.1862	75.216	17.31	5.36
75.3968	3.1887	4.6628	75.397	4.9813	4.9622		75.397	3.226	6.6219	75.397	3.934	4.9537	75.397	46.085	6.8952		75.397	9.4686	2.3737	75.397	24.4577	3.3911		75.397	37.8404	5.9033	75.397	16.98	5.39
75.5772	3.8431	4.4999	75.577	5.5572	4.522		75.577	3.308	6.8513	75.577	3.787	4.8829	75.577	45.9856	6.1897		75.577	8.0043	2.3358	75.577	23.9515	3.2045		75.577	35.5316	6.132	75.577	18.67	5.54
75.7576	3.4609	4.6884	75.758	6.4557	4.4961		75.758	3.309	7.2238	75.758	3.783	4.9712	75.758	46.117	6.2045		75.758	7.1921	2.4131	75.758	22.8464	3.1615		75.758	33.8118	6.3094	75.758	17.23	5.57
75.938	2.7537	5.2984	75.938	7.2104	4.6765		75.938	2.981	7.6361	75.938	4.265	4.7459	75.938	46.7582	6.266		75.938	6.6259	2.2658	75.938	21.4598	3.2496		75.938	36.3551	6.3547	75.938	16.94	5.9
76.1183	2.3477	5.5923	76.118	7.6047	4.8093		76.118	3.038	7.5722	76.118	4.49	4.8512	76.118	46.4908	6.4124		76.118	7.65	1.9393	76.118	18.2247	3.5433		76.118	39.7347	6.1516	76.118	17.63	5.8
76.2987	2.334	5.4799	76.299	7.9826	5.2275		76.299	3.522	7.6384	76.299	4.146	4.9227	76.299	45.3639	6.3408		76.299	7.8892	2.1131	76.299	16.0278	3.8574		76.299	46.236	6.1556	76.299	16.03	5.59
76.4791	2.4165	5.3088	76.479	8.7139	5.0985		76.479	4.114	7.8783	76.479	4.327	5.3731	76.479	45.7336	6.2887		76.479	7.5306	2.0906	76.479	15.4853	4.1083		76.479	50.1707	6.1884	76.479	15.6	5.45
76.6595	2.5603	5.6351	76.659	8.6805	5.134		76.659	4.308	7.2965	76.659	4.838	5.3796	76.659	46.7173	6.2904		76.659	8.3654	2.085	76.659	15.2077	3.9652		76.659	47.3525	6.3386	76.659	15.74	5.63
76.8398	2.5442	6.1286	76.84	8.8792	4.8715		76.84	3.555	7.1513	76.84	6.038	5.3973	76.84	46.2614	6.3278		76.84	7.7567	2.1317	76.84	15.5056	3.7946		76.84	43.9801	6.1243	76.84	15.57	5.26
77.0202	2.64	5.8307	77.02	10.217	4.6686		77.02	3.072	7.1409	77.02	6.343	5.5263	77.02	45.4198	6.8937		77.02	8.0288	2.1318	77.02	16.0072	3.4165		77.02	47.0528	6.3152	77.02	15.01	5.21
77.2006	2.7649	5.3739	77.201	11.0267	4.7399		77.201	2.951	7.1203	77.201	5.632	5.6167	77.201	45.7228	7.0046		77.201	8.4673	2.2586	77.201	16.6007	3.3203		77.201	49.0701	6.1015	77.201	13.55	5.1
77.381	2.692	5.1106	77.381	10.9702	4.3681		77.381	2.942	6.6675	77.381	4.878	5.7405	77.381	45.7592	6.7769		77.381	9.3772	2.0975	77.381	16.8119	3.2043		77.381	51.2641	6.223	77.381	13.38	5.04
77.5613	2.9811	4.7778	77.561	11.8946	4.1305		77.561	3.173	6.4368	77.561	4.742	5.4876	77.561	45.2792	6.8009		77.561	10.3906	2.056	77.561	16.6913	3.4456		77.561	52.5062	6.5024	77.561	13.28	5.08
77.7417	2.8957	4.4849	77.742	14.414	4.0687		77.742	3.319	6.4515	77.742	4.917	5.4848	77.742	45.165	6.7358		77.742	10.9327	2.1239	77.742	16.7282	3.5741		77.742	54.8608	6.0835	77.742	12.37	5.3
77.9221	2.6593	4.7067	77.922	17.0588	4.2451		77.922	3.175	6.5587	77.922	5.304	5.7475	77.922	47.0775	7.1631		77.922	9.5543	2.1712	77.922	15.4214	3.7359		77.922	50.6884	6.273	77.922	12.28	5.35
78.1025	2.3637	4.7085	78.102	18.7852	4.15		78.102	3.191	6.9475	78.102	5.11	6.3717	78.102	47.4662	7.171		78.102	9.0623	2.4029	78.102	14.7105	3.8122		78.102	43.8408	6.3588	78.102	11.96	5.31
78.2828	2.3723	4.7512	78.283	18.6595	4.3444		78.283	3.377	7.5524	78.283	4.963	6.4317	78.283	46.5287	6.7776		78.283	8.6428	2.0732	78.283	14.6006	3.6078		78.283	38.7445	6.159	78.283	13.56	5.76
78.4632	2.428	4.8091	78.463	16.9053	4.293		78.463	3.522	7.6884	78.463	4.934	6.9085	78.463	47.262	6.8984		78.463	9.3098	2.1528	78.463	14.2122	3.639		78.463	34.0235	5.9037	78.463	14.56	6.15
78.6436	2.7627	4.5872	78.644	13.9595	4.1218		78.644	3.563	7.4189	78.644	5.031	7.8331	78.644	51.1233	7.0123		78.644	10.8063	1.8989	78.644	13.423	3.5212		78.644	35.8613	6.1972	78.644	14.89	6.09
78.824	2.7491	4.5148	78.824	11.1686	3.9489		78.824	3.557	7.5771	78.824	4.288	8.7617	78.824	55.8295	7.0454		78.824	11.1962	1.9799	78.824	13.2446	3.2933		78.824	38.6197	6.4433	78.824	14.1	5.52
79.0043	2.82	4.3415	79.004	8.9198	4.0268		79.004	3.241	6.9423	79.004	3.702	9.1842	79.004	55.3296	6.9149		79.004	11.2781	2.0163	79.004	13.0101	3.1766		79.004	37.0002	6.3087	79.004	12.26	5.35
79.1847	2.8388	4.4835	79.185	6.5774	3.9986		79.185	3.107	6.3626	79.185	3.498	9.5456	79.185	52.8502	6.3742		79.185	10.1886	2.1811	79.185	12.845	3.3632		79.185	32.3827	6.4131	79.185	10.53	5.19
79.3651	3.0129	4.5849	79.365	5.0638	4.056		79.365	2.941	6.4314	79.365	3.342	10.3718	79.365	47.8641	6.2464		79.365	9.9971	2.2749	79.365	12.0853	3.5985		79.365	28.637	6.1533	79.365	9.34	5.77
79.5455	3.5787	4.7797	79.545	4.8302	3.9176		79.545	2.87	6.3098	79.545	3.334	10.0847	79.545	42.5296	6.2748		79.545	10.3007	2.5339	79.545	12.039	3.7605		79.545	28.1748	5.9954	79.545	9.3	5.91
79.7258	3.9774	4.6164	79.726	4.2446	4.0202		79.726	3.184	6.2409	79.726	3.315	9.7829	79.726	38.1945	6.1837		79.726	10.2699	2.4977	79.726	12.7776	3.9659		79.726	27.6035	5.9779	79.726	9.03	5.93
79.9062	3.6115	4.469	79.906	3.3082	4.0153		79.906	3.47	6.1033	79.906	3.33	9.4773	79.906	36.5103	6.066		79.906	11.9552	2.5367	79.906	13.8401	4.1593		79.906	26.6915	6.0834	79.906	8.92	5.49
80.0866	3.6445	4.5569	80.087	2.7226	4.2847		80.087	3.485	6.3457	80.087	3.645	9.0548	80.087	36.8249	6.1431		80.087	12.1315	2.3783	80.087	14.7076	4.3106		80.087	28.0993	6.1485	80.087	9.03	5.5
80.267	4.4198	4.6229	80.267	2.3071	4.2898		80.267	3.38	6.5556	80.267	3.421	9.1428	80.267	37.6984	6.3188		80.267	11.0332	2.1731	80.267	14.5381	4.5587		80.267	29.8871	6.1867	80.267	9.19	5.51
80.4473	4.9078	4.5757	80.447	2.2724	4.0054		80.447	3.472	7.1518	80.447	3.462	8.3706	80.447	37.6394	6.4141		80.447	10.1059	2.1242	80.447	14.7478	5.5179		80.447	33.5993	6.0694	80.447	10.67	5.47
80.6277	5.1139	4.5442	80.628	2.5904	3.9568		80.628	3.212	8.2404	80.628	3.243	7.6244	80.628	38.1279	7.2409		80.628	10.2723	2.1058	80.628	15.689	9.0058		80.628	36.7634	6.1528	80.628	10.89	5.34
80.8081	5.208	4.4867	80.808	2.8471	4.1906		80.808	3.173	8.4327	80.808	3.287	7.1038	80.808	39.2157	7.7326		80.808	11.4727	2.2293	80.808	14.5989	15.1155		80.808	39.9686	6.1409	80.808	10.98	5.48
80.9885	5.5185	4.7999	80.988	2.7809	4.4059		80.988	3.081	8.2562	80.988	3.55	6.8125	80.988	39.2107	7.8552		80.988	13.0426	2.4683	80.988	13.7167	22.5056		80.988	41.7722	6.0372	80.988	12.44	5.33
81.1688	5.2636	4.6925	81.169	2.8346	4.3123		81.169	2.965	8.3207	81.169	3.296	6.7884	81.169	38.5867	7.7699		81.169	13.8604	2.4704	81.169	13.798	26.0736		81.169	44.4408	6.6411	81.169	12.26	5.41
81.3492	5.3437	4.7794	81.349	2.6212	4.4736		81.349	3.14	7.9581	81.349	3.029	6.9816	81.349	39.1723	7.753		81.349	14.4585	2.381	81.349	14.1008	28.9604		81.349	45.6049	7.0002	81.349	12.24	5.15
81.5296	5.4732	5.0103	81.53	2.331	4.7372		81.53	3.246	7.4432	81.53	2.993	7.182	81.53	40.1106	8.4417		81.53	14.4335	2.2754	81.53	13.9689	31.9504		81.53	44.9148	6.8861	81.53	12.88	4.92
81.71	5.5808	4.9805	81.71	2.2606	4.9043		81.71	3.465	7.2897	81.71	2.924	7.0052	81.71	40.5752	8.7782		81.71	16.1061	1.9719	81.71	12.4017	33.2983		81.71	47.604	6.7113	81.71	12.76	4.92
81.8903	5.1357	4.5489	81.89	2.1793	5.1887		81.89	3.548	7.5791	81.89	3.018	7.5738	81.89	40.5805	8.5565		81.89	16.3607	2.2608	81.89	10.5928	32.934		81.89	47.407	6.6085	81.89	12.96	5.07
82.0707	4.7021	4.1676	82.071	2.2965	4.7795		82.071	3.291	7.612	82.071	3.205	8.126	82.071	39.701	7.7631		82.071	18.1596	2.1816	82.071	10.3932	28.6381		82.071	53.076	6.9807	82.071	13.58	5.12
82.2511	4.5882	4.3647	82.251	2.3869	4.4931		82.251	3.343	8.1431	82.251	3.466	7.2832	82.251	39.1159	6.9012		82.251	18.3801	2.2485	82.251	10.9263	26.9667		82.251	56.7996	6.7599	82.251	14.07	5.14
82.4315	4.3905	4.2083	82.431	2.4244	4.4589		82.431	3.054	8.8264	82.431	3.555	6.6094	82.431	38.8946	6.9368		82.431	16.8952	2.5188	82.431	11.2388	25.0544		82.431	53.4904	6.8582	82.431	14.68	5.12
82.6118	3.8858	4.4666	82.612	2.2714	4.2806		82.612	3.292	8.9926	82.612	3.797	6.596	82.612	37.4188	7.3562		82.612	14.946	2.6195	82.612	10.9117	25.3298		82.612	50.9731	6.7379	82.612	15.6	5.47
82.7922	3.8522	4.4652	82.792	2.0301	4.3573		82.792	3.324	8.7242	82.792	3.902	7.1962	82.792	34.8054	7.5353		82.792	13.7294	2.268	82.792	11.2911	27.1667		82.792	47.1187	6.8009	82.792	14.23	5.18
82.9726	3.6547	4.2493	82.973	2.0261	4.5484		82.973	3.059	7.912	82.973	3.785	8.017	82.973	32.5461	7.5742		82.973	12.8842	2.0884	82.973	12.5068	27.2053		82.973	44.5354	7.0817	82.973	14.72	5.2
83.153	3.7515	4.2924	83.153	2.0733	4.7114		83.153	2.959	7.5626	83.153	3.434	8.2912	83.153	30.3142	7.3945		83.153	13.6506	2.037	83.153	12.935	27.3674		83.153	43.8886	6.8512	83.153	15.21	5.07
83.3333	3.6621	4.3204	83.333	2.1946	4.6641		83.333	3.059	7.3892	83.333	2.96	9.2712	83.333	28.5904	7.1001		83.333	14.1499	2.3223	83.333	12.557	25.0902		83.333	41.1554	6.6051	83.333	15.09	5.37
83.5137	3.3712	4.2175	83.514	2.4181	4.3408		83.514	3.32	7.0739	83.514	3.072	9.1077	83.514	27.8512	7.1338		83.514	13.8718	2.364	83.514	12.4589	20.6276		83.514	40.6874	6.5265	83.514	15.32	5.74
83.6941	2.9499	4.3019	83.694	3.1889	4.1654		83.694	3.267	6.8982	83.694	2.955	8.4585	83.694	26.4694	6.7561		83.694	13.3463	2.3048	83.694	12.0408	17.5		83.694	41.2207	6.2339	83.694	14.92	5.68
83.8745	2.7	4.3372	83.874	3.5835	4.3549		83.874	3.195	6.8016	83.874	3.185	8.4403	83.874	26.1043	6.6695		83.874	12.878	2.3068	83.874	11.998	14.7429		83.874	43.9978	6.2886	83.874	14.77	5.53
84.0548	2.5417	4.4235	84.055	3.4921	4.269		84.055	3.099	6.8674	84.055	3.463	8.2754	84.055	26.6284	6.5439		84.055	13.842	2.341	84.055	12.896	11.8665		84.055	46.6781	6.3445	84.055	14.57	5.43
84.2352	2.4082	4.2383	84.235	3.0825	4.2161		84.235	3.163	7.0076	84.235	3.627	8.224	84.235	28.0109	6.0646		84.235	16.3596	2.6495	84.235	13.8409	10.5752		84.235	50.0062	6.312	84.235	14.51	5.28
84.4156	2.5299	3.9997	84.416	3.1207	4.2706		84.416	2.892	6.67	84.416	3.699	7.9122	84.416	28.1811	6.0812		84.416	18.9092	3.1425	84.416	13.8396	10.1439		84.416	51.3112	6.4839	84.416	15.82	5.45
84.596	2.2535	3.9429	84.596	3.5357	4.2638		84.596	2.773	6.62	84.596	3.688	7.7906	84.596	29.2523	6.1213		84.596	19.7037	3.0525	84.596	13.3321	9.8638		84.596	48.4483	6.4786	84.596	18.97	5.6
84.7763	2.2127	4.1919	84.776	4.2171	4.244		84.776	2.629	6.9364	84.776	3.37	7.8341	84.776	31.3441	5.9798		84.776	21.5413	2.828	84.776	13.4805	8.6739		84.776	47.3456	6.3774	84.776	20.39	5.64
84.9567	2.2631	4.4848	84.957	4.4981	4.2783		84.957	2.613	6.8539	84.957	3.474	7.9849	84.957	31.2184	6.484		84.957	22.9619	2.4152	84.957	14.9946	8.5945		84.957	51.2132	6.8415	84.957	19.27	5.58
85.1371	2.188	4.5326	85.137	4.4783	4.7768		85.137	2.894	7.2125	85.137	3.592	8.7904	85.137	31.1487	6.8625		85.137	23.1118	2.1418	85.137	16.4978	9.9897		85.137	52.7472	6.7962	85.137	19.2	5.84
85.3175	2.2336	4.6221	85.317	4.143	5.1513		85.317	3.203	7.4044	85.317	3.45	8.7586	85.317	32.1352	6.6615		85.317	22.4476	2.1452	85.317	17.0936	11.6513		85.317	55.3999	6.8387	85.317	19.61	5.84
85.4978	2.2134	4.629	85.498	4.5064	4.8344		85.498	3.254	6.9218	85.498	3.416	8.6859	85.498	32.6749	7.4215		85.498	21.5045	2.5296	85.498	17.6003	13.5477		85.498	57.7271	6.8361	85.498	22.29	6.11
85.6782	2.3616	4.424	85.678	5.3726	4.7115		85.678	3.157	7	85.678	3.382	8.6961	85.678	32.9392	7.8896		85.678	23.3778	2.898	85.678	18.3723	15.0651		85.678	57.4345	7.1129	85.678	25.04	6.32
85.8586	2.3892	4.1326	85.859	5.1905	4.7099		85.859	2.975	7.302	85.859	3.139	8.6129	85.859	32.0383	7.89		85.859	26.0988	3.1355	85.859	18.2527	15.1472		85.859	57.6659	7.2388	85.859	23.92	6.72
86.039	2.476	4.2942	86.039	4.5375	4.4967		86.039	3.115	7.1966	86.039	2.82	8.1923	86.039	29.9323	8.1378		86.039	28.7707	2.7707	86.039	17.0429	14.0939		86.039	64.6887	7.0323	86.039	23.04	6.72
86.2193	2.3707	4.1874	86.219	4.5255	4.3635		86.219	3.351	7.1485	86.219	2.845	7.7446	86.219	28.8038	7.8407		86.219	30.0327	2.3521	86.219	15.3382	12.3628		86.219	70.8981	6.896	86.219	21.69	6.43
86.3997	2.1141	4.2248	86.4	4.833	4.4675		86.4	3.896	6.9952	86.4	3.243	7.4868	86.4	27.7598	7.3158		86.4	30.1026	2.2885	86.4	13.3657	10.4382		86.4	66.895	6.992	86.4	21.75	6.09
86.5801	1.8704	4.0418	86.58	4.4323	4.7941		86.58	3.957	6.7213	86.58	3.667	6.9637	86.58	27.4636	7.2034		86.58	29.728	2.42	86.58	13.015	9.1085		86.58	59.3815	6.817	86.58	22.04	5.92
86.7605	1.8911	4.0569	86.76	3.8921	4.8126		86.76	3.608	6.833	86.76	3.639	6.945	86.76	27.592	6.8905		86.76	29.634	2.4769	86.76	13.614	8.813		86.76	55.7254	6.5276	86.76	21.9	6.02
86.9408	1.7903	3.9236	86.941	3.853	4.7198		86.941	3.24	7.1545	86.941	3.516	6.871	86.941	27.0094	6.0903		86.941	28.9082	2.2592	86.941	13.6623	9.8332		86.941	57.3583	6.5066	86.941	22.03	5.81
87.1212	1.6592	3.7876	87.121	4.0791	4.6041		87.121	3.243	7.4643	87.121	3.165	7.3242	87.121	25.5617	5.7335		87.121	27.2886	2.4262	87.121	15.003	11.4979		87.121	59.0086	6.9444	87.121	20.99	6.41
87.3016	1.5344	3.4895	87.302	4.3645	4.4584		87.302	3.522	7.1392	87.302	3.122	7.7202	87.302	24.716	5.7903		87.302	27.913	2.3149	87.302	16.7167	13.7619		87.302	60.8399	7.1265	87.302	22.08	6.45
87.482	1.4058	3.1894	87.482	4.2903	4.3063		87.482	3.191	6.7907	87.482	3.132	8.0396	87.482	24.2498	6.2796		87.482	30.0977	2.3113	87.482	17.6295	16.5222		87.482	62.5275	6.8454	87.482	22.61	6.43
87.6623	1.38	3.2644	87.662	4.306	3.883		87.662	3.022	6.5202	87.662	3.093	8.679	87.662	23.2229	6.4245		87.662	29.4666	2.647	87.662	16.2986	18.8662		87.662	64.9571	6.6616	87.662	22.84	6.81
87.8427	1.4373	3.0994	87.843	4.6046	3.809		87.843	2.865	6.5429	87.843	3.185	9.4075	87.843	22.8768	6.6384		87.843	28.4717	2.9246	87.843	14.6851	20.0695		87.843	64.7443	6.5422	87.843	24.67	7.7
88.0231	1.3567	2.7993	88.023	4.8724	3.9361		88.023	3.055	6.4167	88.023	3.484	9.9834	88.023	21.5684	6.6707		88.023	26.4037	3.1406	88.023	13.2127	20.0683		88.023	65.6873	6.918	88.023	26.31	8.04
88.2035	1.2037	2.3743	88.203	5.1536	4.2185		88.203	3.263	6.1561	88.203	4.093	8.5176	88.203	20.1735	6.7002		88.203	25.9988	2.9431	88.203	11.98	18.1769		88.203	68.1997	6.8646	88.203	27.95	6.95
88.3838	1.1002	2.6251	88.384	5.2111	4.1781		88.384	3.412	6.3361	88.384	4.457	7.5283	88.384	19.5529	6.3985		88.384	24.723	2.7238	88.384	11.6742	15.791		88.384	68.4622	6.7844	88.384	26.76	6.04
88.5642	1.034	2.4812	88.564	4.5755	3.9222		88.564	3.673	6.7376	88.564	4.2	7.2009	88.564	18.3416	6.081		88.564	23.7847	2.4988	88.564	12.8827	14.9852		88.564	66.3515	6.6479	88.564	24.21	5.71
			88.745	3.8887	3.9927		88.745	3.768	7.0376	88.745	3.919	7.2918	88.745	18.0478	6.402		88.745	23.5966	2.2839	88.745	14.4155	15.8648		88.745	65.9008	6.4981	88.745	22.03	5.68
			88.925	4.0792	3.7108		88.925	3.174	6.8594	88.925	3.4	7.2819	88.925	17.1068	6.3777		88.925	23.4856	2.1323	88.925	15.7023	16.1062		88.925	66.376	6.3814	88.925	21.08	5.85
			89.105	4.2869	3.661		89.105	3.042	6.656	89.105	2.81	7.325	89.105	14.8931	6.1053		89.105	22.9869	2.0506	89.105	17.4539	15.4986		89.105	57.687	6.1088	89.105	22.93	5.76
			89.286	4.5075	3.7789		89.286	3.121	6.4006	89.286	2.758	7.5238	89.286	12.6078	5.9255		89.286	22.5291	2.053	89.286	18.5007	14.842		89.286	46.0371	6.3498	89.286	28.14	5.62
			89.466	4.9473	3.7941		89.466	3.178	6.5166	89.466	2.669	8.4978	89.466	12.151	6.1378		89.466	22.4658	1.8936	89.466	18.8578	13.899		89.466	43.6747	6.2487	89.466	31.4	5.56
			89.646	5.0517	3.5455		89.646	2.978	6.4512	89.646	2.835	9.0006	89.646	12.1322	6.5834		89.646	24.8966	2.023	89.646	18.4763	13.9757		89.646	44.8367	6.2829	89.646	34.7	5.79
			89.827	4.5708	3.3056		89.827	3.07	6.6197	89.827	2.972	8.9612	89.827	11.8028	7.0628		89.827	25.762	2.0052	89.827	17.5856	14.8267		89.827	43.4902	6.3338	89.827	35.73	6.12
			90.007	4.0328	3.2403		90.007	3.561	7.0122	90.007	3.051	9.6589	90.007	11.5147	6.7955		90.007	23.5466	2.1185	90.007	17.2513	13.8788		90.007	39.3492	6.2766	90.007	38.04	5.75
			90.188	3.6199	3.4346		90.188	3.497	6.7554	90.188	2.959	9.5636	90.188	10.8855	6.7747		90.188	21.24	2.2465	90.188	17.9551	12.224		90.188	40.8553	6.3658	90.188	37.5	5.41
			90.368	3.7271	3.5174		90.368	3.194	6.7793	90.368	3.073	8.4198	90.368	10.9002	6.5709		90.368	18.767	2.3315	90.368	19.4663	9.3485		90.368	47.3162	6.4192	90.368	39.35	5.12
			90.548	3.5347	3.2957		90.548	3.061	6.5251	90.548	3.236	7.7604	90.548	12.1179	7.2587		90.548	20.3484	2.4933	90.548	19.87	6.8119		90.548	50.5181	6.5426	90.548	43.11	5.2
			90.729	3.5685	3.3413		90.729	3.026	6.4434	90.729	3.164	8.0061	90.729	12.5747	7.685		90.729	22.5939	2.3731	90.729	19.1286	5.8112		90.729	46.2822	6.479	90.729	44.86	5.06
			90.909	3.659	3.2965		90.909	2.939	6.6786	90.909	3.171	8.2113	90.909	12.2936	7.5592		90.909	23.7368	2.7875	90.909	18.6698	5.2471		90.909	41.8328	6.2611	90.909	41.36	5.21
			91.089	3.5042	3.4416		91.089	3.336	7.2516	91.089	2.959	7.9355	91.089	12.6954	7.6105		91.089	23.7239	2.7749	91.089	20.4047	5.6303		91.089	43.7764	6.2988	91.089	39.06	5.16
			91.27	3.6553	3.5629		91.27	3.674	8.1382	91.27	2.738	8.0999	91.27	14.1082	7.0511		91.27	23.1297	2.3747	91.27	22.6442	6.8922		91.27	44.836	6.4306	91.27	39.47	5.03
			91.45	3.6345	3.6407		91.45	3.715	8.5265	91.45	2.88	7.9077	91.45	16.7511	6.7715		91.45	22.5543	2.1057	91.45	20.6216	8.3248		91.45	44.5402	6.3908	91.45	40.12	4.92
			91.631	3.7882	3.2201		91.631	3.632	7.8388	91.631	2.99	7.7642	91.631	18.4431	6.6766		91.631	24.054	1.9581	91.631	18.1425	8.7827		91.631	43.1442	6.0428	91.631	39.43	5.12
			91.811	4.4935	3.1858		91.811	3.357	7.4504	91.811	3.15	7.6721	91.811	20.269	6.3399		91.811	24.2585	1.9936	91.811	17.0733	10.6618		91.811	43.8908	6.2488	91.811	35.63	4.98
			91.991	4.9811	3.1306		91.991	3.391	6.9654	91.991	3.499	7.3802	91.991	22.6524	6.4906		91.991	25.6991	2.0799	91.991	17.6869	11.8248		91.991	46.1399	6.0634	91.991	31.27	5.27
			92.172	5.9316	3.246		92.172	3.736	6.6356	92.172	3.542	6.862	92.172	24.9773	6.4599		92.172	26.4034	2.1401	92.172	19.6729	13.7591		92.172	45.8791	6.1202	92.172	27.37	5.15
			92.352	6.1217	3.3257		92.352	4.202	6.96	92.352	3.041	6.8839	92.352	27.3024	6.0632		92.352	25.863	2.3562	92.352	19.9908	17.3439		92.352	46.0057	6.174	92.352	27.37	4.71
			92.532	6.1485	3.4552		92.532	4.1	7.0616	92.532	2.67	7.1388	92.532	28.4997	6.0297		92.532	24.2646	2.7872	92.532	20.3651	17.6124		92.532	46.9722	6.2427	92.532	27.53	4.97
			92.713	6.5031	3.6021		92.713	3.483	7.4573	92.713	2.801	6.9869	92.713	29.6208	6.1687		92.713	21.6734	2.5493	92.713	20.9762	17.4348		92.713	47.3966	6.3002	92.713	26.41	5.18
			92.893	7.6686	3.722		92.893	3.066	7.2947	92.893	3.02	7.6496	92.893	33.7648	7.1371		92.893	20.6056	2.0804	92.893	22.049	17.6823		92.893	41.2854	6.2937	92.893	23.85	5.16
			93.074	8.8353	3.9665		93.074	2.919	7.3211	93.074	3.357	7.9612	93.074	38.3443	7.4629		93.074	21.2108	2.2128	93.074	21.6326	17.5353		93.074	36.4451	6.458	93.074	23.41	5.07
			93.254	9.2429	4.0184		93.254	2.995	7.3446	93.254	3.634	7.1965	93.254	39.1988	7.546		93.254	24.3818	2.1978	93.254	20.4285	15.2557		93.254	40.7552	6.3689	93.254	26.14	5.26
			93.434	9.204	4.0258		93.434	3.089	7.785	93.434	3.136	6.9014	93.434	39.301	6.5898		93.434	26.5776	2.5604	93.434	20.3284	13.8969		93.434	41.9798	6.4338	93.434	30.11	5.08
			93.615	10.032	3.6999		93.615	3.395	7.7566	93.615	2.742	6.3173	93.615	39.1507	5.9533		93.615	27.4249	2.4986	93.615	20.4169	10.5492		93.615	37.058	6.1592	93.615	31.64	5.32
			93.795	12.7765	3.5016		93.795	3.733	6.8054	93.795	2.775	6.4086	93.795	38.947	5.7003		93.795	27.7122	2.1687	93.795	20.8583	9.114		93.795	34.215	6.2037	93.795	30.87	5.27
			93.975	16.2356	3.5411		93.975	3.896	6.636	93.975	2.956	6.2382	93.975	38.6618	5.9847		93.975	26.8618	2.2902	93.975	21.1909	9.8968		93.975	31.4889	6.1222	93.975	30.5	5.38
			94.156	16.1817	3.3983		94.156	3.767	6.666	94.156	3.109	6.3891	94.156	39.3662	6.2181		94.156	28.5777	2.1034	94.156	21.5822	11.33		94.156	29.6284	6.1589	94.156	33.01	5.24
			94.336	14.5281	3.4053		94.336	3.676	6.7367	94.336	3.245	6.299	94.336	41.3961	5.977		94.336	31.631	2.0633	94.336	21.3193	13.2978		94.336	32.0385	6.1103	94.336	33.55	5.58
			94.517	12.482	3.5561		94.517	3.734	6.4851	94.517	3.827	6.0855	94.517	41.5539	5.9076		94.517	33.9457	2.1245	94.517	19.9669	14.8253		94.517	37.1337	6.2034	94.517	29.13	5.44
			94.697	11.0775	3.7552		94.697	3.811	6.6383	94.697	3.875	6.0605	94.697	41.1554	5.719		94.697	36.4793	2.4496	94.697	18.6613	13.6749		94.697	39.5929	6.2903	94.697	27.35	4.98
			94.877	9.8844	3.7123		94.877	3.863	6.2365	94.877	3.25	5.9157	94.877	39.0344	5.6639		94.877	37.4486	2.2302	94.877	18.1709	13.4263		94.877	36.8694	6.1516	94.877	25.36	5.22
			95.058	9.3526	3.6216		95.058	4.11	6.2157	95.058	2.812	5.8735	95.058	37.3832	5.985		95.058	32.6964	2.1965	95.058	18.3858	12.6195		95.058	33.2226	6.4442	95.058	24.21	5.37
			95.238	9.7742	3.5407		95.238	3.982	6.1141	95.238	2.712	5.788	95.238	35.7829	5.8193		95.238	30.151	2.1444	95.238	17.389	11.3224		95.238	31.5667	6.7107	95.238	25.77	5.51
			95.418	9.5015	3.4823		95.418	3.583	6.0447	95.418	2.73	6.2631	95.418	34.5837	5.7425		95.418	28.6365	2.2762	95.418	16.0521	11.261		95.418	29.1669	6.4332	95.418	28.67	5.68
			95.599	8.6633	3.6259		95.599	3.385	6.2714	95.599	2.649	7.3239	95.599	34.9108	5.7314		95.599	29.9833	2.1933	95.599	15.2172	11.514		95.599	28.1167	6.4299	95.599	30.03	5.33
			95.779	8.3361	3.608		95.779	3.925	6.5107	95.779	2.809	8.3478	95.779	34.1434	5.7419		95.779	30.8023	2.1121	95.779	13.8341	11.3018		95.779	27.9939	6.3468	95.779	31.21	5.39
			95.96	8.5738	3.7513		95.96	4.545	6.4671	95.96	3.014	9.6027	95.96	34.0946	5.493		95.96	31.5086	2.0264	95.96	14.0733	12.7698		95.96	29.5382	6.3008	95.96	29.36	5.71
			96.14	8.2924	3.8631		96.14	5.2	6.2234	96.14	3.26	10.0553	96.14	34.9601	5.3847		96.14	31.5955	2.0666	96.14	14.1582	15.2792		96.14	31.7138	6.5754	96.14	26.84	5.7
			96.32	8.5717	3.7502		96.32	5.572	6.1111	96.32	3.428	9.9448	96.32	36.7081	5.5105		96.32	29.1375	2.0398	96.32	14.6149	15.7828		96.32	34.3319	6.5321	96.32	24.82	5.77
			96.501	9.2751	3.7269		96.501	5.757	6.1532	96.501	3.282	8.5506	96.501	40.5757	6.2202		96.501	26.7269	1.9599	96.501	14.7164	15.9251		96.501	37.9893	6.4351	96.501	25.16	5.72
			96.681	9.4646	3.6224		96.681	6.041	6.3783	96.681	2.975	8.0915	96.681	42.3818	7.2829		96.681	27.6265	1.831	96.681	14.2411	14.7837		96.681	40.4618	6.6103	96.681	24.04	5.72
			96.861	8.6374	3.6463		96.861	6.217	6.2151	96.861	2.895	8.0223	96.861	42.2604	8.3038		96.861	27.9723	1.8533	96.861	14.6646	15.2792		96.861	41.8898	6.6233	96.861	24.83	5.9
			97.042	8.5623	3.7135		97.042	5.956	6.8644	97.042	3.295	7.9289	97.042	41.9757	9.0698		97.042	27.9007	1.8862	97.042	14.2302	16.5407		97.042	41.5512	6.4912	97.042	24.28	5.9
			97.222	8.9009	3.6323		97.222	5.462	7.0775	97.222	3.883	7.9682	97.222	41.0118	8.5452		97.222	29.2952	1.9182	97.222	12.6832	18.036		97.222	39.2315	6.6638	97.222	23.03	5.92
			97.403	10.3099	3.6037		97.403	5.995	7.0477	97.403	3.452	8.0173	97.403	37.0829	8.4108		97.403	30.5613	1.8602	97.403	12.4786	19.2837		97.403	38.9999	6.8701	97.403	21.77	5.63
			97.583	11.3103	3.4921		97.583	7.049	7.0316	97.583	3.285	7.1001	97.583	33.2989	8.324		97.583	32.6091	2.1217	97.583	13.1758	17.0263		97.583	41.9629	6.9886	97.583	21.43	5.93
			97.763	11.9022	3.7139		97.763	6.943	6.6912	97.763	2.905	6.4527	97.763	30.9275	8.0222		97.763	32.566	2.3487	97.763	14.3157	16.839		97.763	46.2621	6.9267	97.763	21.08	5.71
			97.944	11.2059	3.6348		97.944	6.173	5.9218	97.944	3.011	6.1839	97.944	30.6264	7.5817		97.944	31.2775	2.0435	97.944	13.314	18.1244		97.944	48.0065	6.4917	97.944	19.34	5.44
			98.124	10.6502	3.5763		98.124	6.139	5.6513	98.124	3.237	6.2826	98.124	30.024	7.5001		98.124	29.0771	1.8317	98.124	13.1422	19.4489		98.124	51.0667	6.5538	98.124	17.59	5.45
			98.304	10.2096	3.4046		98.304	7.103	5.5548	98.304	3.287	6.4885	98.304	28.8278	7.3877		98.304	26.99	1.9069	98.304	13.5761	19.6606		98.304	55.9697	6.6459	98.304	17.16	5.31
			98.485	9.3011	3.462		98.485	7.381	5.6777	98.485	3.607	6.5501	98.485	30.5863	7.626		98.485	25.3193	1.7942	98.485	14.6025	20.9708		98.485	54.7604	6.5021	98.485	18.92	5.47
			98.665	8.4178	3.5069		98.665	6.382	5.3024	98.665	3.79	7.0739	98.665	32.5476	8.1523		98.665	25.9928	1.7749	98.665	15.0779	25.4295		98.665	48.5108	6.5681	98.665	18.54	5.45
			98.846	7.4246	3.6572		98.846	5.814	5.0856	98.846	3.718	8.059	98.846	34.3325	8.3931		98.846	27.9266	1.9408	98.846	16.104	30.5613		98.846	45.2602	7.0086	98.846	16.92	5.75
			99.026	7.65	3.5542		99.026	5.884	5.1875	99.026	3.779	8.6373	99.026	34.471	7.3042		99.026	29.4261	1.8787	99.026	16.9714	32.5446		99.026	42.2609	6.5249	99.026	17.41	5.66
			99.206	7.3838	3.6155		99.206	5.689	5.4812	99.206	3.928	7.9866	99.206	33.871	6.5844		99.206	32.8571	1.897	99.206	17.4304	34.0271		99.206	40.3867	6.7492	99.206	20.78	6.12
			99.387	6.1183	3.8688		99.387	5.621	5.5393	99.387	3.626	7.0489	99.387	33.1183	6.6981		99.387	38.5108	2.0196	99.387	16.1859	38.0761		99.387	43.8767	6.9045	99.387	22.76	5.79
			99.567	4.9701	4.3103		99.567	5.655	5.384	99.567	3.544	6.7218	99.567	31.4743	7.1716		99.567	43.8754	2.2453	99.567	15.6305	41.2607		99.567	49.0263	6.8387	99.567	22.73	5.38
			99.747	4.1883	4.1281		99.747	5.891	5.3456	99.747	3.488	6.8223	99.747	28.7875	6.4102		99.747	43.7318	1.9562	99.747	16.2928	41.3358		99.747	49.5866	7.0405	99.747	22.36	5.53
			99.928	3.2547	3.7207		99.928	6.129	5.538	99.928	3.634	7.0775	99.928	26.497	5.8131		99.928	42.6264	2.0296	99.928	16.9388	39.4899		99.928	43.6044	6.9191	99.928	22.54	5.36
			100.108	2.7993	3.5151		100.108	5.732	5.6285	100.108	3.542	7.8791	100.108	21.9245	5.7434		100.108	38.5019	1.8235	100.108	16.4127	39.2026		100.108	38.4925	6.8468	100.108	22.57	5.2
			100.289	2.5493	3.769		100.289	5.348	5.9512	100.289	3.513	8.7811	100.289	18.5442	5.782		100.289	34.1917	1.85	100.289	16.0089	38.4484		100.289	35.8168	6.7943	100.289	22.83	5.4
			100.469	2.4562	3.7833		100.469	5.62	6.3798	100.469	3.523	8.3732	100.469	15.8466	5.6631		100.469	30.9692	1.6774	100.469	16.5852	38.4456		100.469	36.0871	6.6435	100.469	25.05	5.38
			100.649	2.2759	3.9105		100.649	5.928	6.5113	100.649	3.178	7.2449	100.649	13.8706	5.9296		100.649	29.3849	1.8178	100.649	17.2311	40.2728		100.649	39.3177	6.3535	100.649	28.21	5.36
			100.83	2.3002	4.1607		100.83	5.783	6.3467	100.83	2.961	6.6703	100.83	13.4447	6.1533		100.83	30.6654	1.8579	100.83	17.3048	37.6398		100.83	41.7504	6.5907	100.83	29.17	5.53
			101.01	2.3287	4.3836		101.01	5.962	5.9226	101.01	2.77	6.6435	101.01	14.2027	5.9893		101.01	30.3783	1.8072	101.01	16.1755	32.3389		101.01	42.7095	6.619	101.01	26.89	5.79
			101.19	2.3662	4.31		101.19	6.41	5.9817	101.19	2.794	7.0556	101.19	14.2138	6.3864		101.19	31.8552	2.1401	101.19	16.2112	28.8362		101.19	42.7749	6.6312	101.19	24.34	5.89
			101.371	2.3272	4.2868		101.371	6.122	5.8764	101.371	2.694	7.6548	101.371	12.7455	6.3416		101.371	35.0111	2.1872	101.371	16.6736	27.3802		101.371	41.1338	6.637	101.371	25.67	6.1
			101.551	2.1615	4.1264		101.551	6.027	5.8362	101.551	2.86	7.4986	101.551	12.1699	6.5816		101.551	36.9867	2.0474	101.551	17.5778	26.7977		101.551	39.12	6.5563	101.551	25.66	6.03
			101.732	2.1067	3.7329		101.732	6.55	5.5098	101.732	2.975	6.8369	101.732	11.7268	7.4344		101.732	37.3116	1.8948	101.732	17.6026	25.8478		101.732	34.4119	6.6613	101.732	23.66	5.98
			101.912	2.1776	3.6035		101.912	7.148	5.781	101.912	3.214	6.3122	101.912	11.1853	8.4728		101.912	33.4913	1.7777	101.912	16.7167	23.9657		101.912	33.8536	6.5898	101.912	25.38	5.36
			102.092	2.1486	3.63		102.092	7.256	5.84	102.092	3.247	7.099	102.092	11.0156	8.0806		102.092	34.5126	1.8634	102.092	16.8424	24.2873		102.092	37.1673	6.4899	102.092	28.76	5.66
			102.273	2.0672	3.7435		102.273	6.53	6.139	102.273	3.197	8.289	102.273	11.4475	6.6745		102.273	35.2331	1.7611	102.273	17.0889	23.087		102.273	42.1911	6.2248	102.273	31.17	5.69
			102.453	2.1618	3.801		102.453	6.376	6.4409	102.453	3.273	8.5567	102.453	11.4109	5.7863		102.453	35.663	1.8486	102.453	17.5483	21.5855		102.453	41.6278	6.358	102.453	34.28	5.58
			102.633	2.0943	3.9827		102.633	6.435	6.4841	102.633	3.571	7.6102	102.633	10.6042	5.709		102.633	34.4982	1.7927	102.633	16.8766	20.3731		102.633	36.0876	6.4543	102.633	36.38	5.37
			102.814	1.9968	3.9184		102.814	7.111	6.4045	102.814	3.907	6.9213	102.814	10.1356	5.6632		102.814	33.6882	1.7621	102.814	15.2542	19.9866		102.814	32.2363	6.1687	102.814	36.45	5.34
			102.994	2.0518	3.7485		102.994	6.987	6.4994	102.994	4.327	6.6627	102.994	10.3669	5.5046		102.994	31.3631	1.6507	102.994	13.6197	19.7389		102.994	34.1935	5.9424	102.994	33.89	5.34
			103.175	2.4268	3.595		103.175	6.823	6.2029	103.175	4.026	6.4686	103.175	10.3728	5.2647		103.175	30.2935	1.7094	103.175	13.1552	19.2099		103.175	33.1748	6.1315	103.175	31.51	5.43
			103.355	2.7168	3.418		103.355	6.756	6.4197	103.355	3.94	6.3319	103.355	9.4759	5.4735		103.355	29.2848	1.6924	103.355	13.803	18.9625		103.355	31.4264	6.2188	103.355	29.11	5.25
			103.535	2.9088	3.3172		103.535	6.448	6.7535	103.535	4.069	6.3449	103.535	8.6968	5.9063		103.535	33.7491	1.7696	103.535	14.4606	17.9656		103.535	34.4488	6.1954	103.535	27.49	5.42
			103.716	3.0691	3.398		103.716	5.728	7.124	103.716	4.225	6.2386	103.716	8.6362	5.7808		103.716	37.6626	1.6091	103.716	14.9998	17.0211		103.716	37.6696	6.3228	103.716	28.29	5.59
			103.896	3.1967	3.4622		103.896	5.301	6.6624	103.896	3.946	6.2781	103.896	8.389	5.6854		103.896	38.2216	1.8266	103.896	15.7541	16.5269		103.896	38.1575	6.1098	103.896	28.67	5.59
			104.076	3.2114	3.572		104.076	5.324	6.274	104.076	4.073	6.8965	104.076	8.0546	5.5396		104.076	37.6058	1.6786	104.076	16.924	18.1195		104.076	38.2616	6.1592	104.076	26.36	5.43
			104.257	2.8026	3.9755		104.257	4.862	6.1061	104.257	4.381	7.498	104.257	8.6475	5.6064		104.257	38.3535	1.8243	104.257	16.9298	18.6449		104.257	38.2524	6.1532	104.257	23.57	5.62
			104.437	2.5143	3.9885		104.437	4.422	6.4275	104.437	4.52	8.2167	104.437	9.4079	6.0063		104.437	36.8061	1.7744	104.437	17.3744	16.6461		104.437	37.7368	6.1533	104.437	23	5.95
			104.618	2.5982	3.5982		104.618	4.283	6.8148	104.618	4.512	8.2345	104.618	9.4697	6.0634		104.618	37.0631	1.7466	104.618	17.3345	12.9772		104.618	36.9462	6.0529	104.618	25.19	5.59
			104.798	2.5307	3.3742		104.798	4.41	6.8772	104.798	4.282	8.1826	104.798	8.6815	6.2852		104.798	39.2041	1.7921	104.798	16.7252	9.4551		104.798	39.4305	5.8462	104.798	25.71	5.75
			104.978	2.4605	3.2182		104.978	4.834	6.6803	104.978	4.448	8.2905	104.978	8.2376	5.9561		104.978	43.378	2.0038	104.978	17.8319	7.1379		104.978	41.4746	5.9568	104.978	27.38	6.12
			105.159	2.5298	3.3376		105.159	5.013	6.5396	105.159	5.025	7.6086	105.159	9.0656	5.6477		105.159	47.7003	1.905	105.159	19.4942	5.7664		105.159	41.8832	6.0072	105.159	29.37	6.35
			105.339	2.4038	3.4565		105.339	4.777	6.9414	105.339	5.536	6.8453	105.339	10.8095	5.7897		105.339	50.6295	1.8862	105.339	20.9596	4.8731		105.339	41.1494	5.9695	105.339	30.07	6.45
			105.52	2.2126	3.6338		105.519	4.633	7.7405	105.519	5.753	5.8839	105.519	12.0127	6.1252		105.519	48.7899	2.0999	105.519	21.8126	4.4562		105.519	40.7122	6.1257	105.519	30.47	6.27
			105.7	2.0646	4.113		105.7	4.346	7.8158	105.7	5.805	5.4825	105.7	12.1826	5.842		105.7	46.0835	2.0091	105.7	22.2767	4.1997		105.7	41.7822	6.1697	105.7	29.42	6.55
			105.88	1.8687	4.059		105.88	4.034	7.1672	105.88	6.274	5.3861	105.88	11.7951	5.6678		105.88	42.6276	2.0492	105.88	19.7517	4.3673		105.88	43.2513	6.5464	105.88	28.5	6.43
			106.061	2.1143	3.5983		106.061	4.251	6.3857	106.061	6.18	5.4758	106.061	11.442	5.8115		106.061	40.9782	1.9539	106.061	16.3413	4.6752		106.061	45.0976	6.6551	106.061	29.26	6.72
			106.241	2.7174	3.2804		106.241	3.974	6.1503	106.241	5.618	5.7496	106.241	10.5423	5.7767		106.241	43.7908	1.9483	106.241	15.3282	5.5813		106.241	47.8881	6.4523	106.241	29.7	6.79
			106.421	2.8303	3.162		106.421	3.758	6.1143	106.421	5.266	6.2303	106.421	10.0435	5.7376		106.421	45.9855	2.0559	106.421	15.1506	6.2845		106.421	50.8595	6.4037	106.421	33.21	6.73
			106.602	2.4379	3.4365		106.602	3.724	6.2579	106.602	5.329	6.128	106.602	9.8643	5.2297		106.602	48.0727	1.9805	106.602	14.5512	6.5772		106.602	43.5504	6.0764	106.602	37.58	6.78
			106.782	1.8012	3.4487		106.782	3.886	6.1367	106.782	5.354	5.8039	106.782	10.9537	5.2986		106.782	49.9017	1.9111	106.782	13.9306	5.6472		106.782	39.2549	6.2111	106.782	42.02	6.56
			106.963	1.4697	3.5384		106.962	4.14	6.0495	106.962	4.326	5.8965	106.962	11.9923	5.269		106.962	48.5	1.9064	106.962	14.5774	4.7108		106.962	39.3708	6.3008	106.962	42.95	6.69
			107.143	1.548	3.5213		107.143	4.532	6.2511	107.143	3.776	6.0764	107.143	11.5698	5.4684		107.143	47.4366	2.097	107.143	14.9736	4.2093		107.143	39.1981	6.3962	107.143	41.48	6.37
			107.323	1.6155	3.5342		107.323	4.555	6.6397	107.323	3.968	6.4123	107.323	11.9889	5.883		107.323	46.7641	2.4159	107.323	16.0604	3.91		107.323	37.2328	6.0608	107.323	44.95	5.78
			107.504	1.6263	3.4157		107.504	4.887	6.1831	107.504	4.502	6.6969	107.504	13.0963	6.258		107.504	45.6482	2.1952	107.504	16.8069	3.9539		107.504	35.9963	5.9002	107.504	44.42	5.83
			107.684	1.4123	3.3841		107.684	4.496	5.7534	107.684	4.447	6.7622	107.684	13.4722	5.8336		107.684	44.8894	2.1075	107.684	17.1187	3.9113		107.684	37.7318	6.1092	107.684	42.82	5.99
			107.864	1.3235	3.167		107.864	3.744	5.9607	107.864	4.68	6.6882	107.864	13.1368	5.5189		107.864	43.5639	1.8901	107.864	17.2206	4.0689		107.864	39.4712	5.9806	107.864	39.76	5.79
			108.045	1.3118	3.2195		108.045	3.597	5.6513	108.045	4.832	6.5999	108.045	12.6497	5.3172		108.045	42.8098	1.897	108.045	17.52	3.9207		108.045	43.4262	5.9017	108.045	38.75	6.01
			108.225	1.4876	3.4576		108.225	3.767	5.7137	108.225	5.15	6.5074	108.225	12.0148	5.3125		108.225	41.9136	1.868	108.225	19.7079	3.8359		108.225	47.8633	6.0629	108.225	37.04	5.74
			108.406	1.5569	3.5883		108.405	4.083	5.6646	108.405	5.398	6.3116	108.405	13.3459	5.7109		108.405	41.2998	1.9281	108.405	21.2506	3.7397		108.405	47.1535	5.966	108.405	36.18	5.65
			108.586	1.4631	3.6969		108.586	4.079	5.5994	108.586	5.64	6.1575	108.586	14.6406	6.0262		108.586	39.2273	1.8534	108.586	20.9881	4.0822		108.586	44.4364	6.0826	108.586	36.27	5.53
			108.766	1.4291	3.7299		108.766	4.214	5.7944	108.766	6.014	6.0416	108.766	14.7189	6.7882		108.766	35.2972	1.9231	108.766	22.4672	4.3948		108.766	44.8058	5.8827	108.766	33.49	5.91
			108.947	1.3682	3.5753		108.947	4.34	5.9453	108.947	5.392	6.0977	108.947	13.0621	6.8796		108.947	30.8178	2.0479	108.947	23.6791	3.9296		108.947	44.9311	5.889	108.947	29.22	5.57
			109.127	1.4203	3.3461		109.127	4.316	5.9176	109.127	5.224	6.2408	109.127	12.3828	6.7636		109.127	28.2817	2.0325	109.127	24.7866	3.9882		109.127	43.4995	5.9482	109.127	29.76	6.29
			109.307	1.3413	3.1961		109.307	4.302	5.9696	109.307	5.415	6.7451	109.307	11.9184	6.1973		109.307	28.7748	2.4504	109.307	26.1147	4.2114		109.307	40.4725	5.9233	109.307	31.14	6.82
			109.488	1.38	3.1532		109.488	4.1	6.2575	109.488	5.831	6.9027	109.488	11.5215	6.022		109.488	28.9025	3.034	109.488	27.917	4.4125		109.488	39.3355	5.9372	109.488	30.22	6.5
			109.668	1.3601	3.1695		109.668	4.02	6.3223	109.668	6.49	7.0632	109.668	11.951	6.381		109.668	27.833	3.8604	109.668	26.1611	4.5576		109.668	40.1281	5.8066	109.668	28.69	6.07
			109.849	1.2962	3.284		109.848	3.759	6.2789	109.848	6.039	6.3465	109.848	11.461	5.9353		109.848	28.0602	4.8309	109.848	23.3428	4.3698		109.848	42.095	5.7369	109.848	28.1	6.29
			110.029	1.2733	3.5001		110.029	3.955	5.9601	110.029	5.169	5.9014	110.029	11.5423	5.606		110.029	26.4808	5.4577	110.029	22.8632	4.2966		110.029	44.0195	6.1447	110.029	25.57	6.48
			110.209	1.2142	3.5016		110.209	4.12	5.5311	110.209	4.677	6.1637	110.209	12.7461	5.5195		110.209	27.3787	6.1109	110.209	23.594	4.3465		110.209	43.496	6.4334	110.209	25.7	6.43
			110.39	1.3361	3.596		110.39	4.393	5.7365	110.39	5.149	6.2425	110.39	13.0525	5.2877		110.39	28.6531	6.9686	110.39	23.1159	4.2366		110.39	43.1335	6.1274	110.39	25.67	6.43
			110.57	1.2729	3.7504		110.57	4.239	6.0348	110.57	5.313	6.8137	110.57	12.6138	5.3551		110.57	30.2557	7.7546	110.57	21.8999	4.0807		110.57	42.3433	5.8113	110.57	27.17	6.81
			110.75	1.3133	3.6243		110.75	3.958	6.3716	110.75	5.211	8.2033	110.75	12.3527	5.1772		110.75	31.034	8.1364	110.75	19.9601	3.8251		110.75	41.7073	5.7342	110.75	29.47	6.83
			110.931	1.5052	3.549		110.931	3.466	6.1905	110.931	5.191	9.0414	110.931	13.185	5.3072		110.931	32.9569	7.0986	110.931	20.2398	3.7701		110.931	39.8004	5.8371	110.931	29.77	7.37
			111.111	1.541	3.5577		111.111	3.954	6.7381	111.111	4.65	7.9497	111.111	13.2735	5.653		111.111	34.6722	5.0442	111.111	22.3067	3.6733		111.111	35.9033	5.855	111.111	26.89	8.08
			111.292	1.3232	3.6154		111.291	4.172	6.8773	111.291	4.218	6.8277	111.291	12.9084	6.1899		111.291	36.4279	3.6384	111.291	22.6918	3.8312		111.291	31.9224	5.8446	111.291	25.59	7.87
			111.472	1.1687	3.6361		111.472	3.946	6.5229	111.472	4.404	6.423	111.472	13.177	6.3335		111.472	37.4063	2.6735	111.472	23.063	4.0361		111.472	31.6939	5.7523	111.472	25.85	7.82
			111.652	1.0939	3.6044		111.652	3.616	6.2341	111.652	4.837	6.6857	111.652	14.4123	6.3742		111.652	36.8341	2.4062	111.652	23.7399	3.6846		111.652	33.3443	5.6953	111.652	26.93	7
			111.833	1.2577	3.5767		111.833	3.703	5.9822	111.833	5.073	7.0317	111.833	14.7808	5.95		111.833	39.4411	2.041	111.833	24.2694	3.4945		111.833	32.0195	5.6649	111.833	26.12	6.43
			112.013	1.3948	3.5197		112.013	3.71	5.6796	112.013	4.657	6.915	112.013	13.8287	5.5782		112.013	39.6385	1.8283	112.013	22.909	3.2489		112.013	30.7347	5.8419	112.013	26.71	6.49
			112.193	1.321	3.567		112.193	3.44	5.585	112.193	4.366	6.597	112.193	12.677	5.5608		112.193	37.8024	1.6051	112.193	20.6214	2.9942		112.193	30.9621	5.9264	112.193	28.58	6.55
			112.374	1.2591	3.5116		112.374	3.271	5.2925	112.374	4.302	6.0207	112.374	11.7162	5.725		112.374	36.2102	1.7272	112.374	19.1535	3.04		112.374	29.6151	5.9809	112.374	28.26	5.76
			112.554	1.2953	3.4268		112.554	3.247	5.2642	112.554	4.858	5.5058	112.554	12.3579	5.9906		112.554	33.2637	1.8524	112.554	19.1596	3.0779		112.554	28.8161	6.1255	112.554	27.66	5.81
			112.735	1.3827	3.4262		112.734	3.356	5.3773	112.734	5.607	5.6466	112.734	12.4918	6.1904		112.734	32.4675	1.763	112.734	20.8876	3.2216		112.734	30.2618	6.0581	112.734	25.35	5.45
			112.915	1.5096	3.5444		112.915	3.567	5.355	112.915	5.793	5.9416	112.915	13.9014	6.1162		112.915	33.4591	1.7362	112.915	23.2682	3.3024		112.915	31.2152	5.8829	112.915	24.53	5.77
			113.095	1.576	3.305		113.095	3.593	5.4689	113.095	5.707	5.562	113.095	16.6666	5.6999		113.095	35.8967	1.7459	113.095	23.2677	3.225		113.095	30.3094	6.0503	113.095	21.46	5.64
			113.276	1.5442	3.3947		113.276	3.941	5.7279	113.276	5.313	5.2683	113.276	17.1939	5.9611		113.276	40.0201	1.8471	113.276	22.2142	3.489		113.276	27.2769	5.7614	113.276	22.15	5.87
			113.456	1.3647	3.2255		113.456	3.973	5.8318	113.456	5.588	5.0701	113.456	14.8981	6.0648		113.456	44.294	1.8186	113.456	24.1531	3.5534		113.456	24.4663	5.7096	113.456	24.21	6.9
			113.636	1.1799	3.2683		113.636	3.758	6.2353	113.636	6.272	5.2322	113.636	10.9473	6.1356		113.636	45.8429	2.0501	113.636	28.3723	3.5349		113.636	25.429	5.7327	113.636	23.57	6.77
			113.817	1.4209	3.7261		113.817	3.454	6.3249	113.817	7.097	5.4257	113.817	8.2864	6.9055		113.817	46.5299	2.0151	113.817	31.5437	3.7232		113.817	26.8435	5.7164	113.817	24.42	6.17
			113.997	1.5466	3.9721		113.997	3.311	6.4107	113.997	7.16	5.0687	113.997	7.4696	6.8761		113.997	48.232	1.933	113.997	29.6489	3.9956		113.997	26.8726	5.9895	113.997	26.4	6.15
			114.178	1.5067	3.8672		114.177	3.342	6.2439	114.177	6.355	5.3739	114.177	7.3145	6.1779		114.177	47.1776	1.8451	114.177	27.0157	4.267		114.177	26.653	6.0855	114.177	28.07	6.36
			114.358	1.5687	3.4709		114.358	3.536	6.0503	114.358	6.621	5.5961	114.358	7.4374	6.1926		114.358	46.4997	1.8399	114.358	25.3992	4.3605		114.358	27.6606	6.0498	114.358	27.22	6.17
			114.538	1.7456	3.4566		114.538	3.383	6.0964	114.538	7.273	5.1838	114.538	7.9724	6.05		114.538	45.1517	1.874	114.538	23.7941	4.7979		114.538	28.8069	6.0608	114.538	28.63	6.17
			114.719	1.5182	3.3662		114.719	3.319	6.3542	114.719	7.466	5.0631	114.719	7.8961	5.9748		114.719	45.0028	1.8995	114.719	24.5256	4.0923		114.719	29.1738	6.0656	114.719	29.5	6.42
			114.899	1.2179	3.1994		114.899	3.694	6.4568	114.899	7.577	5.3401	114.899	8.6808	5.7526		114.899	45.3529	1.8824	114.899	25.6907	3.7714		114.899	31.7833	6.0502	114.899	29.39	6.4
			115.079	1.2875	3.0421		115.079	3.817	6.5581	115.079	7.577	5.4825	115.079	10.2425	5.5313		115.079	45.8627	1.693	115.079	26.3206	3.2796		115.079	32.9296	6.0778	115.079	28.96	6.59
			115.26	1.5432	3.0712		115.26	3.72	6.6003	115.26	7.948	5.5754	115.26	9.8189	5.2812		115.26	46.2722	1.6774	115.26	27.2712	3.3562		115.26	31.4304	6.1445	115.26	32.82	7.08
			115.44	1.6276	3.2142		115.44	3.88	6.1788	115.44	7.717	6.142	115.44	8.7168	5.3865		115.44	45.1315	1.7394	115.44	27.4393	3.4801		115.44	32.2428	6.0143	115.44	39.06	6.9
			115.621	1.5006	3.2146		115.62	3.905	6.0818	115.62	7.19	6.2876	115.62	7.807	5.4301		115.62	44.3803	1.6901	115.62	25.3643	3.4668		115.62	33.8429	5.9443	115.62	36.37	6.97
			115.801	1.4529	3.0019		115.801	3.782	6.2875	115.801	7.276	5.9126	115.801	7.3524	5.463		115.801	43.0424	1.6621	115.801	21.3697	3.4421		115.801	33.282	5.9595	115.801	32.69	6.37
			115.981	1.608	3.1183		115.981	3.89	6.3338	115.981	7.499	5.3606	115.981	7.2778	5.7857		115.981	39.0971	1.799	115.981	19.2115	3.4924		115.981	34.1573	5.7139	115.981	31.01	6.44
			116.162	1.4808	3.2447		116.162	3.523	6.7547	116.162	8.416	5.3114	116.162	7.0326	6.1777		116.162	38.1189	1.8639	116.162	18.4321	3.5765		116.162	33.2457	5.9731	116.162	25.82	6.22
			116.342	1.3611	3.0123		116.342	3.624	7.1007	116.342	8.726	6.1332	116.342	7.0328	6.2817		116.342	36.3333	1.7256	116.342	17.0425	3.7177		116.342	32.9043	6.0366	116.342	21.15	5.97
			116.522	1.1797	2.9067		116.522	3.912	7.1932	116.522	9.701	7.1281	116.522	7.186	5.9922		116.522	35.7371	1.6915	116.522	16.3892	3.9167		116.522	32.3404	5.9295	116.522	21.72	6.11
			116.703	1.0807	2.9814		116.703	3.862	7.2517	116.703	10.064	7.8997	116.703	8.1273	5.6965		116.703	36.5225	1.9225	116.703	16.7665	3.7837		116.703	32.4061	5.8819	116.703	22.92	5.96
			116.883	0.9871	2.9928		116.883	3.903	7.5597	116.883	9.169	8.108	116.883	8.5984	5.7515		116.883	38.4663	1.949	116.883	18.336	3.5365		116.883	33.8305	6.0218	116.883	22.21	5.95
			117.064	0.9427	2.909		117.063	3.793	7.2982	117.063	8.641	8.443	117.063	9.5319	6.5929		117.063	39.7042	1.9694	117.063	20.0326	3.3789		117.063	35.4196	6.0772	117.063	22.47	6.11
			117.244	0.9478	3.0592		117.244	3.755	6.8022	117.244	7.991	8.4347	117.244	10.4229	7.2104		117.244	38.7735	1.7531	117.244	20.8806	3.2219		117.244	34.805	6.0109	117.244	23.47	5.81
			117.424	0.8965	3.244		117.424	3.637	6.5103	117.424	7.713	7.7185	117.424	10.8093	7.0568		117.424	40.0054	1.7753	117.424	20.2283	3.0584		117.424	33.5491	5.9895	117.424	23.8	6.19
			117.605	0.9123	3.1298		117.605	3.607	6.6132	117.605	8.552	6.7037	117.605	10.6135	6.7226		117.605	43.0067	1.8747	117.605	18.5631	3.3339		117.605	31.7174	6.1598	117.605	25.85	6.19
			117.785	1.0548	2.9759		117.785	3.86	6.9053	117.785	8.771	6.1151	117.785	10.7187	6.576		117.785	47.5348	1.9168	117.785	19.9303	3.2204		117.785	28.9912	6.0307	117.785	28.29	6.24
			117.965	1.2074	2.899		117.965	4.373	7.3309	117.965	9.454	5.8783	117.965	10.5581	6.4073		117.965	49.5808	1.8333	117.965	22.3126	3.0788		117.965	26.794	6.0322	117.965	26.75	5.92
			118.146	1.0645	3.0908		118.146	4.66	7.8718	118.146	9.245	5.6264	118.146	9.5706	6.512		118.146	50.5573	1.9396	118.146	22.8196	3.3184		118.146	30.1447	5.9699	118.146	26.18	5.68
			118.326	0.8826	3.132		118.326	4.486	7.5484	118.326	9.681	5.8206	118.326	9.5484	5.8683		118.326	53.2659	1.9844	118.326	21.6522	3.2863		118.326	33.344	6.1028	118.326	28.04	5.92
			118.507	0.8778	3.282		118.506	4.024	6.9444	118.506	11.221	5.6951	118.506	9.086	5.7407		118.506	56.3346	2.0489	118.507	21.1916	3.2363		118.506	33.2994	5.797	118.506	31.46	5.94
			118.687	0.8395	3.4537		118.687	4.175	6.7429	118.687	11.681	5.5009	118.687	9.1934	5.6839		118.687	59.2317	1.9559	118.687	22.2174	3.2083		118.687	34.0341	6.058	118.687	32.84	6.24
			118.867	0.9899	3.869		118.867	4.424	7.1285	118.867	11.585	5.0883	118.867	9.8781	6.0561		118.867	63.2501	2.2295	118.867	24.7539	3.2548		118.867	34.6695	6.2346	118.867	34.75	6.05
			119.048	1.2095	4.3887		119.048	4.958	7.1563	119.048	11.378	4.8157	119.048	10.1201	6.0503		119.048	66.1526	2.04	119.048	25.9581	3.115		119.048	33.3079	6.1096	119.048	35.81	6.19
			119.228	1.6226	4.2863		119.228	5.249	6.5978	119.228	12.71	4.8837	119.228	10.0869	5.8064		119.228	65.8103	1.9445	119.228	26.3021	3.2411		119.228	30.537	6.1384	119.228	36.54	6.25
			119.408	1.7864	4.2156		119.408	4.952	6.3475	119.408	13.102	5.1377	119.408	9.487	5.5496		119.408	64.4093	2.2462	119.408	26.0055	3.3167		119.408	29.8474	6.2982	119.408	35.3	6.04
			119.589	1.6708	4.2893		119.589	4.449	6.8551	119.589	12.645	5.1802	119.589	8.7754	5.8676		119.589	61.8513	2.0737	119.589	25.3923	3.3911		119.589	30.2804	6.4302	119.589	33.41	6.33
			119.769	1.2718	4.346		119.769	4.354	7.5377	119.769	11.794	5.0438	119.769	8.6909	6.7332		119.769	58.9199	2.2506	119.769	24.6076	3.7503		119.769	31.4414	6.1543	119.769	35.71	6.44
			119.95	0.9385	3.8947		119.949	4.569	7.6632	119.949	11.936	5.2102	119.949	8.4275	7.6271		119.949	56.2815	2.1282	119.95	23.7425	3.9854		119.949	30.4364	5.8928	119.949	32.97	6.43
			120.13	0.9461	3.5218		120.13	4.639	7.4289	120.13	11.234	5.1121	120.13	8.5574	8.3045		120.13	58.0137	2.0462	120.13	22.7247	3.7931		120.13	27.5409	6.245	120.13	28.59	6.56
			120.31	1.0517	3.4895		120.31	4.411	7.2584	120.31	9.885	5.2883	120.31	9.4534	8.2834		120.31	61.8405	1.9928	120.31	22.0872	3.3251		120.31	27.3545	6.3122	120.31	28.37	6.72
			120.491	1.099	3.4973		120.491	4.909	6.5561	120.491	8.775	5.3196	120.491	9.7627	7.7582		120.491	65.0337	2.1259	120.491	21.3434	3.0895		120.491	28.07	6.1717	120.491	30.21	6.84
			120.671	1.1972	3.2462		120.671	5.142	6.1836	120.671	7.913	5.3711	120.671	8.8974	7.1217		120.671	65.2367	2.1939	120.671	20.2087	2.9749		120.671	26.0877	6.2528	120.671	30.76	6.8
			120.851	1.1738	3.3746		120.851	4.411	6.3785	120.851	7.762	5.7276	120.851	8.096	6.4686		120.851	65.3618	2.0611	120.851	20.204	2.8723		120.851	23.8074	6.379	120.851	32.14	6.23
			121.032	1.1314	3.5206		121.032	4.376	6.67	121.032	7.635	5.7722	121.032	8.1654	6.4391		121.032	62.7412	2.027	121.032	21.6071	2.8566		121.032	23.4718	6.1055	121.032	31.9	6.48
			121.212	1.1634	3.5507		121.212	4.341	7.0023	121.212	8.171	5.7744	121.212	8.7765	7.6157		121.212	56.4237	2.0783	121.212	22.0351	2.9449		121.212	25.3599	6.1715	121.212	33.91	6.69
			121.393	1.0391	3.4473		121.392	4.598	7.1257	121.392	8.836	5.5958	121.392	9.5675	8.2934		121.392	51.2628	2.0278	121.393	22.8591	2.8072		121.392	28.4249	6.1497	121.392	35.1	6.62
			121.573	0.9938	3.4738		121.573	4.987	7.3212	121.573	9.407	5.6741	121.573	10.2238	7.8637		121.573	50.3455	2.0998	121.573	22.7904	2.9866		121.573	27.0689	6.1821	121.573	34.44	6.38
			121.753	0.8402	3.6974		121.753	5.285	7.3686	121.753	9.513	5.9215	121.753	10.089	7.6857		121.753	50.5664	2.0382	121.753	22.7201	2.9748		121.753	25.0259	6.2574	121.753	32.06	6.57
			121.934	0.8609	3.5706		121.934	5.637	6.9011	121.934	10.385	6.2499	121.934	9.869	7.4911		121.934	49.7916	1.9841	121.934	22.5353	2.7947		121.934	23.1194	6.0824	121.934	31.09	6.38
			122.114	0.9486	3.9022		122.114	6.139	7.7301	122.114	11.681	6.3715	122.114	9.8781	7.0205		122.114	47.0468	1.8544	122.114	21.2978	2.9047		122.114	22.5909	6.0712	122.114	32.72	6.43
			122.294	0.9561	4.0669		122.294	6.247	8.684	122.294	12.657	6.0323	122.294	9.2533	6.3741		122.294	44.2571	1.8506	122.294	19.3133	3.0435		122.294	24.4843	6.2341	122.294	30.3	6.71
			122.475	0.9006	4.2746		122.475	6.189	8.2845	122.475	12.986	5.6735	122.475	9.3984	5.9275		122.475	42.8923	1.9829	122.475	18.1339	2.944		122.475	26.6275	6.1536	122.475	26.75	7.04
			122.655	0.9305	4.052		122.655	6.626	7.8958	122.655	13.533	6.5094	122.655	9.5997	6.4621		122.655	42.5011	2.0402	122.655	18.0479	2.8425		122.655	28.6756	6.3155	122.655	25.9	6.86
			122.836	0.9509	3.5484		122.835	6.96	7.9383	122.835	14.3	7.8008	122.835	9.9068	6.9685		122.835	40.9457	2.0516	122.836	18.8102	2.8371		122.835	29.1832	6.387	122.835	28.44	6.36
			123.016	0.8658	3.2709		123.016	6.441	8.164	123.016	13.855	9.393	123.016	10.7919	7.5704		123.016	39.877	2.1573	123.016	19.4472	2.9046		123.016	28.7509	6.1816	123.016	32.52	6.91
			123.196	0.7466	3.4661		123.196	6.21	7.9113	123.196	11.826	11.4048	123.196	11.6352	7.2714		123.196	39.3305	2.1682	123.196	17.7687	2.866		123.196	27.223	6.157	123.196	31.91	6.41
			123.377	0.6891	3.639		123.377	6.05	7.5278	123.377	10.37	10.7641	123.377	10.8101	6.063		123.377	39.5303	2.3051	123.377	14.7306	3.2603		123.377	25.6113	6.2879	123.377	30.51	6.43
			123.557	0.7242	3.5749		123.557	6.007	7.9478	123.557	10.675	7.4197	123.557	10.8483	5.5487		123.557	39.238	2.3193	123.557	14.1574	3.4206		123.557	25.1227	6.5045	123.557	27.92	6.65
			123.737	0.6711	3.4506		123.737	6.24	8.4544	123.737	9.153	6.3394	123.737	11.1893	5.291		123.737	40.2815	2.2815	123.737	14.0568	3.2623		123.737	27.3381	6.3007	123.737	28.19	6.54
			123.918	0.5673	3.2426		123.918	7.255	8.4246	123.918	6.979	6.5614	123.918	11.1723	5.2837		123.918	41.2943	2.2366	123.918	14.8634	3.2233		123.918	28.7988	6.5011	123.918	26.31	6.69
			124.098	0.6357	3.5234		124.098	7.107	7.6214	124.098	5.715	7.6147	124.098	10.161	5.2919		124.098	40.4397	2.2595	124.098	14.466	3.1394		124.098	27.186	6.43	124.098	23.49	6.53
			124.279	0.6786	3.5495		124.278	6.236	7.6907	124.278	5.203	8.1576	124.278	10.2846	5.5102		124.278	37.5788	2.1215	124.279	14.806	2.7885		124.278	25.5782	6.448	124.278	20.45	6.31
			124.459	0.6738	3.0196		124.459	6.094	7.6679	124.459	5.434	7.9205	124.459	11.0054	5.5223		124.459	36.7396	2.0273	124.459	13.9221	2.8718		124.459	25.3698	6.4307	124.459	18.28	6.11
			124.639	0.596	3.0148		124.639	6.963	7.9716	124.639	5.758	6.9807	124.639	10.6096	5.6587		124.639	34.3695	1.7513	124.639	12.4704	3.1638		124.639	24.8565	6.6834	124.639	16.44	6.63
			124.82	0.58	3.157		124.82	7.421	7.8747	124.82	6.01	6.3846	124.82	10.2831	5.6146		124.82	34.4198	1.8129	124.82	11.2981	3.6667		124.82	22.2556	6.5159	124.82	16.68	6.75
			125	0.5806	3.2265		125	7.64	8.446	125	6.701	6.2649	125	11.0863	6.1404		125	34.9045	1.8964	125	10.3548	3.8192		125	20.4158	6.4594	125	18.75	6.55
			125.18	0.5624	3.6734		125.18	8.049	8.4818	125.18	7.22	6.0128	125.18	12.0198	6.6624		125.18	36.501	2.0378	125.18	10.025	3.4214		125.18	20.1068	6.4162	125.18	20.48	6.33
			125.361	0.4917	3.8525		125.361	8.554	7.9837	125.361	7.827	6.1248	125.361	13.9208	6.7291		125.361	36.4587	2.1468	125.361	10.0754	3.2266		125.361	22.583	6.3793	125.361	20.14	6.22
			125.541	0.4356	3.351		125.541	9.118	7.9641	125.541	8.371	6.0326	125.541	14.2997	6.7268		125.541	36.7092	1.9866	125.541	10.5265	3.3069		125.541	25.714	6.2786	125.541	22.68	6.57
			125.722	0.385	2.7907		125.722	8.849	8.0916	125.722	8.399	5.9987	125.722	13.9237	6.7464		125.721	37.2777	1.9645	125.722	10.7773	3.3067		125.722	26.3374	6.2967	125.721	24.93	6.52
			125.902	0.4223	2.4114		125.902	8.443	8.4883	125.902	7.734	6.3011	125.902	13.2078	6.4755		125.902	38.4409	1.9384	125.902	11.0705	3.3492		125.902	24.3446	6.6689	125.902	28.02	6.78
			126.082	0.4119	2.3814		126.082	8.415	8.4143	126.082	6.971	6.2307	126.082	13.0589	6.2274		126.082	38.1737	2.0376	126.082	11.7703	3.7441		126.082	22.4812	7.1096	126.082	28.5	6.42
			126.263	0.3836	2.4397		126.263	9.105	8.3459	126.263	6.353	6.2264	126.263	13.5007	5.8271		126.263	37.6456	2.0641	126.263	11.4837	3.7062		126.263	22.8917	7.0543	126.263	27.52	6.64
			126.443	0.3439	2.3634		126.443	9.322	8.0751	126.443	5.73	6.311	126.443	12.9685	5.7969		126.443	37.1693	1.9694	126.443	10.3344	3.286		126.443	24.5953	6.5401	126.443	25.91	6.61
			126.623	0.3811	2.1313		126.623	9.021	8.1949	126.623	5.059	6.6698	126.623	11.9619	5.8435		126.623	35.7538	1.7613	126.623	9.265	3.2718		126.623	25.278	6.697	126.623	26.34	7
			126.804	0.3248	2.0191		126.804	9.194	8.3364	126.804	4.908	7.0681	126.804	11.564	6.1394		126.804	35.1113	1.8098	126.804	9.1896	3.3216		126.804	25.4514	6.6569	126.804	25.32	6.94
			126.984	0.4241	2.1661		126.984	9.474	8.3497	126.984	5.164	7.2816	126.984	11.2437	6.3248		126.984	34.9314	1.8514	126.984	10.3556	3.1663		126.984	24.5479	6.6364	126.984	23.86	6.55
			127.165	0.316	2.0799		127.165	9.252	7.9083	127.165	5.538	6.6788	127.165	12.5257	6.3384		127.164	35.2682	1.788	127.165	12.2716	3.0293		127.165	25.2817	6.632	127.164	22.43	7.21
			127.345	0.3436	2.1		127.345	8.84	7.7796	127.345	6.161	5.7878	127.345	14.7447	6.2738		127.345	36.8638	1.8251	127.345	12.4688	3.0296		127.345	29.1208	6.8722	127.345	22.44	6.87
			127.525	0.2511	1.9934		127.525	8.492	7.9362	127.525	6.462	5.8189	127.525	15.9854	6.0928		127.525	37.1961	1.9298	127.525	11.7695	3.0791		127.525	32.6043	6.6303	127.525	22.21	6.76
			127.706	0.2448	1.8381		127.706	9.106	8.369	127.706	6.157	6.1035	127.706	17.0306	6.429		127.706	37.1665	1.8165	127.706	11.9642	3.0905		127.706	31.6092	6.4385	127.706	21.45	6.54
			127.886	0.2035	1.8632		127.886	10.197	8.7609	127.886	5.859	6.4083	127.886	16.7105	7.2908		127.886	35.9776	2.038	127.886	12.5919	3.1294		127.886	29.83	6.6601	127.886	20.63	6.65
			128.066	0.2518	1.6692		128.066	10.731	8.747	128.066	6.304	6.5511	128.066	15.8455	8.1562		128.066	33.6244	1.9782	128.066	13.1864	3.1523		128.066	30.5575	7.0028	128.066	21.96	6.93
			128.247	0.2343	1.4964		128.247	10.743	8.2702	128.247	7.149	6.3756	128.247	15.3896	8.16		128.247	31.0068	2.0134	128.247	13.5373	3.0713		128.247	32.0621	6.8478	128.247	25.31	6.93
			128.427	0.228	1.3663		128.427	10.405	7.8444	128.427	6.991	6.4123	128.427	14.7338	7.1765		128.427	30.4629	2.1139	128.427	12.6488	3.0929		128.427	31.403	6.9365	128.427	27.1	6.85
			128.608	0.2066	1.4195		128.607	10.424	7.5645	128.607	6.249	6.6083	128.607	14.3122	6.2996		128.607	31.7509	2.1772	128.608	12.7351	3.0709		128.607	31.7388	6.7862	128.607	26.47	6.69
			128.788	0.1681	1.5595		128.788	10.062	7.2821	128.788	5.645	6.7742	128.788	15.7276	5.9807		128.788	32.3853	2.0801	128.788	13.0654	3.0689		128.788	34.8038	6.6167	128.788	25.9	6.56
							128.968	10.506	7.4949	128.968	5.797	6.7678	128.968	17.743	5.8367		128.968	31.5822	2.2306	128.968	12.825	3.1441		128.968	37.5512	6.6904	128.968	26.66	6.77
							129.149	12.06	7.4922	129.149	6.942	6.8942	129.149	19.1528	6.165		129.149	29.7147	2.1054	129.149	13.5712	3.236		129.149	36.7699	6.9903	129.149	30.83	6.37
							129.329	11.251	7.6042	129.329	8.379	7.1631	129.329	19.0983	6.5804		129.329	29.4103	1.9808	129.329	15.7879	3.0179		129.329	29.4919	7.0278	129.329	32.96	6.53
							129.509	10.091	8.1144	129.509	9.011	7.1751	129.509	19.1389	6.6577		129.509	30.2767	2.1994	129.509	17.5335	2.9723		129.509	24.9814	6.8849	129.509	32.56	6.47
							129.69	10.037	7.8955	129.69	8.646	6.9443	129.69	18.1997	7.0229		129.69	30.6131	2.1153	129.69	17.6554	3.1523		129.69	25.3212	6.9819	129.69	30.43	6.76
							129.87	10.754	7.695	129.87	8.728	6.6775	129.87	18.6345	7.1655		129.87	29.7011	2.0191	129.87	18.6905	3.5518		129.87	27.0644	7.1809	129.87	31.42	6.63
							130.051	12.501	8.0285	130.051	8.342	6.2589	130.051	18.3695	6.9403		130.05	27.8627	1.9524	130.051	20.777	4.1397		130.051	29.728	6.9388	130.051	31.43	6.67
							130.231	12.96	7.8846	130.231	8.101	6.4042	130.231	16.3167	6.5666		130.231	28.6671	1.9531	130.231	21.9388	4.6032		130.231	33.4027	6.9318	130.231	30.18	6.92
							130.411	12.122	7.6789	130.411	8.254	6.1347	130.411	15.4275	6.3549		130.411	28.2845	1.9564	130.411	22.9965	4.8038		130.411	35.2601	6.8789	130.411	29.22	7.21
							130.592	11.739	7.2709	130.592	8.232	6.2148	130.592	16.261	6.1183		130.592	26.2744	1.933	130.592	22.1883	3.9741		130.592	34.2519	6.8728	130.592	29.22	6.88
							130.772	12.021	7.3491	130.772	8.142	6.3808	130.772	16.5644	5.853		130.772	26.504	2.1928	130.772	20.8003	3.4043		130.772	34.1778	6.944	130.772	28.37	6.67
							130.952	12.39	7.404	130.952	9.321	6.7637	130.952	16.5374	6.0312		130.952	25.9051	2.4216	130.952	21.9807	3.1944		130.952	34.2307	6.8012	130.952	27.69	6.91
							131.133	11.677	7.6549	131.133	11.042	7.0316	131.133	17.6998	7.0743		131.133	25.9812	2.6723	131.133	23.854	3.0921		131.133	32.4328	6.9664	131.133	27.4	7.31
							131.313	10.317	7.7986	131.313	11.717	7.4567	131.313	17.6494	8.4018		131.313	24.616	3.4609	131.313	23.1868	3.0828		131.313	31.1488	6.7227	131.313	27.08	7.22
							131.493	8.172	7.9421	131.493	11.421	7.2576	131.493	17.155	8.718		131.493	23.0164	3.0842	131.494	22.2061	3.1559		131.493	30.646	6.4269	131.493	25.49	6.71
							131.674	7.176	8.4222	131.674	11.053	7.0713	131.674	16.9704	7.7475		131.674	23.0998	2.6401	131.674	21.0355	3.2034		131.674	28.482	6.4495	131.674	25.62	7.04
							131.854	6.678	9.367	131.854	10.603	7.2308	131.854	18.37	7.1018		131.854	22.3007	2.2261	131.854	22.4632	3.3195		131.854	28.079	6.4655	131.854	30.43	7.32
							132.035	6.822	9.3079	132.035	11.828	7.1591	132.035	20.1633	6.9201		132.035	21.9509	2.2769	132.035	24.7461	3.3529		132.035	28.3466	6.3808	132.035	34.51	7.06
							132.215	7.756	8.4809	132.215	13.509	7.1035	132.215	21.5328	6.5934		132.215	22.3168	2.3172	132.215	24.1258	2.9594		132.215	29.1538	6.5062	132.215	36.41	7.35
							132.395	8.485	7.7201	132.395	12.921	7.1809	132.395	20.6857	6.2881		132.395	24.3947	2.2764	132.395	21.7921	2.8646		132.395	30.6318	6.4982	132.395	35.04	6.89
							132.576	9.136	7.4516	132.576	12.577	7.0862	132.576	20.855	6.1066		132.576	24.792	2.2684	132.576	21.2757	2.7616		132.576	31.4938	6.2518	132.576	36.52	7.01
							132.756	9.086	7.2609	132.756	13.015	7.7171	132.756	21.3373	6.1368		132.756	26.4988	2.2663	132.756	21.1327	2.7061		132.756	34.5181	6.2179	132.756	37.72	7.85
							132.937	8.557	7.2406	132.937	13.277	7.7116	132.937	19.972	6.286		132.936	26.4226	2.3663	132.937	21.0236	2.762		132.937	36.3534	6.3849	132.937	34.47	8.03
							133.117	7.72	7.3115	133.117	12.838	7.4509	133.117	18.7855	6.619		133.117	25.3711	2.2131	133.117	21.3415	2.8723		133.117	37.0147	6.4887	133.117	33.3	8
							133.297	7.268	6.9263	133.297	13.161	7.3647	133.297	17.6778	6.4457		133.297	23.7143	2.2366	133.297	23.6288	2.8712		133.297	38.44	6.2009	133.297	34.65	8.55
							133.478	7.79	7.1837	133.478	14.195	7.6907	133.478	16.9418	5.8769		133.478	23.3428	2.3523	133.478	25.408	2.9535		133.478	38.6504	6.3246	133.478	34.9	9.26
							133.658	8.835	7.2604	133.658	14.838	7.2936	133.658	18.301	5.7412		133.658	22.5938	2.2618	133.658	23.7333	3.025		133.658	38.1193	6.4036	133.658	32.45	8.87
							133.838	9.374	7.2448	133.838	15.073	6.8511	133.838	18.3625	5.7208		133.838	22.1574	2.3719	133.838	22.0081	3.4504		133.838	37.9777	6.2506	133.838	31.79	8.69
							134.019	9.446	7.8694	134.019	15.154	6.7412	134.019	18.2441	5.7852		134.019	22.017	2.3344	134.019	22.5532	3.6335		134.019	39.7785	6.2158	134.019	33.25	7.79
							134.199	10.138	8.2177	134.199	15.066	6.8811	134.199	18.2978	6.5151		134.199	23.2201	2.3216	134.199	25.5679	3.2612		134.199	40.0382	6.1918	134.199	33.22	8.32
							134.38	9.951	8.3411	134.38	14.414	6.7451	134.38	17.68	7.557		134.379	24.1848	2.4095	134.38	25.2792	3.1325		134.38	39.4284	6.3196	134.38	34.07	7.72
							134.56	9.474	8.3338	134.56	13.235	6.7586	134.56	15.724	8.0339		134.56	27.3166	2.3449	134.56	23.2032	3.2596		134.56	36.033	6.4493	134.56	32.62	7.32
							134.74	9.321	8.1307	134.74	12.205	6.3891	134.74	13.7375	7.0347		134.74	28.8537	2.4232	134.74	22.3075	3.2187		134.74	34.1838	6.3787	134.74	30.58	7.19
							134.921	9.261	7.9114	134.921	12.487	6.0808	134.921	11.5067	6.3116		134.921	25.2982	2.3891	134.921	22.5836	3.1033		134.921	38.4021	6.5232	134.921	30.39	7.41
							135.101	9.102	7.5898	135.101	14.156	5.8524	135.101	11.7277	6.3354		135.101	23.9573	2.4675	135.101	23.1394	3.4988		135.101	41.9318	6.4022	135.101	30.86	7.73
							135.281	9.182	7.8691	135.281	16.008	5.9517	135.281	13.4365	6.8486		135.281	24.4647	2.4512	135.281	25.4507	4.2576		135.281	40.5721	6.3609	135.281	30.42	7.65
							135.462	8.258	8.2648	135.462	17.583	6.2434	135.462	12.9304	6.9652		135.462	24.6033	2.4771	135.462	27.7367	3.9332		135.462	40.0697	6.4263	135.462	29.61	7.62
							135.642	7.588	8.6956	135.642	17.342	6.1232	135.642	11.3338	6.7456		135.642	25.8856	2.8247	135.642	30.6734	3.1686		135.642	40.0817	6.5463	135.642	29.5	8.26
							135.823	8.435	8.1568	135.823	16.856	6.2647	135.823	11.5201	6.6553		135.822	28.2022	3.1766	135.823	33.8854	3.035		135.823	40.6529	6.5973	135.823	31.5	8.17
							136.003	8.666	8.1056	136.003	16.878	6.2591	136.003	12.192	6.6469		136.003	29.7007	3.3891	136.003	33.3524	2.8663		136.003	39.3198	6.6432	136.003	31.44	8.69
							136.183	9.012	8.6074	136.183	16.737	6.4103	136.183	11.7191	6.6699		136.183	30.5549	3.2861	136.183	31.0955	2.8743		136.183	34.7309	6.843	136.183	29.61	8.93
							136.364	8.622	9.0574	136.364	16.833	7.1468	136.364	10.7478	6.3445		136.364	31.9479	3.1886	136.364	28.6597	3.0432		136.364	35.0493	6.8437	136.364	30.49	9.2
							136.544	8.149	8.497	136.544	17.9	7.2657	136.544	10.9737	6.0924		136.544	32.8211	3.2078	136.544	27.7848	3.1058		136.544	36.775	6.8724	136.544	32.16	8.74
							136.724	8.963	7.6339	136.724	17.641	7.6141	136.724	11.0635	6.2396		136.724	32.6237	3.2345	136.724	27.3264	3.1474		136.724	36.5109	6.9993	136.724	31.61	8.12
							136.905	9.969	7.3234	136.905	16.966	7.6193	136.905	10.6703	6.2921		136.905	32.3072	3.1246	136.905	26.2476	3.0877		136.905	36.8437	6.8813	136.905	31.83	7.57
							137.085	9.867	7.6748	137.085	16.404	7.418	137.085	10.8528	6.1236		137.085	32.4152	2.8458	137.085	23.5865	3.1764		137.085	40.2468	6.7698	137.085	33.41	8.11
							137.266	9.46	7.7461	137.266	17.191	6.7169	137.266	10.2555	6.3959		137.265	30.2202	2.795	137.266	21.2283	3.4712		137.266	46.3053	6.8463	137.266	33.26	8.28
							137.446	10.309	7.9845	137.446	17.522	6.2919	137.446	9.5496	7.1854		137.446	28.3675	2.7667	137.446	17.9007	3.7079		137.446	44.7688	6.6696	137.446	33.88	8.15
							137.626	11.289	7.8572	137.626	18.417	6.121	137.626	10.4135	8.1399		137.626	26.8042	2.9076	137.626	15.5073	4.0416		137.626	39.1321	6.624	137.626	38.09	8.74
							137.807	11.241	7.5978	137.807	19.274	6.0373	137.807	12.693	8.7329		137.807	25.6043	2.9771	137.807	14.453	3.8063		137.807	35.11	6.822	137.807	42.51	8.78
							137.987	10.613	7.3871	137.987	20.275	6.0165	137.987	14.4898	8.3992		137.987	22.2865	3.497	137.987	15.0247	3.4053		137.987	34.3742	6.6462	137.987	43.6	8.3
							138.167	9.926	7.7052	138.167	21.007	5.9709	138.167	16.2876	8.7604		138.167	19.9177	3.974	138.167	16.404	3.1918		138.167	36.7094	6.6209	138.167	42.82	7.81
							138.348	10.167	8.5497	138.348	21.056	5.9687	138.348	15.948	9.4124		138.348	19.3089	4.1488	138.348	18.0211	3.0043		138.348	42.9267	6.7592	138.348	37.25	8.24
							138.528	10.258	8.7918	138.528	19.983	6.3174	138.528	15.2957	8.276		138.528	19.5972	3.9995	138.528	19.252	2.9228		138.528	42.8151	6.7507	138.528	32.85	8.67
							138.709	9.788	8.6096	138.709	19.763	7.133	138.709	15.7551	6.8243		138.708	20.269	3.742	138.709	19.2785	2.9421		138.709	39.2529	6.7775	138.709	29.59	8.37
							138.889	9.475	8.288	138.889	20.756	7.1051	138.889	15.8877	6.082		138.889	22.6159	3.5623	138.889	17.6356	3.0463		138.889	37.6806	6.7269	138.889	30.26	8.07
							139.069	9.598	8.3525	139.069	22.242	6.7769	139.069	15.9525	5.9646		139.069	23.9481	3.8141	139.069	14.6451	3.0537		139.069	34.1796	6.6393	139.069	30.82	8.07
							139.25	10.764	9.085	139.25	23.899	6.2935	139.25	15.8113	5.6266		139.25	23.0876	3.9335	139.25	14.2216	3.0249		139.25	32.1495	6.6141	139.25	34.33	7.46
							139.43	11.564	8.978	139.43	23.739	6.1529	139.43	13.8271	5.7811		139.43	21.8051	4.405	139.43	14.731	3.1513		139.43	34.5364	6.5496	139.43	36.12	7.75
							139.61	11.534	7.6039	139.61	22.836	6.3413	139.61	11.7395	5.5809		139.61	21.7736	5.0104	139.61	16.2409	3.2916		139.61	35.5639	6.6291	139.61	33.82	7.5
							139.791	12.711	7.4776	139.791	22.208	6.455	139.791	10.4486	5.8018		139.791	21.9413	6.4506	139.791	19.3217	3.4876		139.791	35.6454	7.0191	139.791	34.93	7.96
							139.971	13.693	7.5883	139.971	23.038	6.0317	139.971	10.5676	5.9958		139.971	23.4869	8.6576	139.971	19.6667	3.4293		139.971	37.2243	6.9122	139.971	37.7	7.66
							140.152	13.492	7.1442	140.152	22.461	6.1103	140.152	10.7229	6.1662		140.151	25.8646	12.112	140.152	17.7088	3.262		140.152	40.1462	7.025	140.152	39.83	7.39
							140.332	12.8	7.598	140.332	21.906	6.09	140.332	10.3831	6.2564		140.332	25.9053	14.9801	140.332	16.8432	3.2143		140.332	42.1222	6.9426	140.332	36.65	7.46
							140.512	12.856	8.3584	140.512	20.962	6.4105	140.512	9.306	6.587		140.512	24.8498	18.0549	140.512	15.8219	3.1642		140.512	40.9143	6.8993	140.512	34.11	7.75
							140.693	12.706	8.3725	140.693	21.934	6.7628	140.693	8.5186	6.9783		140.693	24.2118	21.7092	140.693	15.9981	3.0012		140.693	38.6381	7.0531	140.693	32.23	7.81
							140.873	12.924	8.1172	140.873	23.19	7.1614	140.873	8.2185	7.2335		140.873	23.9927	25.5539	140.873	17.1806	3.2718		140.873	39.1467	6.9306	140.873	30.37	7.72
							141.053	12.673	8.586	141.053	22.561	8.3236	141.053	8.588	7.485		141.053	25.4706	29.2579	141.053	18.615	3.3029		141.053	41.7449	6.7127	141.053	28.18	8.4
							141.234	11.926	8.5546	141.234	20.58	9.8142	141.234	8.4323	6.9902		141.234	25.5775	31.8006	141.234	18.4484	3.0543		141.234	41.4158	6.6762	141.234	27.42	9.22
							141.414	11.636	8.8625	141.414	19.049	11.0808	141.414	7.629	6.4062		141.414	24.8149	32.3816	141.414	17.5805	2.8619		141.414	37.387	6.5559	141.414	30.95	8.71
							141.595	11.748	8.6211	141.595	20.128	12.8517	141.595	7.2696	6.1712		141.594	24.8986	30.8026	141.595	17.9532	2.8754		141.595	34.9761	6.5467	141.595	36.44	8.49
							141.775	11.17	7.7444	141.775	20.452	14.3414	141.775	7.1516	5.9394		141.775	27.0077	26.5578	141.775	20.0475	2.9724		141.775	35.1002	6.4745	141.775	41.15	7.69
							141.955	12.034	7.0862	141.955	22.074	14.4459	141.955	6.4492	5.8112		141.955	26.9239	22.7049	141.955	21.2744	2.9289		141.955	33.5183	6.6917	141.955	40.7	8.11
							142.136	12.511	7.0888	142.136	22.641	13.1986	142.136	6.2061	5.9955		142.136	26.5132	17.9061	142.136	19.6893	3.1099		142.136	37.4276	6.759	142.136	38.06	7.66
							142.316	12.435	7.6181	142.316	22.378	11.8985	142.316	6.545	5.7773		142.316	27.1334	14.2594	142.316	19.0871	3.3613		142.316	37.3677	6.5706	142.316	36.88	7.82
							142.496	12.383	8.1786	142.496	22.688	11.5134	142.496	6.6466	5.7567		142.496	27.2873	11.7165	142.496	18.3634	3.5248		142.496	32.9898	6.6398	142.496	36.1	8.32
							142.677	12.671	8.2433	142.677	24.521	11.5873	142.677	6.564	6.2098		142.677	27.1281	10.6281	142.677	19.1548	3.9995		142.677	31.6477	6.4232	142.677	37.08	8
							142.857	13.638	7.6742	142.857	25.333	11.4808	142.857	6.1223	6.4439		142.857	25.3714	11.8579	142.857	20.6468	4.1849		142.857	32.0035	6.5128	142.857	37.21	7.92
							143.038	14.656	7.4365	143.038	25.138	10.625	143.038	5.6028	6.5893		143.037	23.8313	13.7676	143.038	21.8883	3.7587		143.038	33.1869	6.4413	143.038	38.69	7.68
							143.218	15.48	7.378	143.218	24.984	9.3121	143.218	5.5474	7.1346		143.218	23.0013	13.9023	143.218	22.4312	3.4261		143.218	31.6547	6.7549	143.218	34.75	8.13
							143.398	14.376	7.258	143.398	25.036	8.2719	143.398	5.603	6.9624		143.398	22.2191	15.3336	143.398	21.7499	3.5153		143.398	31.0803	6.6695	143.398	31.51	8.4
							143.579	13.854	7.3126	143.579	24.549	7.5441	143.579	5.8032	6.3947		143.579	24.0307	17.8988	143.579	21.774	3.5433		143.579	32.0488	6.8926	143.579	32.25	8.35
							143.759	13.504	7.644	143.759	23.438	7.4274	143.759	5.9749	5.9967		143.759	25.0729	20.4593	143.759	23.0181	3.676		143.759	34.1342	6.9863	143.759	33.75	8.54
							143.939	14.878	8.0694	143.939	23.813	7.2593	143.939	5.4519	6.0596		143.939	24.7421	22.4858	143.939	23.7033	4.2721		143.939	33.795	6.7825	143.939	36.05	8.85
							144.12	16.561	7.9664	144.12	23.89	7.2512	144.12	5.0332	6.0583		144.12	23.7484	24.5815	144.12	26.5289	4.5251		144.12	30.6275	6.771	144.12	34.95	8.83
							144.3	16.921	7.7277	144.3	22.476	7.4078	144.3	5.0619	6.1067		144.3	21.8925	24.3006	144.3	28.0573	4.2864		144.3	28.2942	6.9228	144.3	33.57	9.75
							144.481	16.553	7.5072	144.481	21.303	8.1472	144.481	5.2365	6.8047		144.48	22.0091	24.7123	144.481	27.4255	4.1237		144.481	25.496	6.8646	144.481	29.91	10.84
							144.661	16.207	7.4978	144.661	21.803	8.9064	144.661	5.7653	6.7818		144.661	20.9317	25.8257	144.661	27.1659	4.0905		144.661	25.7494	7.4445	144.661	28.37	12.15
							144.841	17.525	7.3581	144.841	22.887	9.0853	144.841	5.6913	6.8213		144.841	18.846	26.2186	144.841	27.2054	3.8131		144.841	26.8719	7.8537	144.841	30.41	12.47
							145.022	19.374	7.5138	145.022	24.922	8.8193	145.022	5.5396	6.8363		145.022	16.7614	27.7699	145.022	25.0764	3.3308		145.022	27.9118	7.8052	145.022	34.6	12.55
							145.202	19.411	7.072	145.202	28.947	8.2133	145.202	5.8886	7.6141		145.202	15.2685	29.7358	145.202	24.7015	3.3275		145.202	27.5641	7.567	145.202	34.19	10.64
							145.382	19.024	7.1992	145.382	30.808	7.9974	145.382	6.0064	8.2635		145.382	14.5549	31.337	145.382	24.5009	3.3911		145.382	26.0782	7.2714	145.382	30.81	10.22
							145.563	19.151	7.4164	145.563	30.217	7.8639	145.563	6.1055	8.4679		145.563	14.6663	34.5354	145.563	23.7475	3.3192		145.563	29.3029	7.011	145.563	29.97	9.97
							145.743	20.239	7.8194	145.743	30.512	8.5952	145.743	5.7388	8.955		145.743	14.669	39.1625	145.743	23.1263	3.4041		145.743	32.6613	6.9233	145.743	29.42	9.31
							145.924	19.45	8.025	145.924	29.578	9.4673	145.924	5.6818	9.0328		145.923	14.0876	43.2303	145.924	24.8997	4.0151		145.924	33.5655	7.1839	145.924	30.16	8.75
							146.104	19.027	7.7011	146.104	30.166	9.989	146.104	5.7095	8.729		146.104	12.7906	45.4985	146.104	27.1061	3.5537		146.104	30.4094	7.2502	146.104	30.79	8.54
							146.284	18.6	7.447	146.284	31.106	8.7741	146.284	6.0803	7.5015		146.284	12.4506	46.5351	146.284	26.2529	3.2662		146.284	33.7368	7.7064	146.284	32	8.06
							146.465	18.503	7.987	146.465	32.716	7.6717	146.465	6.7883	7.232		146.465	12.0701	47.9016	146.465	26.6661	2.8545		146.465	38.1251	7.6556	146.465	28.85	7.81
							146.645	20.707	8.3063	146.645	36.345	7.7359	146.645	6.6831	7.358		146.645	12.7507	50.5924	146.645	27.562	2.824		146.645	36.6229	7.6036	146.645	26.59	7.85
							146.825	22.228	7.908	146.825	39.631	8.0435	146.825	6.7777	7.449		146.825	14.5198	53.1095	146.825	29.2109	2.8491		146.825	34.116	7.5399	146.825	26	8.08
							147.006	22.921	7.5674	147.006	44.519	8.3292	147.006	7.0122	7.4772		147.006	14.9169	55.7262	147.006	31.6145	3.0348		147.006	28.98	7.574	147.006	26.79	9.14
							147.186	22.912	7.6733	147.186	47.666	8.1464	147.186	8.1726	7.3718		147.186	14.4503	56.8861	147.186	34.1603	3.1831		147.186	28.3631	7.6746	147.186	28.22	9
							147.367	23.129	8.2211	147.367	48.13	8.271	147.367	9.3017	8.0885		147.367	14.246	57.6548	147.367	33.3384	2.9991		147.367	28.1797	7.6817	147.367	28.77	8.78
							147.547	24.48	8.2848	147.547	47.912	8.4039	147.547	10.7272	7.9301		147.547	14.1454	56.3299	147.547	31.558	3.0973		147.547	26.9592	7.7559	147.547	28.41	8.05
							147.727	25.065	8.0853	147.727	47.482	8.2568	147.727	12.7265	7.3249		147.727	13.691	53.2059	147.727	30.3268	2.8204		147.727	24.9322	8.0306	147.727	28.05	7.95
							147.908	25.426	7.8452	147.908	46.331	7.0548	147.908	15.4685	7.0075		147.908	13.223	47.6101	147.908	28.6491	2.7722		147.908	24.5616	8.4285	147.908	27.76	8.87
							148.088	26.838	7.6384	148.088	46.126	6.9026	148.088	18.5533	6.9148		148.088	12.4475	40.5307	148.088	29.5217	2.7144		148.088	22.2906	9.4674	148.088	27.27	8.88
							148.268	27.341	8.4352	148.268	47.071	7.245	148.268	22.8865	6.6785		148.268	13.2282	34.3957	148.268	29.9822	2.8144		148.268	22.8205	11.2748	148.268	26.32	9.13
							148.449	27.531	8.8966	148.449	50.827	7.2128	148.449	27.5388	6.2876		148.449	12.0905	32.4047	148.449	30.5512	2.7753		148.449	25.0651	14.586	148.449	24.81	9.22
							148.629	26.026	8.3036	148.629	51.725	7.3117	148.629	30.2598	6.2964		148.629	10.7127	32.2854	148.629	29.9131	2.8155		148.629	28.1006	16.8253	148.629	25.33	9.35
							148.81	24.206	7.538	148.81	50.934	7.4669	148.81	28.6888	6.5558		148.81	10.448	31.5495	148.81	25.8235	2.8249		148.81	28.114	15.3611	148.81	27.97	9.75
							148.99	20.939	7.5104	148.99	50.658	7.8009	148.99	26.6887	6.9699		148.99	11.1832	30.0041	148.99	22.7864	2.8443		148.99	26.019	14.1832	148.99	30.06	9.85
							149.17	18.078	7.73	149.17	50.336	7.8427	149.17	25.4411	6.9574		149.17	11.3117	28.6065	149.17	21.0591	2.6823		149.17	22.6114	14.3107	149.17	31.95	10.92
							149.351	16.524	7.6452	149.351	49.492	8.0343	149.351	25.1567	6.98		149.351	12.4812	30.3257	149.351	17.2415	2.8434		149.351	23.5826	15.1325	149.351	33.05	10.75
							149.531	16.272	7.8338	149.531	48.873	7.5009	149.531	23.7351	7.4202		149.531	13.5464	33.6792	149.531	13.7967	3.1323		149.531	27.9594	15.9271	149.531	31.7	11.15
							149.711	17.051	8.1307	149.711	49.601	7.5352	149.711	24.2385	8.4389		149.711	15.5416	40.0832	149.711	11.293	3.0238		149.711	29.8435	17.4739	149.711	29.28	10.89
							149.892	16.982	8.4071	149.892	49.129	7.8548	149.892	26.4706	9.6802		149.892	15.8758	43.5915	149.892	10.2413	2.815		149.892	29.066	18.6271	149.892	30.47	10.98
							150.072	17.934	8.7944	150.072	49.068	8.3736	150.072	28.2191	9.8724		150.072	16.628	43.6722	150.072	9.4435	2.8903		150.072	24.1885	20.5005	150.072	27.69	10.76
							150.253	18.003	8.7133	150.253	49.007	7.9672	150.253	30.4501	9.3702		150.253	16.5287	38.8562	150.253	8.8513	2.7938		150.253	22.5253	22.861	150.253	26.05	11.79
							150.433	19.426	8.2171	150.433	49.649	8.2025	150.433	34.3749	8.7058		150.433	18.2344	33.5872	150.433	9.8003	2.7202		150.433	23.8113	27.7666	150.433	25.21	13.87
							150.613	20.444	8.4037	150.613	48.491	8.1465	150.613	37.1096	7.7866		150.613	19.1172	25.9132	150.613	10.38	2.6792		150.613	24.5591	34.9313	150.613	24.38	15
							150.794	19.427	8.2445	150.794	48.006	9.0219	150.794	40.1536	8.172		150.794	19.445	19.9936	150.794	9.9568	2.7878		150.794	23.5623	43.4854	150.794	24.63	14.89
							150.974	17.682	8.4112	150.974	49.624	10.0997	150.974	40.5961	8.7043		150.974	18.7962	17.3397	150.974	9.0014	2.8949		150.974	22.9412	51.4909	150.974	24.31	15.53
							151.154	16.672	8.2701	151.154	50.634	9.6349	151.154	38.2523	8.6385		151.154	16.5539	17.8358	151.154	8.5548	2.9101		151.154	22.7878	56.5947	151.154	27.09	16.76
							151.335	17.683	8.0913	151.335	51.327	9.0127	151.335	36.0945	8.3246		151.335	15.9621	20.2186	151.335	8.7347	2.7747		151.335	25.1184	57.918	151.335	28.18	18.86
							151.515	18.972	8.2923	151.515	52.95	8.9967	151.515	34.3954	8.6188		151.515	15.444	20.7482	151.515	8.5178	2.7394		151.515	26.9044	59.0644	151.515	27.06	21.37
							151.696	18.648	8.4894	151.696	55.97	9.3283	151.696	33.1403	8.6719		151.696	14.6736	22.5967	151.696	8.6318	3.0071		151.696	25.8188	53.773	151.696	23.88	23.58
							151.876	18.13	8.5182	151.876	58.437	9.3637	151.876	32.3276	8.6818		151.876	15.4215	22.7905	151.876	10.7676	3.0226		151.876	25.0269	47.0731	151.876	23.66	26.4
							152.056	18.272	8.2504	152.056	58.849	8.7283	152.056	30.4739	8.1904		152.056	16.1088	20.8443	152.056	11.1549	3.286		152.056	24.5296	43.0496	152.056	24.13	32.35
							152.237	20.219	8.3512	152.237	56.339	8.7934	152.237	26.6431	7.8405		152.237	17.5081	19.4048	152.237	10.7066	3.1085		152.237	23.5697	38.688	152.237	28.43	38.8
							152.417	21.861	8.2744	152.417	53.96	9.2733	152.417	23.4594	7.6138		152.417	17.4103	17.5443	152.417	9.2039	3.0011		152.417	24.2704	35.3211	152.417	33.03	47.88
							152.597	21.172	8.6338	152.597	51.74	10.2831	152.597	23.2713	7.6204		152.597	16.9366	16.0851	152.597	7.8063	2.9098		152.597	24.2421	30.7026	152.597	32.12	50.47
							152.778	20.504	8.1038	152.778	50.281	10.6339	152.778	25.6892	7.1391		152.778	15.2066	16.4784	152.778	6.728	2.8956		152.778	24.956	28.0482	152.778	27.43	58.72
							152.958	21.071	7.6959	152.958	52.445	9.7806	152.958	26.1096	7.5666		152.958	15.6741	16.1832	152.958	5.5724	2.9397		152.958	26.3741	25.9121	152.958	24.45	63.05
							153.139	21.855	7.5811	153.139	55.75	9.7337	153.139	24.4401	8.243		153.139	17.5198	17.7545	153.139	5.3505	3.1375		153.139	27.3654	24.6449	153.139	23.77	68.76
							153.319	23.488	7.9298	153.319	55.691	8.9531	153.319	22.5998	8.847		153.319	17.4521	20.6953	153.319	5.1494	3.2076		153.319	29.4302	24.9803	153.319	24.37	77.44
							153.499	23.93	8.1471	153.499	53.102	8.6497	153.499	19.4848	9.0294		153.499	16.708	24.0838	153.499	4.8113	3.4697		153.499	30.3802	26.6994	153.499	24.84	85.78
							153.68	24.213	7.9388	153.68	49.472	8.4481	153.68	16.8318	9.3958		153.68	16.0678	24.2485	153.68	4.7961	3.9565		153.68	27.3698	26.343	153.68	26.35	90.64
							153.86	24.9	7.6773	153.86	47.733	8.2786	153.86	15.7802	8.7987		153.86	14.8927	21.1758	153.86	5.6706	3.9065		153.86	26.287	25.6012	153.86	28.66	92.38
							154.04	26.232	7.7504	154.04	46.045	8.5415	154.04	16.0886	8.6368		154.04	15.5348	16.9257	154.04	6.9302	4.3475		154.04	27.9321	26.9756	154.04	29.11	92.69
							154.221	27.681	8.1652	154.221	44.82	9.4411	154.221	17.9808	8.4949		154.221	16.3455	15.1766	154.221	7.2744	4.446		154.221	28.1306	29.2493	154.221	28.28	94.35
							154.401	27.646	8.31	154.401	42.979	9.2099	154.401	17.3549	8.0398		154.401	17.2386	12.902	154.401	6.714	4.648		154.401	29.8329	29.3947	154.401	25.15	91.38
							154.582	26.289	8.3793	154.582	40.271	8.8884	154.582	16.7333	7.5616		154.582	16.5806	13.6082	154.582	6.7602	4.3292		154.582	31.1161	28.2953	154.582	24.04	92.2
							154.762	27.477	8.442	154.762	37.501	9.0013	154.762	16.1517	6.9376		154.762	16.352	17.842	154.762	6.6399	3.9047		154.762	30.3207	31.558	154.762	24.45	91.5
							154.942	27.893	9.5358	154.942	36.865	9.3684	154.942	15.7556	7.1617		154.942	15.1024	19.6075	154.942	6.8177	3.7431		154.942	27.6385	35.8713	154.942	25.45	91.82
							155.123	29.088	9.9565	155.123	36.555	9.6134	155.123	14.6998	7.2594		155.123	15.0726	19.1019	155.123	6.974	3.6478		155.123	27.8329	36.2431	155.123	31.32	91.01
							155.303	32.269	9.1548	155.303	40.312	9.4521	155.303	14.684	7.17		155.303	15.3258	17.6712	155.303	7.1715	3.5258		155.303	28.7901	34.5671	155.303	32.84	90.74
							155.483	35.976	8.7118	155.483	44.592	10.0327	155.483	15.0858	6.9117		155.483	14.8378	18.3184	155.483	7.3747	3.8517		155.483	29.5572	33.0011	155.483	28.46	93.25
							155.664	36.668	8.6849	155.664	48.045	10.0418	155.664	14.9606	6.7108		155.664	14.0319	18.2551	155.664	7.2419	4.5872		155.664	29.1908	30.7408	155.664	25.86	94
							155.844	37.642	8.3231	155.844	53.212	9.7098	155.844	14.6272	6.8629		155.844	13.8204	16.3148	155.844	7.6719	5.3524		155.844	29.4554	26.6213	155.844	27.43	94.92
							156.025	40.341	8.1468	156.025	55.944	9.9564	156.025	14.196	7.1708		156.025	13.8401	13.3944	156.025	7.8611	5.2631		156.025	29.5054	22.8081	156.025	29.57	96.61
							156.205	44.751	8.3399	156.205	54.905	10.4627	156.205	12.8403	7.576		156.205	14.0258	8.9114	156.205	7.752	4.4343		156.205	29.2742	20.0987	156.205	31.44	99.45
							156.385	44.807	8.6571	156.385	50.478	11.3101	156.385	11.6961	8.1216		156.385	14.2236	5.9572	156.385	7.6102	3.9299		156.385	28.4605	20.1058	156.385	33.53	99.44
							156.566	42.976	9.2903	156.566	46.458	11.945	156.566	11.2895	8.265		156.566	16.3894	4.8068	156.566	7.4569	3.7193		156.566	28.4618	18.3079	156.566	32.26	99.03
							156.746	44.268	9.8475	156.746	42.052	11.5737	156.746	12.0726	7.8921		156.746	18.2108	4.5185	156.746	7.0272	3.6106		156.746	29.5381	15.6018	156.746	31.92	98.18
							156.926	47.336	9.8313	156.926	37.82	10.3976	156.926	11.9368	7.1746		156.926	18.3066	4.5335	156.926	7.0867	3.9029		156.926	30.4474	13.7069	156.926	29.83	102.15
							157.107	51.143	9.5997	157.107	35.421	9.8911	157.107	11.2593	6.5927		157.107	15.6554	4.8851	157.107	7.0197	3.8755		157.107	29.1797	13.1532	157.107	30.71	109.05
							157.287	54.984	8.9144	157.287	35.334	9.5824	157.287	10.3715	6.7044		157.287	13.2352	5.1193	157.287	6.8495	4.0527		157.287	28.1707	12.6894	157.287	30.89	112.1
							157.468	56.595	8.3712	157.468	37.029	9.9491	157.468	10.5151	7.2928		157.468	12.5486	4.8849	157.468	7.4109	3.9906		157.468	26.5721	12.6036	157.468	29.88	114.34
							157.648	50.704	8.6347	157.648	40.342	10.0385	157.648	10.8814	7.7135		157.648	12.1669	4.5431	157.648	7.6399	4.0147		157.648	24.9254	13.0934	157.648	28.84	118.99
							157.828	45.438	8.4656	157.828	44.723	10.0774	157.828	10.265	7.3929		157.828	12.3834	4.0552	157.828	7.2883	4.5127		157.828	24.3821	12.7418	157.828	27.07	124.75
							158.009	45.669	8.5055	158.009	49.191	9.4799	158.009	8.9936	7.496		158.009	12.3567	3.3632	158.009	7.32	4.6953		158.009	24.4849	12.7332	158.009	27.55	127.35
							158.189	47.588	9.0015	158.189	52.638	8.9765	158.189	8.6399	7.716		158.189	12.5338	2.8674	158.189	7.9534	4.1895		158.189	24.9181	12.5659	158.189	32.51	127.69
							158.369	46.796	8.9016	158.369	53.586	8.6526	158.369	8.0379	7.6004		158.369	13.0947	2.689	158.369	8.2313	3.5688		158.369	27.5165	11.7621	158.369	32.85	127.32
							158.55	41.025	8.6188	158.55	52.879	8.6367	158.55	7.3009	7.6762		158.55	13.0117	2.5547	158.55	8.2672	3.3596		158.55	29.9663	11.5102	158.55	33.52	133.44
							158.73	36.544	8.4195	158.73	52.973	8.7266	158.73	6.4246	7.6592		158.73	12.99	2.6222	158.73	8.8537	2.9958		158.73	29.6407	11.1733	158.73	39.73	137.9
							158.911	35.123	9.0405	158.911	52.573	8.704	158.911	5.6846	7.4664		158.911	12.8429	2.4737	158.911	9.973	2.8755		158.911	29.9473	10.5884	158.911	39.13	135.68
							159.091	36.036	8.4835	159.091	50.991	8.6946	159.091	5.5604	7.4413		159.091	12.8335	2.3216	159.091	10.9669	2.8179		159.091	32.0278	9.9393	159.091	35.96	127.87
							159.271	37.971	7.9068	159.271	50.325	8.5851	159.271	5.7385	7.1622		159.271	13.2829	2.3569	159.271	10.8797	2.8043		159.271	34.1766	9.7925	159.271	36	121.51
							159.452	40.271	7.6759	159.452	52.382	8.4988	159.452	5.9838	6.8389		159.452	14.2928	2.3348	159.452	11.0891	2.8217		159.452	36.4872	10.4099	159.452	36.3	114.72
							159.632	40.955	8.1375	159.632	52.468	8.2289	159.632	5.8036	6.9499		159.632	14.2712	2.4153	159.632	11.2729	2.9685		159.632	38.6013	11.4179	159.632	36.83	103.16
							159.812	41.507	8.4583	159.812	53.649	8.4531	159.812	5.249	7.0504		159.812	14.2636	2.338	159.812	11.9062	3.291		159.812	39.0841	11.67	159.812	34.78	92.67
							159.993	42.32	8.3751	159.993	53.174	8.7487	159.993	4.8561	7.2071		159.993	13.7447	2.287	159.993	11.8577	3.3364		159.993	35.7862	9.9261	159.993	31.71	85.11
							160.173	42.917	7.8261	160.173	51.156	9.9519	160.173	5.0615	7.2683		160.173	13.5792	2.3471	160.173	11.4667	2.963		160.173	35.7916	8.3914	160.173	33.77	77.43
							160.354	42.541	8.0698	160.354	50.668	10.762	160.354	5.4162	7.8922		160.354	14.1364	2.2701	160.354	10.7453	2.6597		160.354	36.9405	7.8904	160.354	36.34	71.02
							160.534	43.557	7.9883	160.534	51.199	10.631	160.534	5.7114	8.2959		160.534	14.7665	2.2954	160.534	10.4009	2.757		160.534	36.7486	7.7085	160.534	36.74	61.62
							160.714	45.099	8.1195	160.714	55.993	9.7616	160.714	6.0497	8.7721		160.714	15.1583	2.2145	160.714	10.1637	2.9506		160.714	33.2655	7.3346	160.714	36.29	53.73
							160.895	44.568	7.684	160.895	59.622	9.641	160.895	6.7554	8.9344		160.895	15.6169	2.1928	160.895	10.0792	3.1562		160.895	29.2013	7.2349	160.895	37.27	46.86
							161.075	41.807	7.3644	161.075	63.075	10.4914	161.075	7.674	8.8874		161.075	15.0652	2.2028	161.075	10.8919	3.2291		161.075	27.3809	7.3712	161.075	44.51	37.42
							161.255	40.772	7.3706	161.255	65.149	12.1226	161.255	9.4495	9.3056		161.255	15.2288	2.2213	161.255	13.9151	3.1468		161.255	25.9787	7.2363	161.255	50.85	26.77
							161.436	42.398	7.6914	161.436	64.022	13.9222	161.436	11.3762	9.4132		161.436	14.7552	2.2147	161.436	16.8006	3.2766		161.436	26.3212	7.1997	161.436	49.91	17.56
							161.616	44.87	8.2439	161.616	59.8	13.8854	161.616	12.695	9.1535		161.616	14.5898	2.0634	161.616	18.0379	3.2717		161.616	26.1076	7.0017	161.616	51.8	12.59
							161.797	47.269	8.6337	161.797	55.163	12.9312	161.797	13.3479	8.7955		161.797	15.0911	2.2332	161.797	19.1859	3.0807		161.797	24.404	7.2265	161.797	54.34	10.68
							161.977	48.175	8.2969	161.977	51.822	12.2318	161.977	14.229	8.9225		161.977	15.4913	2.0523	161.977	20.3744	2.9315		161.977	23.9637	7.1248	161.977	50.11	10.13
							162.157	48.687	8.0767	162.157	49.733	12.207	162.157	15.6625	9.7116		162.157	16.2144	2.0536	162.157	21.4588	2.8256		162.157	25.1266	7.2338	162.157	45.51	9.51
							162.338	49.027	8.623	162.338	49.235	12.7259	162.338	17.1562	9.8159		162.338	16.8399	2.1554	162.338	20.6767	2.7752		162.338	27.8068	7.248	162.338	42.12	9.36
							162.518	49.326	9.4143	162.518	49.001	13.0234	162.518	18.3843	8.925		162.518	18.8395	2.0449	162.518	19.5991	2.7048		162.518	33.655	7.4257	162.518	47.55	9.03
							162.698	47.174	9.0248	162.698	47	12.8643	162.698	19.1908	8.0365		162.698	19.1425	2.0548	162.698	18.3613	2.7336		162.698	33.5412	7.7429	162.698	50.63	8.5
							162.879	46.449	8.2835	162.879	44.331	11.9936	162.879	19.5585	7.8351		162.879	19.5598	2.1842	162.879	19.0504	2.7966		162.879	29.0734	7.4485	162.879	50.06	8.69
							163.059	47.487	8.2157	163.059	40.831	11.0569	163.059	19.776	8.0398		163.059	19.6324	1.9717	163.059	20.6707	3.0035		163.059	28.1449	7.3355	163.059	45.81	8.45
							163.24	52.175	8.0874	163.24	40.151	11.8783	163.24	19.9606	7.9896		163.24	19.203	2.0901	163.24	20.3549	2.7322		163.24	29.6226	7.0454	163.24	41.81	8.23
							163.42	57.108	8.3356	163.42	40.432	12.9802	163.42	18.9271	7.5409		163.42	17.4181	2.1942	163.42	20.1737	2.7494		163.42	30.1703	7.2406	163.42	42.38	8.37
							163.6	58.765	8.1188	163.6	39.839	15.4362	163.6	18.5449	7.5134		163.6	15.8102	2.2383	163.6	19.6637	2.8902		163.6	27.8085	7.1251	163.6	47.97	8.73
							163.781	56.616	8.0345	163.781	36.614	17.2198	163.781	15.969	7.3505		163.781	16.907	2.3346	163.781	19.478	3.0833		163.781	27.395	6.9833	163.781	50.44	8.68
							163.961	53.503	8.1566	163.961	34.014	19.0787	163.961	13.3974	7.2049		163.961	19.3537	2.1106	163.961	18.844	3.4614		163.961	30.0375	7.064	163.961	45.2	7.79
							164.141	48.091	8.0578	164.141	32.104	22.6067	164.141	11.5833	7.2861		164.141	20.7345	2.0228	164.141	15.3796	3.6908		164.141	31.6149	6.9632	164.141	41.71	7.85
							164.322	44.151	7.9984	164.322	32.563	25.8291	164.322	10.0489	7.5515		164.322	21.1217	1.9469	164.322	13.307	3.7274		164.322	30.9113	7.0661	164.322	36.74	8.01
							164.502	44.077	8.3132	164.502	35.455	28.8169	164.502	8.841	7.81		164.502	20.8076	1.914	164.502	13.0162	3.3626		164.502	31.0007	7.3514	164.502	31.64	8.31
							164.683	43.963	8.7748	164.683	39.87	31.8457	164.683	8.1128	7.6935		164.683	18.8075	2.017	164.683	12.0986	3.1381		164.683	31.7623	7.1417	164.683	32.08	8.26
							164.863	45.076	9.2957	164.863	43.921	33.3771	164.863	7.6532	8.0507		164.863	17.6707	1.9954	164.863	11.0216	3.017		164.863	31.7206	7.0601	164.863	34.76	8.64
							165.043	46.709	9.1671	165.043	47.284	33.6695	165.043	7.8568	8.1616		165.043	18.9496	1.8352	165.043	10.8541	3.083		165.043	31.7792	7.1553	165.043	35.21	8.37
							165.224	50.332	8.5585	165.224	51.969	33.9375	165.224	8.6166	8.0605		165.224	20.4774	1.7351	165.224	11.6646	3.4229		165.224	34.1433	7.1881	165.224	33.87	8.67
							165.404	54.54	8.5533	165.404	58.397	34.2375	165.404	9.6257	6.8881		165.404	21.7885	1.7403	165.404	12.8857	3.2118		165.404	37.3013	7.326	165.404	37.4	8.05
							165.584	58.214	8.0885	165.584	62.219	37.57	165.584	8.9348	6.418		165.584	21.5466	1.6202	165.584	14.1303	3.1965		165.584	40.5213	7.2794	165.584	43.06	8.4
							165.765	60.533	8.0228	165.765	64.789	41.844	165.765	7.4156	6.1997		165.765	19.294	1.6241	165.765	13.8396	3.3571		165.765	44.6123	7.2977	165.765	44.84	8.23
							165.945	61.856	7.7312	165.945	65.35	48.4536	165.945	7.7957	6.4921		165.945	18.3458	1.5871	165.945	12.8393	3.2468		165.945	47.4232	7.3492	165.945	43.69	8.93
							166.126	63.135	7.6169	166.126	65.393	53.8205	166.126	9.3659	6.3723		166.126	19.7049	1.5924	166.126	12.8083	3.3985		166.126	45.5538	7.2997	166.126	42.45	9.14
							166.306	62.283	7.3808	166.306	63.598	58.4018	166.306	10.163	6.3007		166.306	19.0362	1.5175	166.306	13.1421	3.9045		166.306	44.1443	7.4183	166.306	43.37	8.8
							166.486	59.684	7.8847	166.486	60.202	62.1785	166.486	9.0947	6.2956		166.486	18.4927	1.5593	166.486	12.9801	4.811		166.486	42.0511	7.4322	166.486	49.99	7.85
							166.667	56.863	8.3075	166.667	59.327	68.6115	166.667	8.423	6.415		166.667	18.0071	1.6875	166.667	11.352	5.6788		166.667	38.8771	7.3631	166.667	53.35	8.43
							166.847	58.449	8.5178	166.847	58.362	71.7989	166.847	7.9522	6.2833		166.847	19.0306	1.6628	166.847	10.3022	6.6873		166.847	39.7772	7.1157	166.847	48.29	8.23
							167.027	64.229	8.8967	167.027	54.842	71.9271	167.027	8.0691	6.9294		167.027	18.9583	1.6962	167.027	9.3984	7.004		167.027	42.6956	7.1744	167.027	48.61	8.67
							167.208	68.759	9.0868	167.208	52.069	73.4734	167.208	9.3174	7.5939		167.208	19.0796	1.7977	167.208	9.8979	6.0376		167.208	45.1914	7.0885	167.208	45.9	9.36
							167.388	68.42	9.325	167.388	49.891	74.1377	167.388	10.3663	7.7071		167.388	19.5658	1.7267	167.388	10.7813	4.5703		167.388	42.5452	7.0793	167.388	44.35	9.78
							167.569	64.515	9.708	167.569	48.971	72.4532	167.569	11.0052	7.533		167.569	21.5104	1.9485	167.569	11.8899	3.7264		167.569	39.458	7.0069	167.569	45.22	9.19
							167.749	58.976	9.8931	167.749	48.702	72.2111	167.749	10.1508	6.9005		167.749	23.031	1.9968	167.749	12.5794	3.5456		167.749	38.5159	6.8596	167.749	48.79	8.61
							167.929	54.571	9.4067	167.929	45.758	73.8606	167.929	9.9378	6.598		167.929	24.0117	1.7346	167.929	13.1079	3.6705		167.929	42.0247	7.0494	167.929	47.27	9.11
							168.11	52.026	9.683	168.11	43.132	75.9005	168.11	9.3738	6.282		168.11	23.6205	1.7449	168.11	11.744	3.9177		168.11	43.7758	7.3641	168.11	43.56	9.04
							168.29	49.705	10.1805	168.29	42.954	79.3553	168.29	8.3921	6.2205		168.29	24.1984	1.7887	168.29	10.9757	3.9697		168.29	44.1196	7.4105	168.29	39.96	8.78
							168.47	48.126	10.0734	168.47	43.739	79.1662	168.47	6.6579	6.1109		168.47	24.6368	1.8734	168.47	11.2939	3.7769		168.47	40.8385	7.1815	168.47	38.43	8.92
							168.651	46.659	9.4462	168.651	46.951	78.8962	168.651	5.2445	5.562		168.651	26.644	1.7447	168.651	12.297	3.2788		168.651	38.2153	6.9634	168.651	40.37	8.56
							168.831	45.155	8.4694	168.831	50.151	76.8301	168.831	4.9496	5.4141		168.831	27.3898	1.6001	168.831	12.7612	2.8293		168.831	39.3237	6.9684	168.831	39.18	9.05
							169.012	46.967	8.1293	169.012	52.487	75.1169	169.012	4.724	5.5353		169.012	25.8348	1.6439	169.012	13.4499	2.8742		169.012	43.9675	6.921	169.012	39.31	9.3
							169.192	54.035	8.4654	169.192	55.187	70.5321	169.192	4.8905	5.6253		169.192	24.5467	1.652	169.192	14.5322	3.0916		169.192	45.5179	6.8201	169.192	41.62	9.71
							169.372	64.125	8.5512	169.372	55.669	66.1799	169.372	5.244	5.8308		169.372	23.2793	1.7479	169.372	15.7439	3.3192		169.372	45.1241	6.9002	169.372	41.41	9.13
							169.553	75.013	8.9556	169.553	55.077	64.3773	169.553	5.0659	5.7545		169.553	21.5055	1.5977	169.553	15.8773	3.524		169.553	44.2786	6.8373	169.553	40.07	8.2
							169.733	83.921	9.405	169.733	54.292	60.2229	169.733	4.6277	5.7171		169.733	17.1418	1.6042	169.733	17.0487	3.3628		169.733	43.8225	7.0278	169.733	36.11	8.4
							169.913	89.514	9.6152	169.913	53.009	56.7422	169.913	4.7533	5.6006		169.913	15.5471	1.5321	169.913	18.8669	3.5169		169.913	45.4837	6.935	169.913	35.27	8.17
							170.094	91.084	9.5152	170.094	53.25	54.3683	170.094	4.662	5.6001		170.094	14.3432	1.8687	170.094	19.9493	3.4979		170.094	52.366	6.8245	170.094	37.91	8.63
							170.274	89.587	9.2194	170.274	54.675	55.035	170.274	4.2604	5.5265		170.274	13.1705	1.9613	170.274	18.7626	3.3215		170.274	54.7585	6.66	170.274	40.55	8.51
							170.455	88.566	8.614	170.455	57.673	63.6572	170.455	3.9397	5.6909		170.455	11.4626	1.8551	170.455	16.5023	3.2951		170.455	50.6537	6.6505	170.455	39.61	8.2
							170.635	85.817	8.4688	170.635	61.278	74.2578	170.635	3.7672	5.8554		170.635	11.0405	1.9269	170.635	15.6599	3.2974		170.635	44.9711	6.6418	170.635	40.79	8.07
							170.815	82.599	8.4373	170.815	68.61	80.7668	170.815	3.8774	6.2015		170.815	11.682	1.9612	170.815	16.4381	3.0326		170.815	36.9868	6.5388	170.815	39.21	8.21
							170.996	78.092	8.6681	170.996	68.211	84.7329	170.996	3.7743	6.7213		170.996	12.1444	1.6312	170.996	16.9155	2.7753		170.996	32.2706	6.8145	170.996	36.08	8.57
							171.176	75.833	8.7806	171.176	65.426	86.728	171.176	3.7354	7.4404		171.176	11.3765	1.7885	171.176	17.7192	2.79		171.176	28.7599	7.0371	171.176	37.89	9.09
							171.356	74.008	8.5053	171.356	62.106	81.6334	171.356	3.7846	7.4207		171.356	11.1279	1.7703	171.356	17.3094	2.734		171.356	26.6995	7.3711	171.356	38.53	9.45
							171.537	75.599	8.3829	171.537	59.108	71.3358	171.537	3.9742	7.045		171.537	11.2007	1.8119	171.537	16.14	2.8573		171.537	26.2639	6.9297	171.537	37.72	8.88
							171.717	79.566	8.368	171.717	55.738	63.7762	171.717	4.1672	6.9412		171.717	12.0567	1.8314	171.717	14.0464	2.8753		171.717	27.5009	7.3246	171.717	38.43	8.54
							171.898	81.008	8.4621	171.898	54.168	59.7689	171.898	4.4265	6.6421		171.898	11.6948	1.7184	171.898	12.5681	3.0549		171.898	29.8539	7.6366	171.898	33.13	8.65
							172.078	79.793	7.9948	172.078	53.922	58.2313	172.078	4.3715	6.3225		172.078	11.5921	1.5218	172.078	11.7042	3.8016		172.078	31.148	7.2632	172.078	31.01	8.62
							172.258	79.518	7.6915	172.258	51.532	58.0596	172.258	4.3066	6.4931		172.258	11.8759	1.5326	172.258	11.9272	3.6151		172.258	33.0108	7.0816	172.258	32.06	8.43
							172.439	78.627	7.6211	172.439	49.242	58.6199	172.439	4.1441	6.8937		172.439	11.2019	1.4933	172.439	12.0239	4.151		172.439	33.219	6.8281	172.439	34.21	8.39
							172.619	79.763	7.6222	172.619	48.28	55.0041	172.619	3.8761	6.5131		172.619	10.4735	1.5256	172.619	12.6784	5.3717		172.619	32.5299	6.9027	172.619	32.81	8.21
							172.799	79.635	7.8012	172.799	51.519	52.3564	172.799	3.9818	6.1052		172.799	10.9272	1.5383	172.799	13.3473	6.6158		172.799	34.1447	6.6333	172.799	32.24	7.56
							172.98	75.762	7.9501	172.98	56.311	53.014	172.98	4.215	6.224		172.98	13.1869	1.7163	172.98	13.0511	6.2467		172.98	34.4333	6.8247	172.98	32.7	7.62
							173.16	74.219	8.4918	173.16	58.279	53.0944	173.16	4.2183	6.211		173.16	15.1688	1.5898	173.16	12.2376	4.9924		173.16	31.7451	6.8432	173.16	33.19	8.08
							173.341	72.05	8.7966	173.341	56.602	51.471	173.341	4.1397	6.2686		173.341	17.0662	1.5948	173.341	11.0608	4.5789		173.341	31.5239	6.6963	173.341	35.08	8.38
							173.521	70.551	8.3358	173.521	53.975	48.1996	173.521	3.9053	6.0633		173.521	18.8969	1.6712	173.521	11.2084	4.7582		173.521	33.8417	6.656	173.521	38.21	8.56
							173.701	72.547	8.0484	173.701	51.07	42.5157	173.701	3.9287	5.8136		173.701	19.6867	1.831	173.701	11.5667	4.3408		173.701	38.1403	6.6923	173.701	39.71	8.43
							173.882	75.88	8.2444	173.882	48.165	34.6354	173.882	4.4589	5.7092		173.882	20.5213	1.7319	173.882	11.6941	3.4891		173.882	41.0659	6.5096	173.882	40.74	9.06
							174.062	78.239	8.2355	174.062	45.853	24.2543	174.062	4.8363	5.7966		174.062	20.5226	1.6914	174.062	10.9407	3.0104		174.062	42.0601	6.5971	174.062	42.78	8.7
							174.242	79.123	8.4981	174.242	45.827	16.8639	174.242	5.2471	5.6835		174.242	22.3283	1.5749	174.242	9.6166	2.7949		174.242	43.3155	6.5053	174.242	46.5	8.78
							174.423	77.886	8.7341	174.423	46.899	14.416	174.423	5.2934	5.8157		174.423	22.8579	1.6463	174.423	8.4583	2.6983		174.423	45.5337	6.7775	174.423	48.07	9.71
							174.603	75.721	8.6697	174.603	47.711	13.5721	174.603	5.2368	6.2797		174.603	22.5746	1.8941	174.603	7.6559	2.8768		174.603	46.9251	6.6304	174.603	48.43	9.95
							174.784	77.365	8.208	174.784	46.587	12.8239	174.784	4.9905	6.3019		174.784	22.7354	2.1345	174.784	7.3658	2.9214		174.784	45.7551	6.6336	174.784	47.21	10.03
							174.964	79.576	7.9708	174.964	46.587	12.2519	174.964	4.5197	5.8669		174.964	22.8621	2.1089	174.964	7.2093	2.6892		174.964	44.6467	6.612	174.964	45.83	8.91
							175.144	80.348	8.0763	175.144	47.59	12.345	175.144	4.088	5.5496		175.144	23.8866	2.2952	175.144	6.839	2.9634		175.144	43.1792	6.6604	175.144	41.92	9.16
							175.325	77.878	8.1611	175.325	48.922	12.0047	175.325	3.8567	5.3146		175.325	24.2463	1.9561	175.325	5.8533	2.9709		175.325	42.6646	6.705	175.325	42.41	8.96
							175.505	74.076	8.3696	175.505	51.211	11.7884	175.505	3.5657	5.3528		175.505	24.05	1.907	175.505	5.5593	2.9344		175.505	41.3359	6.9192	175.505	38.27	9.34
							175.685	72.96	8.7553	175.685	55.172	12.0589	175.685	3.7143	5.2544		175.685	23.7327	1.7227	175.685	6.714	3.3626		175.685	39.7604	7.6476	175.685	36.27	8.38
							175.866	72.75	9.0045	175.866	59.485	12.8866	175.866	4.2021	5.2339		175.866	24.5522	1.6522	175.866	8.7217	4.3094		175.866	37.2305	7.593	175.866	32.75	8.35
							176.046	71.286	9.5535	176.046	64.455	13.1158	176.046	4.2578	5.2822		176.046	24.0058	1.5607	176.046	9.2876	5.1333		176.046	36.5962	7.2286	176.046	29.08	8.39
							176.227	68.729	9.4968	176.227	66.174	11.7701	176.227	3.8775	5.2193		176.227	23.9122	1.5892	176.227	7.9149	4.409		176.227	37.9698	7.0195	176.227	27.75	8.01
							176.407	68.096	9.735	176.407	62.507	11.8788	176.407	3.4313	5.2528		176.407	24.0877	1.5869	176.407	7.2493	3.6012		176.407	41.9054	6.8101	176.407	28.81	7.96
							176.587	67.192	9.577	176.587	64.375	11.7295	176.587	3.4133	5.2861		176.587	23.0855	1.6568	176.587	7.8535	3.2459		176.587	44.0172	6.8071	176.587	31.06	7.84
							176.768	66.392	8.8016	176.768	76.955	12.4866	176.768	3.2892	5.4775		176.768	21.796	1.4625	176.768	8.4057	3.313		176.768	45.6032	6.973	176.768	32.21	7.7
							176.948	65.344	8.5074	176.948	98.79	13.2577	176.948	3.231	5.7777		176.948	23.9378	1.561	176.948	8.3109	3.2849		176.948	43.8966	6.8176	176.948	32.38	7.27
							177.128	68.268	8.7501	177.128	117.639	12.909	177.128	3.4787	5.7468		177.128	27.2011	1.6801	177.128	7.3411	3.8966		177.128	41.5871	6.7909	177.128	32.74	7.1
							177.309	72.13	9.3401	177.309	134.474	13.6469	177.309	3.8686	5.6807		177.309	29.2054	1.7474	177.309	6.2127	4.5996		177.309	41.1668	6.9023	177.309	32.61	7.34
							177.489	71.126	9.7265	177.489	146.909	14.2639	177.489	4.4821	5.5848		177.489	29.842	1.7928	177.489	6.2332	4.0544		177.489	41.072	6.8704	177.489	35.16	7.1
							177.67	75.114	9.2103	177.67	157.029	13.2519	177.67	4.9562	6.0329		177.67	30.3569	1.6551	177.67	7.0254	3.4135		177.67	45.6101	7.431	177.67	39.67	7.06
							177.85	79.671	8.5274	177.85	167.262	12.8168	177.85	4.9648	6.388		177.85	27.0089	1.5465	177.85	7.9581	3.1623		177.85	49.8868	7.487	177.85	39.73	6.99
							178.03	81.114	8.2283	178.03	173.476	13.8888	178.03	4.4835	6.4809		178.03	25.1532	1.5647	178.03	8.2592	3.3204		178.03	49.746	7.1456	178.03	40.32	7.16
							178.211	80.943	8.4357	178.211	176.155	13.1612	178.211	4.1854	6.2887		178.211	24.1357	1.6714	178.211	8.4607	3.6201		178.211	48.8216	7.006	178.211	40.09	8
							178.391	80.825	8.2854	178.391	173.212	11.7652	178.391	3.7478	5.5807		178.391	24.2717	1.6995	178.391	8.7679	4.2238		178.391	45.1816	7.1913	178.391	38.75	7.24
							178.571	82.36	8.5412	178.571	168.901	10.9659	178.571	3.5719	5.775		178.571	26.7436	1.7192	178.571	9.5641	5.2072		178.571	44.1123	7.1741	178.571	37.42	6.87
							178.752	83.044	8.4627	178.752	161.036	10.586	178.752	3.5434	5.1215		178.752	28.91	1.7061	178.752	9.9214	5.1923		178.752	45.8391	7.0479	178.752	37.37	6.41
							178.932	80.956	8.531	178.932	155.546	10.5895	178.932	3.4358	5.0859		178.932	30.2036	1.6321	178.932	8.2558	4.4145		178.932	50.1191	7.2545	178.932	41.22	6.73
							179.113	80.024	8.394	179.113	154.252	11.2785	179.113	3.4193	5.0925		179.113	29.6198	1.4751	179.113	7.8175	4.1981		179.113	54.5087	7.3196	179.113	45.39	6.64
							179.293	82.71	8.6634	179.293	158.555	11.9917	179.293	3.4059	5.1491		179.293	27.1881	1.5542	179.293	9.5046	3.9656		179.293	54.8814	7.3944	179.293	46.95	7.48
							179.473	82.864	8.4269	179.473	157.97	12.7403	179.473	3.2846	5.5525		179.473	26.3903	1.4602	179.473	11.138	3.5582		179.473	51.8478	7.237	179.473	46.44	7.18
							179.654	79.225	8.0451	179.654	149.178	13.2706	179.654	3.5931	5.2679		179.654	28.3329	1.4691	179.654	10.305	3.5412		179.654	48.245	7.1166	179.654	44.12	6.81
							179.834	79.505	8.2065	179.834	142.039	13.1264	179.834	3.5984	5.3782		179.834	29.2361	1.5474	179.834	8.4016	4.08		179.834	47.5981	7.2172	179.834	43.74	7.14
							180.014	80.873	7.8182	180.014	135.668	12.4664	180.014	3.2133	5.6222		180.014	28.1311	1.4982	180.014	7.0463	5.0557		180.014	46.4282	7.379	180.014	43.99	6.62
							180.195	80.307	7.9527	180.195	134.613	12.6178	180.195	3.544	5.527		180.195	28.4879	1.4612	180.195	6.0042	5.163		180.195	43.4558	7.7326	180.195	47.45	6.97
							180.375	79.319	8.4071	180.375	133.859	12.4949	180.375	3.5509	5.4483		180.375	30.8673	1.5003	180.375	5.5967	4.1487		180.375	41.2522	7.545	180.375	49.27	6.93
							180.556	76.132	8.4698	180.556	134.691	11.5176	180.556	3.3011	5.2938		180.556	33.0991	1.575	180.556	6.5302	3.3987		180.556	38.8841	7.2185	180.556	52.75	6.99
							180.736	73.713	8.2721	180.736	130.676	11.0458	180.736	3.0064	5.1791		180.736	33.2677	1.4171	180.736	7.4943	3.4569		180.736	37.6423	7.1685	180.736	55.6	6.96
							180.916	71.89	8.2266	180.916	125.926	11.6473	180.916	3.334	5.3442		180.916	28.7405	1.5351	180.916	8.4	3.6615		180.916	37.8496	6.9796	180.916	62.47	7.03
							181.097	71.224	8.0532	181.097	122.767	12.3397	181.097	3.0963	5.0072		181.097	25.8235	1.4657	181.097	7.9963	3.465		181.097	37.1045	6.698	181.097	68.39	7.31
							181.277	69.703	8.1489	181.277	119.045	12.8873	181.277	3.1604	5.0068		181.277	22.5989	1.453	181.277	6.6967	3.8051		181.277	40.3504	6.6157	181.277	66.88	7.5
							181.457	70.429	8.0303	181.457	114.516	12.5232	181.457	3.4478	5.4411		181.457	20.4723	1.4487	181.457	5.5699	4.0894		181.457	43.7608	7.0814	181.457	57.54	7.37
							181.638	71.111	8.5529	181.638	110.639	12.6407	181.638	3.3118	5.4548		181.638	18.5275	1.4853	181.638	5.0152	4.2268		181.638	48.695	6.9621	181.638	57.54	6.82
							181.818	71.853	8.8249	181.818	103.202	12.4735	181.818	3.0276	5.4915		181.818	17.2919	1.5475	181.818	5.4355	4.022		181.818	51.6866	6.73	181.818	52.97	6.59
							181.999	71.423	8.2395	181.999	91.42	11.8961	181.999	3.0882	5.1461		181.999	16.8609	1.465	181.999	5.6824	3.5884		181.999	49.0712	6.961	181.999	51.8	6.47
							182.179	69.201	8.2239	182.179	73.428	10.8144	182.179	3.3242	5.3996		182.179	17.7906	1.4579	182.179	5.6045	3.2676		182.179	44.4882	6.8139	182.179	52.22	6.65
							182.359	68.286	7.9943	182.359	56.255	10.9829	182.359	3.245	5.4765		182.359	20.2125	1.3946	182.359	6.2726	3.167		182.359	43.3656	6.8636	182.359	54.52	6.5
							182.54	67.646	8.2268	182.54	40.428	11.3839	182.54	3.2712	5.6521		182.54	20.4906	1.5055	182.54	7.2367	2.9071		182.54	42.1988	6.7361	182.54	53.58	6.42
							182.72	66.38	8.6943	182.72	32.01	11.5865	182.72	3.4005	5.926		182.72	20.3963	1.4568	182.72	8.4009	3.0902		182.72	42.5726	6.5401	182.72	54.63	6.48
							182.9	63.907	9.1207	182.9	28.263	11.7803	182.9	3.5362	6.2942		182.9	19.1269	1.3631	182.9	8.6203	3.5493		182.9	42.637	6.7169	182.9	53.4	6.94
							183.081	63.221	9.0289	183.081	25.69	12.6788	183.081	3.1162	6.1303		183.081	18.6709	1.3959	183.081	7.5516	3.9788		183.081	41.9538	6.8755	183.081	50.45	6.8
							183.261	62.071	9.0598	183.261	24.001	13.2778	183.261	2.9713	5.7128		183.261	19.3404	1.4632	183.261	7.217	4.239		183.261	38.0635	6.9158	183.261	50	6.73
							183.442	62.053	8.8203	183.442	22.048	12.32	183.442	2.9321	5.995		183.442	22.3034	1.534	183.442	8.091	4.0175		183.442	36.6189	6.7958	183.442	49.27	6.57
							183.622	62.253	9.0503	183.622	21.105	11.6233	183.622	2.7482	6.3067		183.622	24.3846	1.5354	183.622	8.76	4.1065		183.622	37.7135	6.7314	183.622	46.28	6.91
							183.802	62.583	9.0059	183.802	19.754	11.7252	183.802	2.8625	6.4578		183.802	24.0415	1.4773	183.802	8.095	4.2916		183.802	37.3763	6.656	183.802	41.31	6.64
							183.983	61.056	9.2703	183.983	19.834	12.3485	183.983	2.904	6.2109		183.983	21.0681	1.3652	183.983	7.3564	3.9837		183.983	35.0976	6.6663	183.983	42.37	6.54
							184.163	61.067	9.222	184.163	21.408	11.8208	184.163	2.8855	6.0819		184.163	17.5464	1.5071	184.163	6.5581	3.6265		184.163	34.7535	6.7888	184.163	41.09	6.55
							184.343	60.662	9.3309	184.343	23.194	10.6652	184.343	3.1041	6.0723		184.343	15.8989	1.423	184.343	4.9401	3.5922		184.343	37.2601	6.8742	184.343	41.41	6.36
							184.524	63.576	9.0548	184.524	24.878	10.1542	184.524	3.0574	6.6305		184.524	17.1015	1.5468	184.524	4.2114	3.8154		184.524	39.85	6.7822	184.524	40.62	6.68
							184.704	71.44	9.4873	184.704	24.593	10.5216	184.704	2.8518	7.6639		184.704	19.3456	1.5602	184.704	3.9409	3.8203		184.704	41.479	6.7747	184.704	39.34	6.66
							184.885	80.313	9.8076	184.885	22.428	10.883	184.885	2.8511	7.9071		184.885	20.8208	1.6638	184.885	3.8935	3.8968		184.885	40.4727	6.9081	184.885	38.06	7.06
							185.065	84.118	9.5963	185.065	21.853	11.8105	185.065	2.7176	6.8077		185.065	19.114	1.5148	185.065	3.2855	3.5223		185.065	41.8881	6.9826	185.065	40.45	7.35
							185.245	84.534	9.2587	185.245	22.039	12.7266	185.245	3.041	6.6681		185.245	16.8091	1.7114	185.245	3.0726	3.06		185.245	42.7732	7.2085	185.245	40.81	7.49
							185.426	81.417	9.0632	185.426	21.612	13.9949	185.426	3.4671	6.166		185.426	14.3785	1.875	185.426	3.1953	3.0236		185.426	39.8809	7.5143	185.426	39.89	7.19
							185.606	76.638	8.9706	185.606	20.944	14.4622	185.606	3.5845	5.5958		185.606	13.1363	1.6774	185.606	3.4472	2.8458		185.606	34.1936	7.4909	185.606	44.41	7.5
							185.786	73.811	9.0079	185.786	20.239	13.7462	185.786	3.5514	5.8648		185.786	13.4283	1.4588	185.786	3.7951	3.0382		185.786	31.7251	7.1649	185.786	46.89	7.29
							185.967	72.012	9.0516	185.967	21.67	12.9812	185.967	3.5434	6.1346		185.967	13.763	1.3281	185.967	4.2072	3.0623		185.967	34.9268	7.2411	185.967	45.39	7.2
							186.147	68.658	9.4534	186.147	24.389	12.8256	186.147	3.545	6.0877		186.147	13.1013	1.3506	186.147	4.4234	3.2801		186.147	38.2941	7.3108	186.147	47.73	6.8
							186.328	66.507	10.2772	186.328	24.672	12.3496	186.328	3.6168	6.1249		186.328	13.0252	1.3696	186.328	4.654	3.6393		186.328	38.8096	7.8231	186.328	43.95	6.39
							186.508	67.188	10.1314	186.508	24.675	12.1541	186.508	4.0063	6.5038		186.508	12.7636	1.405	186.508	4.842	3.3822		186.508	39.911	8.4263	186.508	41.99	6.72
							186.688	63.598	9.2991	186.688	25.213	12.5811	186.688	4.5018	6.2489		186.688	12.2081	1.37	186.688	5.0493	3.3887		186.688	39.3623	8.4497	186.688	39.08	6.72
							186.869	56.025	8.6578	186.869	27.937	13.1986	186.869	4.4479	5.7536		186.869	12.9579	1.4241	186.869	5.2017	3.3481		186.869	43.3376	7.9725	186.869	35.73	6.88
							187.049	50.513	8.5781	187.049	29.847	12.5165	187.049	4.2165	6.0994		187.049	14.584	1.4203	187.049	5.8471	3.1746		187.049	49.5107	8.0405	187.049	35.79	6.65
							187.229	49.584	9.0882	187.229	29.627	12.8646	187.229	4.0924	6.2118		187.229	16.3736	1.5048	187.229	5.7084	2.9317		187.229	51.8903	7.415	187.229	38.74	7.68
							187.41	52.323	9.3926	187.41	27.371	12.6931	187.41	4.1737	6.2581		187.41	17.7681	1.5188	187.41	5.5212	2.8176		187.41	47.7085	7.6474	187.41	36.6	7.22
							187.59	54.981	9.3058	187.59	24.063	11.1748	187.59	4.2976	5.9272		187.59	18.6916	1.4473	187.59	5.9882	3.1324		187.59	45.8726	7.249	187.59	31.54	6.95
							187.771	56.204	9.5051	187.771	22.439	10.5789	187.771	4.7067	5.7163		187.771	16.9328	1.3988	187.771	5.7796	3.2109		187.771	46.455	7.0762	187.771	28.77	6.61
							187.951	52.059	9.9704	187.951	23.558	10.8481	187.951	4.943	5.6295		187.951	15.3884	1.4021	187.951	5.6243	3.5636		187.951	47.2777	7.3089	187.951	33.01	6.64
							188.131	46.72	10.7118	188.131	25.718	10.2026	188.131	4.3126	5.4468		188.131	14.2905	1.5531	188.131	6.2922	3.6956		188.131	47.0914	7.0193	188.131	35.95	6.9
							188.312	44.23	12.9778	188.312	25.895	9.0955	188.312	4.4059	5.4123		188.312	14.2454	1.5208	188.312	7.1651	3.704		188.312	44.5743	7.3503	188.312	34.02	6.75
							188.492	46.876	14.9146	188.492	26.05	9.1459	188.492	4.6321	5.5908		188.492	14.7489	1.6091	188.492	7.4317	3.4472		188.492	40.7466	7.1593	188.492	31.49	6.79
							188.672	49.05	16.7965	188.672	25.051	9.5727	188.672	5.079	5.7114		188.672	14.4602	1.6921	188.672	6.4453	3.8477		188.672	37.1865	7.2927	188.672	28.36	6.52
							188.853	52.567	17.2607	188.853	23.38	9.5862	188.853	5.8069	5.8245		188.853	14.3557	1.5109	188.853	6.1047	4.0351		188.853	34.7023	7.4896	188.853	31.23	6.1
							189.033	56.891	17.4576	189.033	23.465	9.3329	189.033	6.1749	5.8526		189.033	12.6982	1.5311	189.033	7.5586	4.1047		189.033	34.5214	7.3663	189.033	36.46	6.3
							189.214	57.937	19.1838	189.214	23.93	9.6743	189.214	6.2685	5.5937		189.214	11.1874	1.4668	189.214	8.1664	3.4646		189.214	32.5042	7.2388	189.214	38.51	6.26
							189.394	59.64	21.5175	189.394	25.316	9.8774	189.394	5.8422	5.3938		189.394	10.2928	1.401	189.394	7.1689	3.0548		189.394	31.3884	7.6523	189.394	38.73	6.36
							189.574	61.982	22.9572	189.574	28.978	9.8721	189.574	5.1349	5.2011		189.574	11.267	1.3394	189.574	6.7653	2.8749		189.574	33.6389	7.6765	189.574	40.93	6.52
							189.755	61.787	23.4605	189.755	31.059	10.0131	189.755	5.5601	5.1511		189.755	11.8447	1.4187	189.755	7.7579	2.8788		189.755	36.8147	7.2876	189.755	41.83	6.2
							189.935	59.118	23.8425	189.935	31.657	10.2636	189.935	6.441	5.5156		189.935	11.9495	1.516	189.935	9.036	2.8918		189.935	37.147	6.8254	189.935	40.13	6.4
							190.115	57.548	23.964	190.115	32.337	10.7208	190.115	6.6834	5.1626		190.115	11.0948	1.4838	190.115	10.1283	3.0239		190.115	35.8118	7.1239	190.115	36.54	6.61
							190.296	57.69	24.204	190.296	33.772	10.7179	190.296	6.3247	5.5347		190.296	10.4789	1.5738	190.296	9.3464	3.0245		190.296	37.5352	7.3834	190.296	33.99	6.29
							190.476	58.273	26.2328	190.476	35.82	10.1831	190.476	5.9466	5.4204		190.476	9.3363	1.4341	190.476	8.6277	3.023		190.476	39.8882	7.2116	190.476	31.27	6.75
							190.657	56.19	28.716	190.657	39.081	10.3121	190.657	6.7527	5.088		190.657	10.2344	1.4332	190.657	7.3407	3.1625		190.657	42.8761	7.0113	190.657	31.87	7.05
							190.837	53.362	29.5451	190.837	39.423	10.2019	190.837	7.3105	5.023		190.837	11.5128	1.4385	190.837	6.2988	3.6702		190.837	44.5429	6.8389	190.837	31.9	7.53
							191.017	53.012	28.9403	191.017	37.599	9.6874	191.017	7.9129	5.2665		191.017	10.5876	1.4553	191.017	5.6192	4.3974		191.017	43.2989	7.0059	191.017	33.99	7.36
							191.198	53.261	29.1491	191.198	38.67	9.2192	191.198	7.9723	5.4545		191.198	8.8716	1.4303	191.198	5.2505	4.6146		191.198	42.1481	7.0994	191.198	34.96	6.61
							191.378	54.218	28.7152	191.378	43.905	9.0453	191.378	7.2883	5.4414		191.378	7.7053	1.3911	191.378	6.1492	4.1712		191.378	44.3544	7.1878	191.378	36.64	6.5
							191.558	56.888	29.2462	191.558	50.249	9.8485	191.558	6.1411	5.5124		191.558	7.4317	1.3399	191.558	7.8443	3.4364		191.558	42.4054	7.4256	191.558	39.76	6.11
							191.739	58.66	29.0515	191.739	57.088	10.3672	191.739	5.4312	5.6452		191.739	7.2073	1.2717	191.739	9.4474	3.0127		191.739	36.6516	7.6471	191.739	43.96	6.33
							191.919	59.08	27.9787	191.919	64.028	10.9193	191.919	5.7883	6.249		191.919	7.3775	1.4099	191.919	10.0765	2.9718		191.919	36.9444	7.4935	191.919	43.84	6.28
							192.1	59.889	26.089	192.1	71.609	11.5201	192.1	6.3845	6.7325		192.1	7.0126	1.4082	192.1	10.149	3.1769		192.1	38.0818	7.6797	192.1	40.88	6.32
							192.28	61.823	23.2745	192.28	80.282	10.6502	192.28	6.4754	6.9161		192.28	6.5068	1.5603	192.28	10.5246	2.9786		192.28	37.6529	7.1363	192.28	37.88	6.64
							192.46	63.661	19.9788	192.46	86.474	9.2375	192.46	6.684	7.0913		192.46	5.8119	1.5912	192.46	11.6019	2.7663		192.46	32.2101	6.8466	192.46	36.93	6.74
							192.641	63.362	17.8582	192.641	86.608	8.928	192.641	6.6245	6.4611		192.641	5.9767	1.5852	192.641	10.7447	2.8303		192.641	30.9066	6.5588	192.641	35.21	7.47
							192.821	63.035	16.9623	192.821	85.237	9.2104	192.821	6.6461	5.6814		192.821	6.2596	1.4547	192.821	10.9409	2.8263		192.821	31.3389	6.5826	192.821	30.98	7.76
							193.001	64.347	17.3301	193.001	84.494	9.6361	193.001	7.0095	5.0281		193.001	6.5597	1.377	193.001	12.3636	3.052		193.001	29.0828	6.8477	193.001	29.55	7.93
							193.182	68.032	17.827	193.182	85.083	10.3746	193.182	6.951	5.0379		193.182	7.146	1.5356	193.182	12.4658	2.9669		193.182	24.8189	6.6539	193.182	32	7.48
							193.362	73.579	18.0221	193.362	80.848	10.9999	193.362	6.9708	5.1362		193.362	7.7008	1.4131	193.362	11.4574	2.781		193.362	23.5213	6.5862	193.362	31.81	7.76
							193.543	79.884	18.1376	193.543	72.203	12.1291	193.543	6.2916	5.3827		193.543	7.201	1.2868	193.543	10.5173	2.5962		193.543	23.5906	6.6781	193.543	30.53	7.52
							193.723	84.155	19.5688	193.723	63.293	12.0141	193.723	5.7621	5.4691		193.723	7.1045	1.3223	193.723	10.8901	2.4968		193.723	24.0605	6.9347	193.723	32.57	7.81
							193.903	86.855	20.8971	193.903	57.109	10.2642	193.903	5.1391	5.4319		193.903	6.9072	1.5424	193.903	10.4119	2.6516		193.903	26.275	6.7082	193.903	36.6	8.42
							194.084	85.699	23.2831	194.084	55.383	9.1579	194.084	5.051	5.2131		194.084	6.7192	1.6509	194.084	9.4052	2.4881		194.084	27.8607	6.7061	194.084	41.03	8.25
							194.264	86.551	24.9473	194.264	51.562	9.0119	194.264	4.8132	5.2533		194.264	8.6988	1.55	194.264	8.2895	2.4464		194.264	27.9229	6.8767	194.264	40.72	7.7
							194.444	87.889	25.3805	194.444	45.805	9.7345	194.444	4.725	5.3072		194.444	11.3934	1.6489	194.444	7.9981	2.5861		194.444	27.9932	6.8994	194.444	36.97	7.18
							194.625	88.588	26.5669	194.625	43.794	10.2533	194.625	5.1432	5.0999		194.625	12.9318	1.6996	194.625	9.0697	2.5243		194.625	27.8635	6.6839	194.625	36.69	6.98
							194.805	90.031	28.4735	194.805	45.811	9.8321	194.805	5.7547	5.3196		194.805	12.6754	1.8875	194.805	9.9324	2.3174		194.805	27.6398	6.6668	194.805	41.36	7.22
							194.986	88.874	29.1969	194.986	46.992	9.7165	194.986	5.8724	5.395		194.986	11.6259	1.8477	194.986	10.0279	2.4837		194.986	28.6018	6.929	194.986	42.82	6.66
							195.166	87.453	27.6677	195.166	47.804	10.5676	195.166	6.2471	5.0662		195.166	10.9917	1.6896	195.166	9.101	2.3915		195.166	30.2976	6.7496	195.166	42.76	6.48
							195.346	83.455	24.5768	195.346	48.452	11.2792	195.346	6.1211	4.6515		195.346	10.6331	1.6508	195.346	8.808	2.3874		195.346	33.6734	6.7795	195.346	43.64	6.36
							195.527	79.933	23.6299	195.527	46.851	12.5282	195.527	5.4824	4.7739		195.527	10.5622	1.7633	195.527	8.1809	2.4047		195.527	35.6962	6.7312	195.527	43.72	6.28
							195.707	73.788	22.6114	195.707	43.66	12.1749	195.707	5.259	5.0399		195.707	9.9673	1.5977	195.707	8.1957	2.4481		195.707	36.044	6.93	195.707	43.83	6.44
							195.887	71.743	22.9381	195.887	42.855	10.277	195.887	5.2579	5.2558		195.887	9.6065	1.5796	195.887	9.3535	2.6076		195.887	38.2575	6.8055	195.887	46.13	6.16
							196.068	74.249	23.1147	196.068	42.431	9.1167	196.068	5.8385	5.546		196.068	11.2855	1.6777	196.068	11.7274	2.754		196.068	41.0774	6.8991	196.068	48.27	6
							196.248	76.957	21.2762	196.248	41.504	8.7707	196.248	5.8116	5.0969		196.248	12.8357	1.6929	196.248	12.3275	2.745		196.248	43.6872	6.9383	196.248	46.33	5.85
							196.429	76.726	20.1367	196.429	40.264	8.9598	196.429	5.4913	4.8383		196.429	13.0674	1.5637	196.429	11.5497	2.5208		196.429	44.7085	6.9848	196.429	47.06	5.78
							196.609	74.801	20.1962	196.609	37.015	9.8501	196.609	5.0871	4.7292		196.609	12.7828	1.5915	196.609	9.4726	2.7375		196.609	42.9138	7.0364	196.609	52.42	5.7
							196.789	76.194	19.9491	196.789	35.922	10.6668	196.789	5.1858	4.8221		196.789	12.5095	1.5966	196.789	8.6293	2.6118		196.789	39.067	6.8534	196.789	57.43	5.69
							196.97	78.517	19.084	196.97	35.697	11.3961	196.97	5.2085	4.7699		196.97	12.1378	1.5145	196.97	7.7427	2.5809		196.97	36.8528	6.7162	196.97	57.55	6.02
							197.15	80.258	19.6847	197.15	36.665	12.8378	197.15	5.0284	5.1303		197.15	12.0041	1.5797	197.15	7.4358	2.458		197.15	37.3467	6.6244	197.15	61.04	6.15
							197.33	81.613	19.3691	197.33	39.09	13.2437	197.33	4.8757	5.2976		197.33	12.2693	1.4258	197.33	7.2936	2.4604		197.33	36.9398	6.5576	197.33	58.32	6.4
							197.511	81.337	17.2921	197.511	40.319	12.3353	197.511	4.4389	5.2268		197.511	11.4175	1.5102	197.511	7.9013	2.5033		197.511	37.4308	6.3642	197.511	51.36	6.48
							197.691	80.501	14.231	197.691	38.831	11.7936	197.691	4.1848	5.0558		197.691	11.1986	1.4492	197.691	8.3732	2.7864		197.691	39.1416	6.3971	197.691	48.81	6.29
							197.872	78.643	12.027	197.872	37.267	12.0092	197.872	3.8409	4.8597		197.872	11.8115	1.5752	197.872	8.861	3.0147		197.872	39.5316	6.5287	197.872	53.03	6.17
							198.052	74.114	11.2755	198.052	36.609	12.0492	198.052	3.8531	4.6904		198.052	11.9816	1.4793	198.052	8.0774	3.2264		198.052	39.9092	6.6763	198.052	55.5	5.81
							198.232	73.599	10.9524	198.232	33.687	11.9612	198.232	3.9312	4.7358		198.232	12.0045	1.4828	198.232	7.3375	3.2682		198.232	40.727	6.6335	198.232	49.26	5.91
							198.413	75.55	10.4842	198.413	29.431	10.4763	198.413	3.9029	4.925		198.413	12.0166	1.5916	198.413	6.483	3.102		198.413	43.4111	7.0078	198.413	46.85	6.24
							198.593	76.787	10.196	198.593	26.363	9.706	198.593	4.2903	5.4489		198.593	10.3939	1.4754	198.593	5.5443	2.8316		198.593	46.9154	7.1326	198.593	48.78	6.04
							198.773	77.632	9.35	198.773	24.379	10.3864	198.773	4.1853	6.2694		198.773	10.1479	1.4696	198.773	5.3932	2.7265		198.773	47.8958	6.791	198.773	44.92	6.42
							198.954	76.947	8.5913	198.954	22.401	11.2413	198.954	3.6063	6.2018		198.954	11.6975	1.4584	198.954	5.8996	2.6178		198.954	47.62	6.952	198.954	44.49	6.47
							199.134	78.596	8.0317	199.134	19.88	11.2135	199.134	3.4817	5.4776		199.134	13.8188	1.352	199.134	6.6787	2.7786		199.134	47.0813	6.8841	199.134	47.4	6.02
							199.315	80.429	7.6051	199.315	17.151	11.7908	199.315	3.5646	5.0453		199.315	14.1475	1.361	199.315	7.4889	2.8574		199.315	48.6225	6.7445	199.315	51.57	5.9
							199.495	80.5	7.512	199.495	17.729	13.1976	199.495	3.664	4.9058		199.495	15.0524	1.3993	199.495	7.1161	2.8826		199.495	50.2304	6.747	199.495	47.7	5.86
							199.675	80.343	7.7689	199.675	20.199	13.6072	199.675	4.0551	4.8324		199.675	14.5166	1.3737	199.675	7.3186	3.0273		199.675	48.1227	6.7528	199.675	43.41	5.96
							199.856	78.875	7.516	199.856	22.25	12.9868	199.856	3.9493	4.8522		199.856	13.1749	1.3966	199.856	7.153	3.8098		199.856	46.0827	6.679	199.856	41.91	6.33
							200.036	78.528	7.419	200.036	22.585	12.7278	200.036	3.7259	4.8251		200.036	12.2246	1.6803	200.036	6.8651	4.437		200.036	42.8053	6.6496	200.036	45.44	5.99
							200.216	81.235	7.1005	200.216	21.237	12.4085	200.216	3.6573	4.8873		200.216	12.5543	1.5166	200.216	6.7982	3.7784		200.216	45.8365	6.5142	200.216	43.79	6.65
							200.397	82.245	7.2371	200.397	17.03	10.7743	200.397	3.6169	5.3479		200.397	11.9371	1.9704	200.397	7.0051	3.1763		200.397	49.7865	6.6599	200.397	43.03	6.34
							200.577	83.758	7.661	200.577	13.226	9.8914	200.577	3.4869	5.9379		200.577	11.4613	2.7271	200.577	7.4437	2.9316		200.577	52.0823	6.6282	200.577	46.68	6.31
							200.758	87.509	7.5198	200.758	10.947	9.1025	200.758	3.418	5.7805		200.758	12.1019	2.99	200.758	6.3241	3.1393		200.758	53.9231	6.7463	200.758	48.49	6.2
							200.938	87.921	7.4022	200.938	9.673	9.5353	200.938	3.3792	5.2223		200.938	13.006	2.2979	200.938	4.4176	4.1201		200.938	53.3254	6.9368	200.938	47.02	5.98
							201.118	88.759	7.6573	201.118	8.652	10.5685	201.118	3.3239	4.8168		201.118	12.523	1.7196	201.118	3.7744	4.587		201.118	51.3051	6.677	201.118	47.13	5.93
							201.299	88.43	7.8061	201.299	8.594	11.1196	201.299	3.0749	4.7805		201.299	12.1877	1.6712	201.299	4.2988	4.3232		201.299	51.59	6.8271	201.299	50.01	6.11
							201.479	91.049	7.955	201.479	8.434	10.9418	201.479	3.1189	4.9385		201.479	13.5506	1.6739	201.479	4.8785	3.8186		201.479	52.4027	6.5334	201.479	56.41	6.26
							201.659	94.358	8.3818	201.659	7.969	10.6741	201.659	3.2394	5.113		201.659	16.1302	1.6313	201.659	5.6419	3.231		201.659	51.5194	6.652	201.659	56.42	6.26
							201.84	95.775	8.3115	201.84	8.528	10.6781	201.84	3.0322	4.6793		201.84	18.165	1.638	201.84	5.9499	2.8471		201.84	50.7554	6.6509	201.84	58.31	6.35
							202.02	98.826	7.7085	202.02	9.847	11.5383	202.02	3.0103	4.63		202.02	18.519	1.6907	202.02	5.9495	2.7593		202.02	49.8392	6.8065	202.02	62.09	6.82
							202.201	103.9	7.6329	202.201	10.534	11.0116	202.201	2.7385	4.5941		202.201	18.6008	1.9071	202.201	6.4681	2.7769		202.201	50.633	6.7461	202.201	62.02	7.11
							202.381	109.689	7.6559	202.381	12.034	10.7899	202.381	2.7887	4.7937		202.381	18.0791	1.8111	202.381	6.7301	2.6621		202.381	51.6235	6.8729	202.381	58.62	7.29
							202.561	112.594	7.8613	202.561	15.35	10.7734	202.561	2.7852	4.624		202.561	20.1969	1.7652	202.561	6.5978	2.7503		202.561	52.94	6.7375	202.561	58.06	7.18
							202.742	108.961	7.9357	202.742	19.628	10.7313	202.742	2.8852	4.6187		202.742	21.5939	1.9724	202.742	6.4725	2.8895		202.742	55.408	6.5473	202.742	60.52	7.47
							202.922	101.942	8.1485	202.922	21.479	10.3449	202.922	3.1575	4.5295		202.922	20.7665	1.7218	202.922	6.6163	2.9534		202.922	58.3826	6.6299	202.922	64.38	7.24
							203.102	96.238	8.0056	203.102	20.598	10.1256	203.102	3.0891	4.504		203.102	20.4529	1.7013	203.102	6.3363	2.8839		203.102	60.9804	6.773	203.102	66.48	6.87
							203.283	86.991	8.121	203.283	18.325	11.1796	203.283	2.9488	4.5828		203.283	19.5765	1.6681	203.283	5.2028	2.7622		203.283	63.6028	6.8618	203.283	69.56	7.2
							203.463	79.715	8.2188	203.463	17.127	11.7061	203.463	2.8385	4.6937		203.463	21.0678	1.6167	203.463	5.4292	2.7117		203.463	63.1904	7.1126	203.463	63.76	6.63
							203.644	75.145	8.1764	203.644	16.23	11.2254	203.644	2.5984	4.8338		203.644	21.5055	1.6779	203.644	6.1024	2.6809		203.644	64.198	6.7865	203.644	63.92	6.51
							203.824	73.608	8.5115	203.824	16.095	10.1071	203.824	2.9522	5.199		203.824	19.2954	1.5981	203.824	6.2324	3.2427		203.824	63.2725	6.7052	203.824	71.08	6.75
							204.004	71.61	9.2425	204.004	16.437	9.1877	204.004	3.1071	5.0385		204.004	17.2969	1.6763	204.004	6.0885	3.5678		204.004	62.4749	6.6979	204.004	72.63	6.7
							204.185	67.375	9.218	204.185	16.671	8.9876	204.185	2.9625	4.7355		204.185	17.863	1.6966	204.185	6.4477	3.4274		204.185	67.8475	6.7451	204.185	70.96	6.17
							204.365	61.66	9.1675	204.365	16.307	9.7913	204.365	2.778	4.6857		204.365	18.0465	1.7812	204.365	6.5507	2.9237		204.365	74.6439	6.7564	204.365	68.57	6.16
							204.545	56.054	8.8847	204.545	16.631	9.8626	204.545	2.6761	4.7229		204.545	18.1534	1.7342	204.545	5.9948	2.5746		204.545	79.0417	6.8709	204.545	61.03	6.48
							204.726	52.298	9.0412	204.726	17.2	10.1774	204.726	2.6093	4.7845		204.726	17.2362	1.6558	204.726	5.7764	2.4138		204.726	80.756	6.7742	204.726	56.12	6.27
							204.906	49.312	8.377	204.906	18.808	9.2861	204.906	2.9981	4.9181		204.906	16.613	1.5886	204.906	6.2565	2.3703		204.906	75.4445	6.6296	204.906	54.76	5.9
							205.087	48.501	8.1836	205.087	19.182	8.5007	205.087	2.9993	4.705		205.087	18.1599	1.6242	205.087	5.9461	2.5186		205.087	71.2095	6.7467	205.087	49.34	6.02
							205.267	48.253	7.6747	205.267	17.232	8.1576	205.267	2.7987	4.5933		205.267	19.8307	1.675	205.267	5.4778	2.6457		205.267	73.5681	6.9657	205.267	46.78	5.84
							205.447	48.717	7.2814	205.447	14.316	7.6474	205.447	2.6999	4.561		205.447	19.9193	1.6313	205.447	5.6382	2.9219		205.447	77.2846	6.9624	205.447	47.08	6
							205.628	49.263	7.2703	205.628	12.028	7.4341	205.628	2.8367	4.6733		205.628	16.2883	1.7726	205.628	5.7965	2.9515		205.628	78.2522	6.6567	205.628	45.49	6.14
							205.808	46.916	7.3987	205.808	11.508	7.4569	205.808	3.1494	4.7173		205.808	14.9031	1.8446	205.808	6.0668	2.5684		205.808	74.9307	6.7019	205.808	43.31	6.03
							205.988	44.461	7.9822	205.988	11.57	7.5995	205.988	3.1808	5.2016		205.988	15.4993	1.8555	205.988	6.3163	2.3537		205.988	71.4792	6.4341	205.988	43.25	6.17
							206.169	44.566	8.8094	206.169	11.528	8.0636	206.169	2.8587	5.6059		206.169	16.7015	1.69	206.169	6.6426	2.3512		206.169	71.8225	6.5219	206.169	45.12	6.21
							206.349	46.322	9.2281	206.349	12.11	9.2309	206.349	2.4817	5.6131		206.349	16.4721	1.6927	206.349	6.7192	2.3156		206.349	73.6566	6.4537	206.349	45.52	6.31
							206.53	49.718	9.5734	206.53	12.446	9.537	206.53	2.5453	5.2775		206.53	16.7867	1.9183	206.53	7.2285	2.5171		206.53	76.8871	6.8373	206.53	41.65	5.95
							206.71	55.946	9.1285	206.71	12.164	9.1013	206.71	2.9257	5.2122		206.71	16.9847	1.8437	206.71	8.3116	3.066		206.71	80.7946	6.7448	206.71	37.17	5.97
							206.89	59.015	8.8676	206.89	12.29	8.5375	206.89	3.063	5.1995		206.89	17.7286	1.677	206.89	9.1168	3.5301		206.89	85.024	6.8281	206.89	33.54	5.92
							207.071	62.377	8.6407	207.071	12.608	8.162	207.071	3.033	5.3556		207.071	15.0696	1.6293	207.071	8.1976	3.2818		207.071	84.8974	6.9625	207.071	31.05	5.88
							207.251	63.992	8.2718	207.251	14.299	7.8966	207.251	2.8129	5.0478		207.251	12.8931	1.5082	207.251	6.6106	2.7595		207.251	81.8993	6.816	207.251	30.5	5.88
							207.431	64.881	7.6685	207.431	15.601	7.7387	207.431	2.6218	4.7958		207.431	9.8709	1.5046	207.431	5.4076	2.22		207.431	78.7658	7.0278	207.431	32.01	5.62
							207.612	66.888	7.5905	207.612	16.395	8.1046	207.612	2.634	4.9026		207.612	9.3265	1.355	207.612	5.123	2.0638		207.612	78.1548	6.9009	207.612	33.81	6.02
							207.792	66.258	8.4771	207.792	15.317	8.5729	207.792	2.6743	4.7347		207.792	10.053	1.5015	207.792	5.8251	2.1229		207.792	78.9135	6.7502	207.792	34.3	5.69
							207.973	63.983	8.4546	207.973	15.086	8.9094	207.973	2.628	4.9413		207.973	10.4755	1.5405	207.973	6.9118	2.2223		207.973	74.5121	6.5689	207.973	33.6	5.74
							208.153	61.957	7.8211	208.153	16.053	8.4734	208.153	2.6274	5.0966		208.153	8.9026	1.7253	208.153	7.0931	2.2196		208.153	68.4078	6.6983	208.153	34.18	6
							208.333	61.033	7.8181	208.333	17.381	8.4467	208.333	3.2054	5.3558		208.333	7.8622	1.6278	208.333	6.9522	2.5189		208.333	65.9481	6.6844	208.333	33.44	5.87
							208.514	61.356	8.7758	208.514	17.49	8.3998	208.514	3.2434	5.6092		208.514	7.3871	1.5083	208.514	6.2498	3.1788		208.514	65.8923	6.6815	208.514	35.65	5.87
							208.694	62.082	8.957	208.694	16.303	8.4696	208.694	3.3246	5.5537		208.694	6.9888	1.5402	208.694	5.6134	3.8144		208.694	70.857	6.657	208.694	38.22	5.85
							208.874	65.337	7.976	208.874	15.042	8.5264	208.874	3.4776	5.8595		208.874	7.624	1.8228	208.874	5.3821	3.8148		208.874	79.9697	6.9558	208.874	38.2	5.99
							209.055	69.326	7.6782	209.055	17.374	8.6209	209.055	3.552	6.6651		209.055	8.0706	1.9932	209.055	5.3599	3.434		209.055	83.4812	6.874	209.055	34.82	5.82
							209.235	71.333	7.3936	209.235	20.492	8.3917	209.235	3.438	7.2697		209.235	7.4951	1.7002	209.235	5.2361	2.8645		209.235	84.6155	6.7382	209.235	32.45	5.78
							209.416	68.662	6.9047	209.416	22.718	8.2668	209.416	3.1476	6.8831		209.416	7.606	1.7594	209.416	5.1709	2.3911		209.416	81.9572	6.9665	209.416	29.22	6.44
							209.596	61.305	6.6589	209.596	24.445	8.1264	209.596	2.7838	6.4612		209.596	6.7069	1.9624	209.596	4.877	2.058		209.596	75.2885	6.9075	209.596	29.49	6.77
							209.776	54.009	7.0435	209.776	25.283	8.1803	209.776	2.6146	5.9858		209.776	6.2436	1.7591	209.776	3.7948	2.1415		209.776	73.7858	6.6874	209.776	28.25	6.64
							209.957	49.877	7.0183	209.957	25.596	8.6726	209.957	2.5625	5.5686		209.957	6.3811	1.5848	209.957	3.2326	2.1144		209.957	72.3496	6.7678	209.957	28.94	6.38
							210.137	47.93	7.3639	210.137	26.617	8.3951	210.137	2.5253	5.2792		210.137	6.3772	1.3437	210.137	3.031	2.0878		210.137	70.0447	6.6294	210.137	28.18	6.55
							210.317	48.246	8.5377	210.317	28.971	8.2746	210.317	2.6915	5.5241		210.317	5.5853	1.4233	210.317	3.4506	2.2328		210.317	73.6784	6.8741	210.317	28.07	6.23
							210.498	49.865	9.665	210.498	29.03	8.9604	210.498	2.4679	5.475		210.498	5.8715	1.3717	210.498	3.9586	2.3294		210.498	79.6065	6.8142	210.498	25.86	6.09
							210.678	52.023	8.8328	210.678	26.681	9.8987	210.678	2.7064	5.3767		210.678	5.6434	1.3104	210.678	4.1278	2.2306		210.678	80.7154	6.6988	210.678	23.48	5.98
							210.859	56.387	7.9672	210.859	23.046	10.2404	210.859	3.1749	5.163		210.859	5.6644	1.6413	210.859	4.3798	2.5419		210.859	73.8885	6.6416	210.859	23.61	6.22
							211.039	63.02	6.8833	211.039	19.663	9.8059	211.039	3.4727	5.0429		211.039	5.3325	1.7792	211.039	4.2502	2.4616		211.039	67.9572	6.5832	211.039	25.8	5.93
							211.219	65.65	6.3647	211.219	16.749	9.6273	211.219	3.4619	5.0456		211.219	5.3071	1.6288	211.219	3.9415	2.2682		211.219	64.3489	6.7874	211.219	27.5	5.97
							211.4	64.217	6.1706	211.4	15.548	9.3237	211.4	3.5567	5.2598		211.4	6.1177	1.6704	211.4	3.7702	1.9947		211.4	60.0417	6.7457	211.4	28.96	6
							211.58	61.174	6.2681	211.58	15.157	9.0025	211.58	3.3271	5.4015		211.58	6.0141	1.9146	211.58	3.2954	2.0217		211.58	56.9981	6.6705	211.58	31.08	5.82
							211.76	56.194	6.0137	211.76	17.32	8.7556	211.76	3.1722	5.4439		211.76	6.5528	2.1133	211.76	3.2617	2.1867		211.76	56.3093	6.5734	211.76	30.82	6.37
							211.941	51.684	5.8384	211.941	21.173	8.7171	211.941	2.9215	5.3266		211.941	8.3548	2.0868	211.941	3.213	2.3134		211.941	58.5853	6.5414	211.941	31.02	6.52
							212.121	46.505	5.8323	212.121	24.354	8.7831	212.121	2.8263	5.4068		212.121	10.155	1.8939	212.121	3.2801	2.4306		212.121	61.4063	6.6592	212.121	31.13	6.15
							212.302	42.15	5.8547	212.302	26.45	8.835	212.302	3.0291	5.543		212.302	9.8353	1.9385	212.302	2.8629	2.3023		212.302	64.206	6.8143	212.302	33.22	5.7
							212.482	39.96	6.3305	212.482	28.915	8.6745	212.482	3.3161	5.4781		212.482	8.7141	2.2444	212.482	2.5767	2.1928		212.482	65.3182	6.7568	212.482	36.71	5.74
							212.662	37.351	6.5338	212.662	33.16	9.1912	212.662	3.5691	5.3305		212.662	9.7787	2.6514	212.662	2.8002	2.2929		212.662	64.9248	6.7724	212.662	38.24	5.62
							212.843	33.385	6.7235	212.843	35.091	9.3619	212.843	3.125	5.2952		212.843	12.0151	2.5251	212.843	3.5483	2.3485		212.843	68.585	6.6397	212.843	35.92	5.75
							213.023	29.38	6.2626	213.023	34.982	8.9556	213.023	2.9617	5.6776		213.023	12.6399	1.8814	213.023	4.6555	2.319		213.023	68.5239	6.5346	213.023	32.28	5.93
							213.203	27.107	6.1296	213.203	31.252	8.4246	213.203	3.047	6.3245		213.203	11.0897	1.972	213.203	4.5936	2.3835		213.203	63.8122	6.3444	213.203	32.21	6.08
							213.384	28.505	6.4862	213.384	25.727	8.8604	213.384	3.3124	5.6749		213.384	9.3507	1.8017	213.384	3.9315	2.337		213.384	62.3771	6.7086	213.384	32.17	5.83
							213.564	29.576	6.454	213.564	22.929	9.0451	213.564	3.389	5.8348		213.564	8.8709	1.8128	213.564	3.9354	2.4226		213.564	61.8684	6.5287	213.564	34.04	5.98
							213.745	29.096	6.3123	213.745	22.599	9.535	213.745	3.4549	6.3256		213.745	8.2055	1.5795	213.745	4.0731	2.5199		213.745	56.345	6.3467	213.745	40.87	5.61
							213.925	29.314	6.2426	213.925	23.625	9.8751	213.925	3.543	6.3358		213.925	7.871	1.4475	213.925	4.5762	2.2272		213.925	51.5332	6.5075	213.925	47.42	5.91
							214.105	29.138	6.5654	214.105	22.91	10.1043	214.105	3.6205	6.3133		214.105	8.0976	1.4398	214.105	4.7791	2.2831		214.105	52.9482	6.5598	214.105	50.14	5.79
							214.286	28.737	6.704	214.286	22.857	10.6458	214.286	3.5161	6.2217		214.286	8.4448	1.3035	214.286	3.7689	2.5021		214.286	54.2236	6.6122	214.286	45.25	6.09
							214.466	28.145	7.192	214.466	23.521	10.9328	214.466	3.9512	5.8606		214.466	8.1275	1.3931	214.466	3.0922	2.4379		214.466	55.2148	6.7257	214.466	41.48	6.33
							214.646	27.18	7.4439	214.646	24.198	10.2564	214.646	4.7789	5.3167		214.646	8.5713	1.6507	214.646	2.9711	2.5101		214.646	58.3727	7.0192	214.646	41.38	6.45
							214.827	25.003	6.7943	214.827	23.914	9.5252	214.827	5.1302	5.3836		214.827	9.2805	1.6413	214.827	3.0164	2.674		214.827	62.1548	6.6472	214.827	40.42	6.08
							215.007	23.009	6.2297	215.007	23.103	9.6963	215.007	6.1901	5.8022		215.007	9.9011	1.6195	215.007	3.03	2.4729		215.007	62.3232	6.5525	215.007	41.17	6.09
							215.188	22.521	6.1197	215.188	22.938	9.7803	215.188	7.2103	5.9825		215.188	9.5661	1.5251	215.188	3.0801	2.5008		215.188	56.7616	6.57	215.188	39.91	6.44
							215.368	23.117	6.8964	215.368	22.317	9.9393	215.368	7.4289	5.5375		215.368	9.3505	1.4401	215.368	3.1718	2.6237		215.368	53.9461	6.4269	215.368	36.23	6.48
							215.548	22.546	7.338	215.548	21.318	10.628	215.548	7.6553	4.9442		215.548	9.5558	1.5234	215.548	3.4605	2.7486		215.548	57.6407	6.4536	215.548	35.98	6.16
							215.729	24.222	7.1384	215.729	21.146	10.3154	215.729	7.8272	5.0741		215.729	9.5156	1.4163	215.729	3.5479	3.0947		215.729	61.9768	6.5755	215.729	39.2	5.72
							215.909	26.039	7.0531	215.909	22.333	10.1302	215.909	7.8675	5.1027		215.909	9.93	1.6424	215.909	3.5233	3.607		215.909	59.5357	6.4016	215.909	37.63	6
							216.089	27.237	6.9887	216.089	24.591	9.7183	216.089	8.1177	5.1399		216.089	9.498	1.5386	216.089	3.9107	3.0706		216.089	54.5218	6.5057	216.089	34.9	5.98
							216.27	27.707	6.6256	216.27	25.627	8.9426	216.27	8.1088	5.472		216.27	8.3092	1.5118	216.27	4.2286	2.4711		216.27	54.807	6.5712	216.27	32.99	6.04
							216.45	26.702	6.2328	216.45	24.797	8.2422	216.45	7.6308	5.6429		216.45	8.5047	1.2665	216.45	4.828	2.143		216.45	58.3269	6.4973	216.45	32.71	6.27
							216.631	26.859	6.3842	216.631	23.559	8.1409	216.631	6.8338	5.772		216.631	8.3788	1.2986	216.631	5.2337	2.1522		216.631	58.7638	6.4372	216.631	34.29	6.24
							216.811	29.89	6.6609	216.811	23.763	8.0599	216.811	6.0482	5.9046		216.811	9.2897	1.2465	216.811	4.7459	2.1387		216.811	57.2631	6.6023	216.811	33.16	6.29
							216.991	33.734	7.7791	216.991	23.178	7.7711	216.991	5.5762	6.1507		216.991	10.0307	1.3968	216.991	4.0797	1.9744		216.991	53.5497	6.7505	216.991	33.84	6.04
							217.172	35.93	7.8513	217.172	21.452	7.8805	217.172	5.4162	6.4684		217.172	10.3704	1.3375	217.172	3.5185	2.1879		217.172	51.33	7.0236	217.172	34.99	6.08
							217.352	35.238	7.5616	217.352	21.038	8.6667	217.352	5.6818	6.062		217.352	10.9232	1.3321	217.352	3.7774	2.2807		217.352	56.0131	7.1604	217.352	33.37	6.02
							217.532	36.006	6.7229	217.532	21.819	9.6605	217.532	6.2995	5.9381		217.532	12.464	1.4597	217.532	4.2974	2.7927		217.532	62.4052	7.2125	217.532	31.23	6.18
							217.713	38.406	6.3477	217.713	21.662	9.7469	217.713	6.0207	6.0563		217.713	14.1154	1.5011	217.713	4.6548	3.3986		217.713	66.9577	7.2291	217.713	29.85	6.43
							217.893	40.304	6.0599	217.893	20.243	9.1052	217.893	5.6388	6.54		217.893	12.3292	1.427	217.893	4.2175	4.2254		217.893	64.6957	7.1531	217.893	29.83	6.65
							218.074	41.451	6.3077	218.074	19.185	8.8152	218.074	6.0405	6.281		218.074	9.3833	1.3505	218.074	4.1811	4.7652		218.074	55.9884	6.9135	218.074	32.07	6.47
							218.254	38.95	6.6389	218.254	20.099	8.3914	218.254	5.9768	5.4329		218.254	8.9817	1.3942	218.254	3.7231	4.2387		218.254	51.8767	7.051	218.254	34.44	6.09
							218.434	31.747	6.3762	218.434	20.677	8.2396	218.434	5.8407	5.1115		218.434	9.2893	1.3592	218.434	3.1295	3.4341		218.434	52.0054	6.9	218.434	36.3	5.9
							218.615	24.259	5.9884	218.615	19.774	7.8106	218.615	5.9326	5.0862		218.615	8.9532	1.3617	218.615	2.9316	2.9699		218.615	51.1201	7.153	218.615	35.13	6.13
							218.795	19.203	5.4727	218.795	19.799	7.6254	218.795	6.2228	4.8338		218.795	7.9122	1.3415	218.795	2.7216	3.303		218.795	49.197	7.2306	218.795	32.06	5.94
							218.975	18.254	5.2133	218.975	19.277	7.991	218.975	6.5191	4.7177		218.975	7.3984	1.2832	218.975	2.4733	3.1363		218.975	49.5702	7.084	218.975	31.84	5.93
							219.156	19.756	5.4382	219.156	17.438	8.888	219.156	6.9624	4.7609		219.156	7.1238	1.3631	219.156	2.3535	2.6281		219.156	54.1793	7.0117	219.156	36.2	5.6
							219.336	22.05	5.3676	219.336	14.959	9.6468	219.336	6.4706	5.0459		219.336	7.4416	1.2513	219.336	2.6463	2.3224		219.336	56.4536	6.9785	219.336	40.35	5.21
							219.517	22.236	5.3463	219.517	13.52	9.1519	219.517	5.9575	5.5721		219.517	8.0402	1.3599	219.517	3.2848	2.3603		219.517	59.3158	6.8967	219.517	40.71	5.38
							219.697	21.671	5.3886	219.697	13.533	8.4756	219.697	6.1507	5.7976		219.697	9.1883	1.2551	219.697	3.71	2.474		219.697	59.9478	6.9186	219.697	38.5	5.39
							219.877	21.612	5.4181	219.877	13.106	8.1281	219.877	6.8293	6.3621		219.877	9.765	1.2251	219.877	4.1556	2.0729		219.877	62.719	6.7303	219.877	37.75	5
							220.058	24.507	5.6141	220.058	12.359	7.9736	220.058	6.5407	5.9793		220.058	9.0217	1.4328	220.058	4.1998	1.8893		220.058	66.303	6.4499	220.058	41.09	5.26
							220.238	29.669	5.7431	220.238	12.252	7.8309	220.238	6.3706	5.6521		220.238	8.8941	1.4826	220.238	4.4543	1.7817		220.238	73.1942	6.4948	220.238	41.64	5.06
							220.418	31.68	5.7363	220.418	12.104	8.6407	220.418	6.161	5.546		220.418	9.2141	1.4642	220.418	4.7958	1.8624		220.418	81.4322	6.4562	220.418	42.53	5.5
							220.599	31.463	5.6633	220.599	12.73	9.0774	220.599	6.1701	5.5002		220.599	10.405	1.4762	220.599	4.1362	1.9431		220.599	83.2762	6.8127	220.599	46.19	5.33
							220.779	31.234	5.5053	220.779	14.732	8.8359	220.779	5.961	5.6128		220.779	13.2716	1.6604	220.779	3.6869	2.1439		220.779	82.6719	6.6975	220.779	47.16	5.41
							220.96	30.352	5.4623	220.96	16.142	8.1809	220.96	5.6011	6.0905		220.96	15.8492	1.5188	220.96	3.5178	2.3544		220.96	77.2159	6.631	220.96	44.5	5.47
							221.14	30.339	5.2148	221.14	16.951	7.9363	221.14	5.4869	5.9935		221.14	18.8961	1.5883	221.14	3.4868	2.513		221.14	69.0836	6.9331	221.14	44.37	5.45
							221.32	28.609	5.2198	221.32	19.136	7.8304	221.32	5.5515	5.8765		221.32	19.5828	1.5878	221.32	3.6184	2.3635		221.32	65.7805	7.3155	221.32	49.27	5.57
							221.501	28.043	5.1684	221.501	19.901	8.3851	221.501	6.2717	5.6618		221.501	18.4238	1.5547	221.501	3.5856	2.2881		221.501	67.1857	7.0342	221.501	47.76	5.55
							221.681	30.192	5.173	221.681	20.496	8.7067	221.681	7.1869	6.3635		221.681	16.745	1.4797	221.681	3.3766	2.1322		221.681	69.0692	6.2748	221.681	42.76	5.28
							221.861	32.185	5.2046	221.861	23.07	8.4691	221.861	8.2887	6.378		221.861	16.9295	1.5062	221.861	3.362	2.0474		221.861	68.0807	6.0576	221.861	39.23	5.58
							222.042	32.598	5.5619	222.042	25.912	8.6687	222.042	9.478	6.2274		222.042	17.0469	1.5501	222.042	3.3185	2.1341		222.042	65.3662	6.1069	222.042	38.46	5.43
							222.222	32.701	5.699	222.222	28.827	9.5019	222.222	9.9316	6.1544		222.222	16.7577	1.5065	222.222	2.8496	2.253		222.222	63.4408	6.0603	222.222	36.47	5.48
							222.403	34.434	5.741	222.403	28.041	10.6222	222.403	10.2202	6.4623		222.403	16.1478	1.6057	222.403	2.7322	1.9302		222.403	60.7562	6.0371	222.403	36.09	6.03
							222.583	39.517	5.5758	222.583	27.235	9.2967	222.583	10.5825	7.5996		222.583	14.8184	1.2446	222.583	2.9257	1.9422		222.583	61.8454	5.8635	222.583	37.91	5.87
							222.763	39.907	5.4949	222.763	28.95	8.1845	222.763	9.856	8.7508		222.763	11.4839	1.5071	222.763	3.039	2.1183		222.763	61.5858	5.9066	222.763	38.01	6.38
							222.944	37.224	5.3485	222.944	28.618	7.5201	222.944	8.8013	9.2189		222.944	8.5686	1.3775	222.944	3.051	2.1484		222.944	62.5043	6.2225	222.944	38.05	5.61
							223.124	35.035	5.43	223.124	26.813	7.4775	223.124	8.0685	9.2352		223.124	8.0361	1.5531	223.124	3.2196	2.1919		223.124	65.6145	6.2665	223.124	38.89	5.65
							223.304	34.27	5.5893	223.304	23.793	8.4478	223.304	7.3957	8.8284		223.304	9.4726	1.538	223.304	3.2027	2.7884		223.304	68.4627	6.341	223.304	40.76	5.95
							223.485	37.03	5.4764	223.485	22.109	10.0892	223.485	6.2731	8.4953		223.485	10.3669	1.4031	223.485	3.0643	3.552		223.485	68.0873	6.1709	223.485	40.93	6.04
							223.665	41.258	5.2208	223.665	21.582	12.1556	223.665	5.8542	7.2106		223.665	10.2884	1.4091	223.665	3.6295	3.1836		223.665	68.8712	6.0891	223.665	39.74	5.6
							223.846	42.81	5.3649	223.846	20.851	12.533	223.846	5.7272	6.7145		223.846	8.3098	1.5514	223.846	4.1281	2.1807		223.846	66.2644	6.2886	223.846	37.42	5.7
							224.026	41.317	5.8042	224.026	19.242	12.2078	224.026	5.941	6.5106		224.026	7.5662	1.7976	224.026	3.9501	1.7747		224.026	64.7705	6.7588	224.026	35.75	5.61
							224.206	40.28	6.2835	224.206	16.284	12.1046	224.206	6.4498	6.7081		224.206	7.5988	1.8378	224.206	3.8169	1.7833		224.206	66.339	6.8199	224.206	35.9	5.8
							224.387	40.389	5.8321	224.387	13.252	11.2779	224.387	6.9644	6.74		224.387	8.173	1.7114	224.387	3.7248	1.7804		224.387	70.7046	6.5666	224.387	35.3	6.25
							224.567	42.072	5.7355	224.567	12.884	10.8977	224.567	6.1262	6.5701		224.567	9.7019	1.7627	224.567	4.2182	1.8842		224.567	76.1465	6.5303	224.567	33.78	5.82
							224.747	42.51	5.5021	224.747	13.653	10.3751	224.747	5.4826	6.6592		224.747	10.1592	1.9325	224.747	4.342	1.9218		224.747	82.5537	6.6297	224.747	33.55	5.99
							224.928	41.382	5.2837	224.928	14.385	9.7997	224.928	5.3071	7.093		224.928	8.7891	1.7824	224.928	3.8719	1.9572		224.928	82.0881	6.5365	224.928	31.5	5.91
							225.108	37.717	5.5913	225.108	15.228	8.831	225.108	5.0092	7.1301		225.108	8.1313	1.7502	225.108	3.5537	2.2359		225.108	81.2248	6.3377	225.108	28.82	5.73
							225.289	36.833	6.012	225.289	16.309	8.6712	225.289	5.7413	6.3692		225.289	8.0831	1.6081	225.289	3.8663	2.3465		225.289	78.9139	6.6086	225.289	27.4	5.71
							225.469	35.431	6.0813	225.469	16.025	8.7175	225.469	6.9559	6.1271		225.469	7.4218	1.5714	225.469	3.8829	2.2177		225.469	79.0389	6.5861	225.469	27.45	5.71
							225.649	34.865	6.1497	225.649	15.787	8.7948	225.649	7.3626	5.8668		225.649	7.391	1.8896	225.649	3.8422	2.1193		225.649	76.6871	6.4589	225.649	29.43	5.45
							225.83	33.976	5.9663	225.83	16.521	8.3897	225.83	6.7458	6.2525		225.83	8.8506	1.8446	225.83	4.1552	2.2562		225.83	69.9151	6.4948	225.83	29.57	5.74
							226.01	33.531	5.1557	226.01	17.427	8.7473	226.01	5.9382	7.1495		226.01	10.7187	1.7983	226.01	4.2997	2.2298		226.01	64.177	6.6088	226.01	30.51	5.75
							226.19	33.32	5.1547	226.19	17.899	9.3798	226.19	5.0498	6.9947		226.19	11.1553	1.742	226.19	4.0532	2.2678		226.19	58.4405	6.5252	226.19	31.86	5.82
							226.371	35.31	5.151	226.371	19.071	9.0078	226.371	4.2902	6.0943		226.371	10.0717	1.7219	226.371	3.9346	2.339		226.371	52.4526	6.5767	226.371	31.94	5.86
							226.551	37.62	5.2229	226.551	21.141	8.0149	226.551	3.7877	6.0109		226.551	8.3115	1.8364	226.551	3.829	2.2153		226.551	48.9027	7.1039	226.551	32.87	5.93
							226.732	37.558	5.4822	226.732	23.963	7.7194	226.732	3.4346	5.6593		226.732	8.1574	1.9456	226.732	3.665	2.3015		226.732	45.6059	7.0339	226.732	31.48	5.82
							226.912	37.003	5.8706	226.912	24.778	7.8435	226.912	3.3835	5.4346		226.912	7.2038	2.0329	226.912	3.9167	2.4858		226.912	41.7478	6.5074	226.912	29.08	5.59
							227.092	35.794	6.5417	227.092	23.978	8.4016	227.092	3.3832	5.3879		227.092	6.7916	2.2217	227.092	3.7607	2.4196		227.092	40.1085	6.3342	227.092	29.94	5.77
							227.273	34.465	6.1417	227.273	23.207	8.4615	227.273	3.2732	5.2811		227.273	6.7716	2.1905	227.273	3.8558	2.1496		227.273	42.6458	6.0846	227.273	34.26	5.57
							227.453	31.339	5.3754	227.453	25.152	7.9999	227.453	3.1025	5.5289		227.453	6.5441	2.0584	227.453	4.0206	1.9102		227.453	43.6843	5.9777	227.453	34.14	5.5
							227.633	29.611	5.2323	227.633	26.277	8.5636	227.633	2.8624	5.61		227.633	6.2195	1.6768	227.633	3.8871	1.8219		227.633	41.3912	6.1196	227.633	30.89	5.7
							227.814	27.97	5.5832	227.814	25.637	8.8121	227.814	2.9436	6.0145		227.814	6.8065	1.7207	227.814	3.5485	1.8114		227.814	38.3225	6.0395	227.814	31.15	5.45
							227.994	27.588	5.8047	227.994	25.548	8.7055	227.994	3.0158	6.3437		227.994	6.6659	1.4882	227.994	3.393	2.0104		227.994	33.0508	6.0369	227.994	32.89	5.44
							228.175	29.466	6.1808	228.175	26.073	8.6342	228.175	2.803	6.4341		228.175	5.9215	1.5937	228.175	3.3958	1.8299		228.175	29.7999	5.9851	228.175	37.03	5.68
							228.355	32.186	5.9233	228.355	26.455	9.149	228.355	2.8567	6.5174		228.355	5.6063	1.5481	228.355	3.908	1.6555		228.355	27.9309	6.0617	228.355	44.01	5.55
							228.535	33.292	5.977	228.535	26.841	10.0922	228.535	2.9259	6.1485		228.535	5.4632	1.5705	228.535	4.0909	1.8852		228.535	26.2164	6.2839	228.535	54.5	5.46
							228.716	33.103	5.914	228.716	27.248	10.7661	228.716	3.0341	5.7715		228.716	5.5283	1.4452	228.716	3.601	1.8281		228.716	26.902	6.3886	228.716	58.73	5.73
							228.896	32.131	5.707	228.896	26.002	10.8685	228.896	3.3914	5.5833		228.896	5.743	1.3625	228.896	3.0567	1.8006		228.896	30.5313	6.3788	228.896	59.48	5.69
							229.076	32.201	5.7353	229.076	25.016	9.339	229.076	3.7443	5.5224		229.076	5.4392	1.2274	229.076	2.6986	1.7058		229.076	35.7677	6.3455	229.076	59.54	5.91
							229.257	33.251	5.5076	229.257	24.593	8.4933	229.257	3.5423	5.4878		229.257	5.5008	1.3264	229.257	2.7985	1.816		229.257	39.6974	6.1413	229.257	56.79	5.42
							229.437	35.005	5.1591	229.437	24.833	8.106	229.437	3.1503	5.4924		229.437	5.0608	1.3333	229.437	2.6012	2.0136		229.437	41.4535	6.2731	229.437	50.59	5.37
							229.618	36.402	5.0152	229.618	25.304	7.6754	229.618	2.9341	5.4551		229.618	5.4077	1.4686	229.618	2.4343	1.9024		229.618	42.9746	6.1197	229.618	42.4	5.32
							229.798	35.635	4.8597	229.798	25.634	7.8925	229.798	2.9904	6.1671		229.798	5.8061	1.37	229.798	2.4052	1.8538		229.798	41.3502	6.087	229.798	39.61	5.78
							229.978	33.683	5.0314	229.978	23.896	9.0307	229.978	2.9175	5.5026		229.978	5.7769	1.3711	229.978	2.0124	1.7819		229.978	37.4065	6.1319	229.978	42.61	5.61
							230.159	33.265	4.7442	230.159	22.113	10.2646	230.159	2.9032	5.4242		230.159	5.9905	1.3488	230.159	2.0941	1.7155		230.159	36.0026	6.3963	230.159	40.44	5.36
							230.339	32.207	4.5856	230.339	22.334	10.9178	230.339	2.8507	5.0017		230.339	5.3336	1.3565	230.339	1.9469	2.0094		230.339	36.0013	6.2998	230.339	38.68	5.34
							230.519	30.491	4.6477	230.519	22.709	9.8302	230.519	2.8749	4.8673		230.519	4.5734	1.3588	230.519	1.7399	2.3489		230.519	37.2935	6.2699	230.519	38.85	5.23
							230.7	29.263	4.9774	230.7	22.462	8.5949	230.7	3.349	4.9143		230.7	4.5459	1.3784	230.7	1.849	2.8681		230.7	38.5697	6.2292	230.7	36.77	5.3
							230.88	30.025	4.8388	230.88	21.429	7.683	230.88	2.9225	5.217		230.88	5.84	1.3453	230.88	2.2725	2.495		230.88	37.2773	6.2754	230.88	33.43	5.2
							231.061	30.612	4.6901	231.061	22.323	7.4614	231.061	2.8792	5.4132		231.061	7.0151	1.3701	231.061	2.1135	2.0776		231.061	35.7384	6.5738	231.061	30.53	5.56
							231.241	28.235	4.7436	231.241	22.839	8.1814	231.241	2.9688	5.3833		231.241	5.9339	1.211	231.241	1.9452	1.8349		231.241	35.0846	6.8761	231.241	31.07	5.51
							231.421	26.135	4.8345	231.421	24.97	9.3099	231.421	2.942	5.457		231.421	4.9103	1.2285	231.421	2.0007	2.1051		231.421	36.0402	7.0054	231.421	33.79	5.05
							231.602	27.264	4.9051	231.602	28.776	9.8915	231.602	2.9627	5.4886		231.602	3.714	1.4221	231.602	2.0248	2.0528		231.602	37.3561	6.777	231.602	34.34	5.17
							231.782	28.379	5.1336	231.782	36.819	10.6632	231.782	3.2012	5.3108		231.782	3.6268	1.4464	231.782	2.3545	1.9096		231.782	34.6632	6.4287	231.782	29.41	5.47
							231.962	28.546	5.1284	231.962	42.527	11.3197	231.962	3.0696	5.0565		231.962	3.7187	1.4219	231.962	2.347	1.7445		231.962	32.1166	6.2583	231.962	29.05	5.51
							232.143	27.234	5.6218	232.143	46.54	11.3641	232.143	2.7588	5.1263		232.143	3.8332	1.4695	232.143	2.3844	1.6032		232.143	33.2943	6.2392	232.143	31.82	5.21
							232.323	25.593	5.8062	232.323	44.872	10.0657	232.323	2.5733	5.2127		232.323	4.5794	1.5032	232.323	2.2907	1.6798		232.323	37.9742	6.2389	232.323	30.99	5.62
							232.504	24.608	6.0876	232.504	39.495	9.1515	232.504	2.5654	4.915		232.504	4.767	1.4532	232.504	2.5862	1.829		232.504	37.8508	6.3551	232.504	30.85	5.45
							232.684	24.856	5.8975	232.684	36.014	9.2909	232.684	2.6773	4.7131		232.684	4.7876	1.3508	232.684	2.7143	1.6868		232.684	36.1688	6.3608	232.684	30.3	5.32
							232.864	26.162	6.0121	232.864	33.717	9.0056	232.864	2.5137	4.5906		232.864	5.3182	1.2223	232.864	2.4458	1.5464		232.864	37.392	6.4063	232.864	28.15	5.41
							233.045	26.036	6.5454	233.045	32.433	9.028	233.045	2.5877	4.7284		233.045	6.7356	1.2069	233.045	2.0967	1.7027		233.045	39.9667	6.3835	233.045	26.72	5.5
							233.225	23.914	6.3188	233.225	32.443	9.0544	233.225	2.5559	4.6421		233.225	7.0054	1.3269	233.225	2.0599	1.8014		233.225	40.6692	6.5351	233.225	28.22	5.27
							233.405	21.995	5.6664	233.405	34.544	8.6562	233.405	2.7095	4.7855		233.405	6.1782	1.1754	233.405	2.1512	1.9545		233.405	41.552	6.4092	233.405	28.48	5.33
							233.586	21.687	5.4758	233.586	35.304	8.6218	233.586	2.6618	4.7426		233.586	5.8604	1.1709	233.586	2.3206	1.9032		233.586	44.6583	6.482	233.586	28.78	5.38
							233.766	22.317	5.2395	233.766	32.14	8.6395	233.766	2.7109	4.8154		233.766	6.5283	1.2981	233.766	2.567	2.0767		233.766	46.0732	6.3372	233.766	30.02	5.51
							233.947	27.077	5.1826	233.947	25.454	8.3939	233.947	2.6864	4.758		233.947	7.2235	1.3574	233.947	3.1546	1.9433		233.947	42.7456	6.3842	233.947	28.29	5.48
							234.127	32.14	5.2177	234.127	20.4	8.2293	234.127	2.6847	4.6838		234.127	7.211	1.3168	234.127	3.619	1.8735		234.127	38.2711	6.2764	234.127	28.49	5.74
							234.307	35.567	5.0161	234.307	17.802	8.3926	234.307	2.6859	4.8066		234.307	6.8847	1.3622	234.307	3.4847	1.8345		234.307	36.6016	6.3563	234.307	32.04	5.43
							234.488	35.487	4.8784	234.488	15.333	8.3362	234.488	2.3631	4.9654		234.488	7.222	1.3832	234.488	2.8892	1.8949		234.488	39.3723	6.549	234.488	36.27	5.54
							234.668	36.753	4.9386	234.668	13.028	8.658	234.668	2.4404	4.9851		234.668	7.7652	1.3549	234.668	2.7547	1.8872		234.668	41.5806	6.6583	234.668	36.63	6.07
							234.848	37.09	4.9813	234.848	9.901	8.6841	234.848	2.592	4.9401		234.848	8.0602	1.2613	234.848	2.5555	1.8213		234.848	39.7975	6.7816	234.848	36.97	6.01
							235.029	35.645	5.3392	235.029	7.743	9.36	235.029	2.7067	4.822		235.029	9.2131	1.3822	235.029	2.6467	1.6635		235.029	39.0447	6.6511	235.029	39.64	5.91
							235.209	31.585	5.5481	235.209	7.32	10.0838	235.209	2.4786	4.7798		235.209	11.6227	1.2878	235.209	2.301	1.7348		235.209	37.7235	6.5775	235.209	40.27	5.9
							235.39	27.514	5.5857	235.39	6.63	9.3199	235.39	2.2898	4.7385		235.39	14.3631	1.4946	235.39	2.3434	1.8617		235.39	34.1627	6.632	235.39	38.65	5.61
							235.57	23.033	5.6363	235.57	6.05	7.8672	235.57	2.4313	4.5534		235.57	17.9468	1.4503	235.57	2.2599	1.8104		235.57	30.2149	6.7346	235.57	38.4	5.76
							235.75	18.722	5.7364	235.75	5.8	7.0883	235.75	2.7664	5.2173		235.75	20.8897	1.5099	235.75	1.8911	1.7742		235.75	29.3453	6.9173	235.75	39.13	5.4
							235.931	14.64	5.2218	235.931	5.545	6.9165	235.931	2.927	5.3973		235.931	23.9377	1.5537	235.931	1.9195	1.8509		235.931	30.6292	7.1208	235.931	37.72	4.75
							236.111	12.351	4.7646	236.111	5.354	7.631	236.111	3.5649	6.2895		236.111	23.271	1.8872	236.111	2.1355	1.6152		236.111	34.0297	7.2454	236.111	35.68	4.67
							236.291	11.824	4.7179	236.291	5.273	7.9152	236.291	3.6526	6.1318		236.291	21.748	2.0467	236.291	2.2324	1.5466		236.291	36.9338	7.5796	236.291	36.06	4.63
							236.472	11.912	4.7137	236.472	5.708	7.7871	236.472	3.6224	5.8144		236.472	20.8319	1.9408	236.472	2.3036	1.6711		236.472	37.1135	8.0499	236.472	33.75	4.71
							236.652	13.199	5.1561	236.652	6.76	7.9624	236.652	3.4421	5.3347		236.652	18.7517	2.0025	236.652	2.4616	1.6724		236.652	35.9927	8.2341	236.652	31.69	4.56
							236.833	13.878	5.29	236.833	9.317	8.4347	236.833	3.2935	5.2799		236.833	18.6688	1.7902	236.833	2.631	1.512		236.833	32.6302	8.3779	236.833	30.73	4.55
							237.013	13.503	4.9628	237.013	12.043	9.014	237.013	2.5378	5.0829		237.013	15.8867	1.9871	237.013	2.5498	1.5215		237.013	28.4403	8.7323	237.013	30.94	4.66
							237.193	12.825	4.8014	237.193	13.788	10.1602	237.193	2.2492	4.8532		237.193	13.7715	1.9972	237.193	2.4768	1.6411		237.193	23.9087	8.9736	237.193	31.4	4.68
							237.374	12.728	4.6192	237.374	15.62	12.3493	237.374	2.2225	4.672		237.374	12.2192	2.0746	237.374	2.1872	1.5435		237.374	21.9768	9.159	237.374	30.79	4.63
							237.554	12.97	4.7736	237.554	17.276	12.8284	237.554	2.2851	4.5283		237.554	8.6853	1.9949	237.554	2.1022	1.5154		237.554	20.8718	9.2686	237.554	29.98	4.87
							237.734	12.597	4.8053	237.734	17.103	11.2384	237.734	2.4573	4.5298		237.734	5.9997	1.9621	237.734	2.4386	1.4726		237.734	21.0231	9.2475	237.734	27.51	4.65
							237.915	12.73	5.0302	237.915	16.366	9.145	237.915	2.622	4.8758		237.915	5.0669	1.7659	237.915	2.8989	1.3928		237.915	20.5452	9.1044	237.915	25.83	4.57
							238.095	14.891	5.1564	238.095	16.29	7.9317	238.095	2.7009	5.1405		238.095	5.0438	1.5482	238.095	3.1657	1.3842		238.095	20.4999	8.8199	238.095	25.12	4.51
							238.276	19.651	5.1261	238.276	15.901	6.7785	238.276	2.7942	4.9704		238.276	5.61	1.3763	238.276	3.1301	1.4301		238.276	20.5656	8.409	238.276	25.14	4.85
							238.456	23.382	5.175	238.456	14.021	6.3311	238.456	3.0676	4.659		238.456	5.4739	1.6983	238.456	3.2855	1.4637		238.456	22.242	8.1418	238.456	27.97	4.54
							238.636	24.044	5.3892	238.636	13.272	6.3352	238.636	3.346	4.6566		238.636	4.8425	1.5258	238.636	2.6823	1.3515		238.636	22.2387	8.2937	238.636	33.32	4.46
							238.817	24.303	5.2312	238.817	13.866	6.5951	238.817	3.4221	5.1337		238.817	3.8501	1.6472	238.817	2.4729	1.3287		238.817	21.4812	7.9985	238.817	35.44	4.53
							238.997	26.29	5.9292	238.997	13.964	6.7712	238.997	3.1249	5.3267		238.997	3.6486	1.7085	238.997	2.2907	1.2808		238.997	20.0133	8.1016	238.997	35.25	4.81
							239.177	31.18	6.3242	239.177	13.579	7.2884	239.177	3.1353	5.2882		239.177	3.5616	1.7608	239.177	2.0269	1.3486		239.177	19.6545	7.9685	239.177	37.19	4.96
							239.358	35.88	5.651	239.358	13.131	7.8276	239.358	3.3918	5.178		239.358	4.3148	1.7753	239.358	2.0411	1.3627		239.358	20.6304	8.2239	239.358	38.38	5.05
							239.538	35.469	5.2588	239.538	14.361	8.6345	239.538	3.7475	5.3199		239.538	4.8311	1.6908	239.538	2.6344	1.3531		239.538	21.0842	8.4875	239.538	37.88	4.68
							239.719	32.103	5.1909	239.719	18.275	8.6296	239.719	3.7199	5.3425		239.719	4.7012	1.6364	239.719	2.7322	1.3572		239.719	24.5394	8.18	239.719	36.24	4.64
							239.899	27.49	5.0063	239.899	21.98	8.3663	239.899	3.9966	5.0024		239.899	4.9546	1.5888	239.899	2.5693	1.3132		239.899	27.0101	8.1744	239.899	32.47	4.79
							240.079	25.995	5.0724	240.079	23.885	7.6326	240.079	3.6179	4.8031		240.079	5.0063	1.4975	240.079	2.6341	1.3612		240.079	27.8598	7.7526	240.079	33.23	5.07
							240.26	26.693	5.0928	240.26	23.542	7.5334	240.26	3.138	4.7256		240.26	4.8404	1.4525	240.26	2.5494	1.4227		240.26	28.1922	7.794	240.26	36.85	4.84
							240.44	26.425	5.5828	240.44	20.725	6.8641	240.44	3.218	4.668		240.44	5.4862	1.5089	240.44	2.376	1.4294		240.44	30.3004	7.8932	240.44	42.71	4.66
							240.62	26.233	5.8452	240.62	18.983	6.6219	240.62	3.3952	4.7022		240.62	5.8779	1.6298	240.62	1.9688	1.2866		240.62	31.1157	7.786	240.62	48.49	4.85
							240.801	24.987	5.9929	240.801	19.297	6.6029	240.801	3.4153	4.5949		240.801	6.2824	1.5597	240.801	1.9194	1.1644		240.801	32.2233	7.9248	240.801	47.6	4.56
							240.981	24.358	6.1894	240.981	19.437	6.6537	240.981	3.0772	4.405		240.981	7.2533	1.5341	240.981	2.0057	1.1853		240.981	33.3694	7.333	240.981	44.12	4.63
							241.162	25.333	6.4201	241.162	19.182	6.9044	241.162	2.797	4.31		241.162	7.6267	1.5015	241.162	2.1521	1.1897		241.162	33.0312	7.0485	241.162	44.64	4.22
							241.342	25.397	6.0728	241.342	17.863	7.4096	241.342	2.9133	4.2362		241.342	7.062	1.5092	241.342	2.1614	1.2427		241.342	31.4582	6.8619	241.342	43.86	4.49
							241.522	24.171	6.0935	241.522	17.41	7.3835	241.522	3.0625	4.1985		241.522	6.1681	1.4238	241.522	2.1521	1.3389		241.522	32.476	6.651	241.522	44.08	4.59
							241.703	23.758	5.8045	241.703	19.949	7.5911	241.703	2.8567	4.2969		241.703	6.9542	1.4868	241.703	1.8892	1.3021		241.703	34.2794	6.2668	241.703	38.29	4.47
							241.883	23.419	5.6141	241.883	25.55	8.0124	241.883	3.0234	4.1214		241.883	7.9881	1.4828	241.883	1.6817	1.3789		241.883	35.0488	6.2762	241.883	33.19	4.73
							242.063	21.969	5.8881	242.063	27.721	7.6541	242.063	3.5507	4.0933		242.063	8.638	1.5171	242.064	1.8315	1.4168		242.063	36.011	6.2437	242.063	29.83	4.99
							242.244	20.819	5.7879	242.244	23.453	6.6835	242.244	3.8346	4.3394		242.244	8.3456	1.4539	242.244	1.9915	1.2627		242.244	36.0442	6.0844	242.244	31.65	4.94
							242.424	20.64	5.2582	242.424	16.085	6.1701	242.424	3.8131	4.5933		242.424	8.6789	1.528	242.424	1.7	1.207		242.424	35.8647	6.0892	242.424	33.45	4.96
							242.605	20.798	4.8612	242.605	10.588	5.9151	242.605	3.9694	4.4064		242.605	8.0927	1.4538	242.605	1.4723	1.1923		242.605	33.4245	6.1266	242.605	35.27	5.09
							242.785	20.664	4.7994	242.785	8.444	5.9841	242.785	3.929	4.3722		242.785	6.9745	1.3443	242.785	1.4873	1.1474		242.785	29.5047	6.0017	242.785	32.3	4.46
							242.965	20.973	4.9561	242.965	7.497	6.4718	242.965	3.9835	4.13		242.965	6.5541	1.4449	242.965	1.6271	1.2641		242.965	26.2509	6.0315	242.965	27.96	4.5
							243.146	21.214	5.061	243.146	7.123	7.1765	243.146	3.5962	4.4422		243.146	7.0163	1.4448	243.146	1.7375	1.2412		243.146	24.3842	6.0518	243.146	27.07	4.51
							243.326	19.266	5.0644	243.326	7.396	7.9881	243.326	3.0904	5.0922		243.326	6.7511	1.6611	243.326	1.7947	1.1803		243.326	21.1358	5.9464	243.326	28.08	4.53
							243.507	18.452	4.8509	243.507	8.001	8.1668	243.507	3.114	5.3969		243.506	6.9824	1.7477	243.507	1.7286	1.1841		243.507	18.9121	5.8636	243.506	30.84	4.49
							243.687	19.942	4.858	243.687	8.871	8.2908	243.687	2.7523	5.2977		243.687	6.4754	1.6748	243.687	1.5108	1.2225		243.687	18.0365	5.7569	243.687	33.53	4.64
							243.867	22.466	5.1342	243.867	8.261	8.4724	243.867	2.4184	4.9926		243.867	5.5906	1.5418	243.867	1.4143	1.1768		243.867	18.2631	5.9663	243.867	35.38	4.82
							244.048	25.612	5.2136	244.048	6.995	7.3505	244.048	2.3051	5.0204		244.048	5.1234	1.3794	244.048	1.6418	1.1156		244.048	21.5036	5.936	244.048	35.7	4.85
							244.228	29.555	5.0421	244.228	6.358	6.7022	244.228	2.4492	5.0952		244.228	4.538	1.4362	244.228	1.7091	1.0719		244.228	23.3755	5.8118	244.228	36.88	5.2
							244.408	29.895	5.0079	244.408	6.556	6.9466	244.408	2.2686	4.6029		244.408	4.3106	1.3563	244.408	1.6962	1.0621		244.408	24.0523	5.8233	244.408	35.81	5.43
							244.589	30.853	5.2316	244.589	6.244	7.3185	244.589	2.3578	4.3209		244.589	4.1751	1.4953	244.589	1.6016	1.0812		244.589	21.7861	5.5029	244.589	31.72	5.54
							244.769	36.145	5.3508	244.769	5.984	7.2715	244.769	2.4869	4.4056		244.769	3.9688	1.5008	244.769	1.5209	1.1137		244.769	19.8135	5.4552	244.769	30.14	5.85
							244.949	43.168	5.2586	244.949	5.508	7.4706	244.949	2.3076	4.5854		244.949	3.5025	1.3633	244.95	1.8864	1.0925		244.949	19.1294	5.574	244.949	28.68	5.62
							245.13	47.925	5.0533	245.13	4.959	7.6089	245.13	2.1532	4.8666		245.13	2.8835	1.5039	245.13	2.2348	0.9626		245.13	19.2137	5.9365	245.13	27.63	5.1
							245.31	48.395	5.0834	245.31	4.838	8.0433	245.31	2.1438	4.9145		245.31	3.0011	1.5595	245.31	2.3617	0.971		245.31	19.2486	5.8071	245.31	27.5	4.66
							245.491	46.258	5.033	245.491	4.668	8.3821	245.491	2.1266	4.8646		245.491	3.6951	1.4849	245.491	2.3883	0.9691		245.491	19.0834	5.7215	245.491	25.84	4.73
							245.671	41.767	5.0552	245.671	4.58	8.9497	245.671	2.0749	4.7404		245.671	4.6738	1.4263	245.671	2.4188	1.0747		245.671	20.3978	5.7193	245.671	25.32	4.64
							245.851	39.162	4.8336	245.851	4.377	9.1953	245.851	2.1662	4.3454		245.851	4.8829	1.4165	245.851	2.4272	1.086		245.851	23.2526	5.7717	245.851	26.52	4.4
							246.032	40.374	4.5678	246.032	4.159	8.4102	246.032	2.1149	4.5226		246.032	4.2705	1.4048	246.032	2.548	0.8604		246.032	25.6271	5.7033	246.032	24.88	4.59
							246.212	43.349	4.5316	246.212	4.517	7.0271	246.212	2.0644	4.7013		246.212	4.5147	1.5765	246.212	2.4653	1.0595		246.212	26.3152	5.6752	246.212	23.27	4.64
							246.393	47.632	4.588	246.393	4.382	7.0648	246.393	1.9265	4.6543		246.392	4.8121	1.502	246.393	2.3762	1.0826		246.393	25.457	5.4855	246.392	22.99	4.33
							246.573	51.727	4.6505	246.573	4.11	7.3183	246.573	2.0187	4.5018		246.573	4.6342	1.4649	246.573	2.4524	1.0966		246.573	25.9751	5.3755	246.573	21.44	4.6
							246.753	53.89	4.9933	246.753	3.711	8.1571	246.753	2.0622	4.1341		246.753	3.8838	1.4393	246.753	2.568	1.1697		246.753	26.4278	5.4696	246.753	17.91	4.4
							246.934	55.878	5.1066	246.934	4.064	8.3709	246.934	2.1416	4.2799		246.934	4.1292	1.316	246.934	2.4549	1.3278		246.934	25.0748	5.3809	246.934	15.17	4.72
							247.114	58.746	5.3632	247.114	4.535	9.2036	247.114	2.1546	4.3579		247.114	4.3117	1.3481	247.114	2.4895	1.2309		247.114	23.3338	5.5616	247.114	14.27	4.33
							247.294	59.784	5.2748	247.294	4.974	10.0471	247.294	2.2043	4.5013		247.294	5.537	1.4292	247.294	2.4072	1.1582		247.294	21.7435	5.6951	247.294	12.78	4.43
							247.475	55.673	4.9196	247.475	4.402	9.7162	247.475	2.2995	4.5548		247.475	6.4297	1.3339	247.475	2.4369	1.2039		247.475	19.9373	5.6781	247.475	11.65	4.49
							247.655	50.123	4.7154	247.655	3.534	7.8806	247.655	2.2439	4.8972		247.655	5.1417	1.3084	247.655	2.7316	1.3298		247.655	19.6539	5.5029	247.655	11.53	4.49
							247.835	47.558	4.6233	247.835	3.082	6.9426	247.835	2.2115	5.0883		247.835	4.4564	1.2862	247.836	2.7795	1.3016		247.835	22.5705	5.65	247.835	11.36	4.67
							248.016	46.639	4.6307	248.016	2.92	6.8577	248.016	2.4386	5.1769		248.016	4.4381	1.4247	248.016	2.5282	1.1672		248.016	23.8016	5.5325	248.016	10.87	4.58
							248.196	45.184	4.5829	248.196	2.953	7.259	248.196	2.4304	5.1833		248.196	4.8463	1.3761	248.196	2.3528	1.2025		248.196	22.9678	5.3954	248.196	8.67	4.53
							248.377	41.306	4.462	248.377	2.824	7.5373	248.377	2.248	5.1334		248.377	5.2866	1.4814	248.377	2.1774	1.2514		248.377	22.0398	5.4222	248.377	8.38	4.17
							248.557	36.28	4.4896	248.557	2.853	7.5765	248.557	2.1265	4.5772		248.557	5.9598	1.4636	248.557	1.8696	1.1482		248.557	21.0028	5.4636	248.557	8.74	4.29
							248.737	34.723	4.5841	248.737	2.903	7.5709	248.737	2.1119	4.9525		248.737	7.0176	1.4764	248.737	1.6391	1.1477		248.737	21.1709	5.3227	248.737	10.38	4.5
							248.918	35.453	4.6294	248.918	3.25	7.8832	248.918	2.1338	4.8903		248.918	8.1536	1.4769	248.918	1.5058	1.2613		248.918	20.2849	5.3735	248.918	10.94	4.47
							249.098	36.859	4.5779	249.098	3.403	8.2124	249.098	2.2794	4.5966		249.098	7.7869	1.4893	249.098	1.6118	1.2326		249.098	20.1496	5.4799	249.098	8.9	4.62
							249.279	36.871	4.3505	249.279	3.679	8.3167	249.279	2.0606	4.5126		249.278	8.0334	1.4602	249.279	1.694	1.2653		249.279	22.1118	5.299	249.278	7.48	4.38
							249.459	37.577	4.5185	249.459	4.21	7.647	249.459	2.191	4.2996		249.459	8.293	1.3367	249.459	1.613	1.2568		249.459	24.1748	5.261	249.459	6.58	4.59
							249.639	36.421	4.7585	249.639	3.862	6.9343	249.639	2.4936	4.4216		249.639	9.0575	1.3327	249.639	1.6799	1.1425		249.639	25.2514	5.329	249.639	7.57	4.57
							249.82	32.085	4.8902	249.82	3.78	6.7249	249.82	2.7553	4.7447		249.82	8.9697	1.3961	249.82	1.5477	1.1451		249.82	26.9769	5.2874	249.82	8.41	4.68
							250	28.512	4.5051	250	4.188	6.7431	250	2.6535	5.0442		250	8.784	1.343	250	1.5077	1.2288		250	29.1106	5.4594	250	8.82	5.09
							250.18	26.031	4.455	250.18	3.761	6.9614	250.18	2.5571	4.9324		250.18	7.9845	1.4111	250.18	1.5595	1.25		250.18	31.5471	5.2424	250.18	9.05	5.33
							250.361	23.942	4.7983	250.361	3.57	6.7672	250.361	2.4503	4.7443		250.361	6.884	1.4787	250.361	1.4889	1.2586		250.361	36.1411	5.0777	250.361	10.28	5.4
							250.541	20.286	5.6541	250.541	3.649	6.5727	250.541	2.6377	4.6667		250.541	6.0498	1.5181	250.541	1.2321	1.2144		250.541	42.361	5.0826	250.541	10.82	4.91
							250.721	15.889	6.6418	250.721	3.837	6.4718	250.721	2.604	4.9898		250.721	6.7332	1.425	250.722	1.2939	1.2415		250.721	44.5351	5.3337	250.721	10.98	4.38
							250.902	13.192	7.1472	250.902	4.132	6.401	250.902	2.6412	4.7893		250.902	7.1939	1.3641	250.902	1.5111	1.2515		250.902	46.9668	5.275	250.902	9.74	4.53
							251.082	12.002	6.59	251.082	3.736	6.6403	251.082	2.6614	4.455		251.082	7.9397	1.5891	251.082	1.6575	1.2302		251.082	54.9117	5.3256	251.082	8.17	4.32
							251.263	10.71	5.8771	251.263	3.571	6.5046	251.263	2.6565	5.0514		251.263	6.8763	1.7072	251.263	1.603	1.3413		251.263	62.2907	5.523	251.263	7.24	4.43
							251.443	10.762	5.5429	251.443	3.473	6.4706	251.443	2.5223	5.6825		251.443	5.975	1.5376	251.443	1.9233	1.665		251.443	63.4527	5.529	251.443	7.44	4.42
							251.623	11.48	5.3253	251.623	3.132	6.5906	251.623	2.517	6.4335		251.623	5.0457	1.43	251.623	1.9278	1.8991		251.623	63.4449	5.5208	251.623	7.12	4.86
							251.804	12.541	5.4108	251.804	2.884	6.3313	251.804	2.392	6.3194		251.804	4.329	1.5315	251.804	1.8463	2.2211		251.804	62.04	5.5311	251.804	7.18	4.39
							251.984	11.98	5.4781	251.984	3.123	6.1823	251.984	2.3794	5.9159		251.984	3.6497	1.4412	251.984	1.8474	2.3298		251.984	59.165	5.5592	251.984	7.55	4.4
							252.165	10.979	5.2018	252.165	3.762	6.3047	252.165	2.2882	5.3298		252.164	3.3051	1.3042	252.165	2.0067	2.0972		252.165	54.736	5.3104	252.164	8.63	4.26
							252.345	11.217	5.0835	252.345	4.065	6.2966	252.345	2.4673	4.802		252.345	3.3281	1.4129	252.345	2.0128	1.7664		252.345	54.5801	5.1888	252.345	10.39	3.96
							252.525	11.275	4.7713	252.525	3.53	6.5469	252.525	2.6095	4.4871		252.525	3.6771	1.5682	252.525	1.7666	1.4906		252.525	54.2416	5.2995	252.525	10.63	4.37
							252.706	11.094	4.6993	252.706	2.839	6.8354	252.706	2.3399	4.5945		252.706	4.0227	1.4833	252.706	1.5659	1.5157		252.706	54.909	5.3662	252.706	8.81	4.35
							252.886	9.917	4.5676	252.886	2.7	6.8307	252.886	2.2919	4.5692		252.886	4.4174	1.3518	252.886	1.7664	1.4854		252.886	60.1571	5.2445	252.886	8.22	4.34
							253.066	8.897	4.7572	253.066	2.744	7.359	253.066	2.3964	5.0092		253.066	3.793	1.3819	253.066	1.8721	1.5209		253.066	63.4693	5.374	253.066	7.8	4.06
							253.247	7.775	4.8589	253.247	2.819	7.1328	253.247	2.3918	4.998		253.247	4.0133	1.5022	253.247	1.7842	1.5084		253.247	64.2179	5.473	253.247	8.4	4.14
							253.427	7.115	4.8686	253.427	2.681	6.8661	253.427	2.5081	4.7133		253.427	4.1333	1.4485	253.427	1.5849	1.2999		253.427	65.0531	5.5366	253.427	8.58	4.24
							253.607	6.918	4.708	253.607	2.611	7.2252	253.607	2.4414	4.4196		253.607	4.1244	1.6029	253.608	1.7739	1.3211		253.607	65.7898	5.3964	253.607	8.74	4.31
							253.788	6.715	4.6135	253.788	2.857	7.711	253.788	2.5519	4.253		253.788	4.2617	1.7417	253.788	2.1656	1.3626		253.788	67.8543	5.5394	253.788	9.45	4.27
							253.968	6.708	4.6995	253.968	2.946	7.629	253.968	2.5657	4.3749		253.968	4.3067	2.0803	253.968	2.2498	1.3272		253.968	69.6062	5.6084	253.968	9.72	4.53
							254.149	7.162	4.7706	254.149	2.826	8.3216	254.149	2.5393	4.4954		254.149	3.8321	1.8108	254.149	2.4955	1.2776		254.149	68.5857	5.6238	254.149	10.95	4.42
							254.329	6.648	4.6432	254.329	2.703	9.5735	254.329	2.8185	4.3695		254.329	3.5993	1.5444	254.329	2.0499	1.3309		254.329	66.5081	5.7193	254.329	11.52	4.38
							254.509	6.017	4.5478	254.509	2.595	10.269	254.509	3.2979	4.5366		254.509	3.515	1.2131	254.509	1.6549	1.41		254.509	61.6026	5.5016	254.509	10.42	4.39
							254.69	5.398	4.7769	254.69	2.781	8.997	254.69	3.0691	4.7268		254.69	3.1622	1.2688	254.69	1.7143	1.4409		254.69	52.3402	5.5938	254.69	9.18	4.25
							254.87	4.543	4.4413	254.87	2.965	7.8111	254.87	2.7455	4.9065		254.87	3.9433	1.272	254.87	1.727	1.4338		254.87	46.1313	5.5943	254.87	10.54	4.32
							255.051	4.784	4.5062	255.051	3.103	7.4819	255.051	2.3776	5.0373		255.05	4.5316	1.2459	255.051	1.5139	1.3121		255.051	39.686	5.4877	255.05	10.33	4.26
							255.231	5.3	4.3086	255.231	3.355	7.0173	255.231	2.184	5.0632		255.231	4.4513	1.2798	255.231	1.567	1.432		255.231	31.3793	5.22	255.231	10.24	4.64
							255.411	5.565	4.2654	255.411	3.77	6.7639	255.411	2.1692	4.8262		255.411	4.9367	1.1913	255.411	1.5012	1.4785		255.411	26.9453	5.274	255.411	9.72	4.62
							255.592	5.205	4.4504	255.592	3.862	7.381	255.592	2.1258	4.5952		255.592	5.1683	1.2394	255.592	1.7024	1.5512		255.592	23.8625	5.4006	255.592	10.42	4.27
							255.772	4.568	4.7298	255.772	3.862	8.3815	255.772	2.2297	4.5236		255.772	5.0055	1.5642	255.772	1.6097	1.5917		255.772	23.2395	5.3942	255.772	11.69	4.6
							255.952	4.635	4.8056	255.952	4.193	9.3417	255.952	2.2837	4.5784		255.952	4.9518	1.6502	255.952	1.7427	1.5784		255.952	22.7794	5.3362	255.952	12.14	4.39
							256.133	4.87	4.5624	256.133	4.982	8.5962	256.133	2.3992	4.7773		256.133	5.6221	1.5123	256.133	2.0912	1.4897		256.133	21.5114	5.3356	256.133	15.16	4.58
							256.313	4.967	4.2828	256.313	6.076	7.782	256.313	2.3667	5.3053		256.313	5.195	1.1832	256.313	2.4805	1.3936		256.313	21.582	5.354	256.313	19.94	4.57
							256.493	4.565	4.3855	256.493	7.174	7.2582	256.493	2.3996	5.1768		256.493	4.6948	1.3667	256.494	2.6235	1.4471		256.493	20.8033	5.2257	256.493	23.88	4.76
							256.674	4.272	4.3943	256.674	7.516	7.6208	256.674	2.4395	5.2163		256.674	4.03	1.241	256.674	2.0117	1.3723		256.674	20.1389	5.283	256.674	27.16	4.83
							256.854	4.014	4.5652	256.854	8.332	8.9378	256.854	2.4022	4.9708		256.854	4.1285	1.2832	256.854	1.7002	1.4445		256.854	23.7033	5.2038	256.854	31.05	4.7
							257.035	4.337	5.0784	257.035	9.445	9.0462	257.035	2.4227	4.7154		257.035	4.1556	1.2135	257.035	1.9193	1.4457		257.035	28.8915	5.3339	257.035	33.79	4.62
							257.215	5.172	6.066	257.215	9.886	8.6921	257.215	2.2675	4.2824		257.215	4.6658	1.1883	257.215	1.8994	1.3272		257.215	30.5593	5.3643	257.215	38.25	4.54
							257.395	5.644	6.336	257.395	11.279	8.09	257.395	2.1263	4.3552		257.395	4.9389	1.2422	257.395	1.8447	1.4486		257.395	29.6051	5.2111	257.395	40.33	4.44
							257.576	4.982	6.2355	257.576	13.858	8.1686	257.576	2.2188	4.4492		257.576	5.9569	1.2413	257.576	1.8712	1.4878		257.576	29.3206	5.0986	257.576	40.24	4.5
							257.756	5.324	5.2729	257.756	17.383	7.3996	257.756	2.4275	4.6895		257.756	6.0399	1.2705	257.756	1.8605	1.4099		257.756	30.9762	5.1295	257.756	45.14	4.49
							257.936	5.817	4.7104	257.936	17.787	7.369	257.936	2.6813	5.1945		257.936	5.2991	1.369	257.937	1.972	1.4419		257.936	31.3853	5.2404	257.936	50.67	4.82
							258.117	5.965	4.4118	258.117	15.871	7.2958	258.117	2.7379	5.2097		258.117	3.582	1.4782	258.117	1.9904	1.395		258.117	29.0917	5.3322	258.117	51.12	4.64
							258.297	6.131	4.5273	258.297	12.499	7.3607	258.297	2.82	5.2922		258.297	3.0898	1.4352	258.297	1.8407	1.5073		258.297	27.8799	5.2422	258.297	47.8	4.99
							258.478	5.721	4.5439	258.478	10.062	6.8344	258.478	2.5871	4.8845		258.478	3.2953	1.4847	258.478	1.7623	1.5383		258.478	27.0141	5.2218	258.478	44.37	4.83
							258.658	5.365	4.9053	258.658	8.475	6.4725	258.658	2.4416	4.7872		258.658	3.2664	1.4012	258.658	1.6284	1.5102		258.658	24.7081	5.1748	258.658	40.72	4.78
							258.838	5.301	5.7803	258.838	7.558	6.7229	258.838	2.3516	5.3647		258.838	3.2168	1.333	258.838	1.4605	1.344		258.838	22.7549	5.1974	258.838	42.18	4.67
							259.019	6.015	5.475	259.019	6.77	6.7032	259.019	2.4899	5.7675		259.019	3.4307	1.4938	259.019	1.3103	1.5032		259.019	20.3965	5.1782	259.019	37.15	5.7
							259.199	6.806	4.8438	259.199	5.964	7.3697	259.199	2.3165	5.8365		259.199	4.2934	1.4875	259.199	1.4041	1.56		259.199	17.5132	5.2005	259.199	35.27	6.1
							259.38	6.052	4.5532	259.38	5.178	7.2817	259.38	2.3761	5.1852		259.379	4.9228	1.3626	259.38	1.5137	1.6013		259.38	15.3278	5.0475	259.38	32.93	5.65
							259.56	5.619	4.4436	259.56	4.617	6.9729	259.56	2.9732	4.8142		259.56	5.4561	1.3457	259.56	1.4434	1.5647		259.56	14.1328	5.3357	259.56	29.63	4.83
							259.74	4.992	4.4958	259.74	4.296	6.1367	259.74	2.9762	4.4225		259.74	6.4554	1.25	259.74	1.2665	1.3978		259.74	13.806	5.2769	259.74	26.85	4.7
							259.921	4.955	4.7965	259.921	3.906	5.5208	259.921	2.6171	4.1938		259.921	7.0094	1.1621	259.921	1.0265	1.3183		259.921	13.4007	5.1858	259.921	23.29	4.63
							260.101	5.22	4.9071	260.101	3.89	5.6585	260.101	2.5029	4.1887		260.101	8.2616	1.1973	260.101	1.0574	1.375		260.101	14.516	5.3651	260.101	24.2	4.49
							260.281	4.763	5.0257	260.281	4.111	5.7425	260.281	2.3185	4.3223		260.281	8.5209	1.3017	260.281	1.5148	1.4128		260.281	16.9664	5.3352	260.281	24.24	4.64
							260.462	4.153	4.7724	260.462	3.717	5.7042	260.462	2.6052	4.4602		260.462	8.0907	1.2189	260.462	1.4362	1.327		260.462	19.5302	5.612	260.462	22.94	4.65
							260.642	3.786	4.3527	260.642	3.307	5.9914	260.642	2.7818	4.5846		260.642	7.1653	1.2215	260.642	1.4361	1.3122		260.642	18.8902	5.5087	260.642	21.5	4.66
							260.823	4.247	4.2304	260.823	3.076	6.1158	260.823	2.6938	4.5346		260.822	6.8597	1.3612	260.823	1.2888	1.4256		260.823	18.4427	5.2657	260.823	20.82	4.39
							261.003	4.927	4.2175	261.003	3.068	6.4886	261.003	2.3669	4.5463		261.003	6.2232	1.3562	261.003	1.4264	1.4239		261.003	17.3748	5.3038	261.003	19.95	4.69
							261.183	5.267	4.3004	261.183	3.012	6.6723	261.183	2.4211	4.6688		261.183	6.0276	1.306	261.183	1.5689	1.4844		261.183	14.1288	5.4741	261.183	22.18	4.82
							261.364	5.485	4.3466	261.364	2.873	6.8278	261.364	2.1841	4.7144		261.364	5.2595	1.2372	261.364	1.7667	1.7707		261.364	11.9044	5.6242	261.364	21.57	4.7
							261.544	5.435	4.3018	261.544	3.072	7.1674	261.544	2.105	4.5952		261.544	4.5567	1.3041	261.544	1.6094	2.0224		261.544	13.0178	5.745	261.544	17.87	4.64
							261.724	5.524	4.6117	261.724	3.185	7.0864	261.724	2.1524	4.4811		261.724	4.2495	1.3051	261.724	1.4301	2.068		261.724	14.386	5.9857	261.724	15.72	4.8
							261.905	5.191	4.8292	261.905	3.171	8.2368	261.905	2.1852	4.4535		261.905	4.4346	1.2593	261.905	1.3026	2.0787		261.905	14.3697	6.0149	261.905	11.92	4.91
							262.085	5.019	5.5066	262.085	2.832	8.8877	262.085	2.2281	4.7943		262.085	4.9679	1.5039	262.085	1.3368	1.8962		262.085	14.8411	5.7683	262.085	9.86	4.84
							262.266	5.309	6.071	262.266	2.498	9.9632	262.266	2.0612	4.7437		262.265	5.4371	1.3579	262.266	1.3193	1.7389		262.266	15.329	5.6152	262.266	8.9	5.18
							262.446	5.318	5.7053	262.446	2.535	9.5375	262.446	2.0455	4.5357		262.446	6.5911	1.3856	262.446	1.4063	1.6472		262.446	14.6529	5.5919	262.446	8.51	4.8
							262.626	5.466	5.3498	262.626	2.454	9.6868	262.626	2.108	4.6273		262.626	7.6236	1.3602	262.626	1.506	1.4398		262.626	15.799	5.6783	262.626	8.51	5.05
							262.807	5.783	4.9889	262.807	2.153	8.7961	262.807	1.9531	4.6453		262.807	9.1755	1.3473	262.807	1.4555	1.5417		262.807	17.6795	5.4941	262.807	8.8	4.9
							262.987	5.412	5.1914	262.987	1.941	7.8824	262.987	1.8976	4.8049		262.987	8.5908	1.2965	262.987	1.3147	1.4576		262.987	17.2075	5.5077	262.987	9.16	5.01
							263.167	4.795	6.2486	263.167	1.773	7.7612	263.167	2.0404	4.8268		263.167	7.5552	1.3294	263.167	1.3686	1.3271		263.167	16.2036	5.6921	263.167	8.82	5.26
							263.348	4.763	6.8929	263.348	1.668	7.9153	263.348	2.2873	4.7883		263.348	6.4905	1.5467	263.348	1.6417	1.3481		263.348	14.7863	5.7519	263.348	9.6	4.92
							263.528	4.894	6.2586	263.528	1.541	7.5342	263.528	2.4062	4.4944		263.528	5.3994	1.6811	263.528	1.7591	1.5363		263.528	14.8159	5.7617	263.528	11.23	4.97
							263.709	4.88	5.302	263.709	1.52	8.0228	263.709	2.0197	4.4697		263.708	5.3262	1.5888	263.709	1.6626	1.4915		263.709	15.1212	5.5043	263.708	11.69	4.89
							263.889	4.926	4.4228	263.889	1.577	8.3236	263.889	1.8163	4.7325		263.889	5.9579	1.3881	263.889	1.6225	1.2939		263.889	14.6755	5.6126	263.889	10.46	4.78
							264.069	4.792	4.2883	264.069	1.494	8.4846	264.069	1.8447	4.5334		264.069	7.3346	1.3723	264.069	1.6231	1.2755		264.069	16.6755	5.9135	264.069	9.38	4.89
							264.25	5.083	4.1823	264.25	1.307	8.5393	264.25	1.8157	4.5343		264.25	9.5326	1.4599	264.25	1.6397	1.25		264.25	19.873	5.6518	264.25	10.89	4.74
							264.43	4.694	4.0129	264.43	1.355	8.2458	264.43	1.8739	4.5422		264.43	11.0005	1.4771	264.43	1.5918	1.3792		264.43	16.6667	5.5093	264.43	10.44	4.69
							264.61	4.565	4.0311	264.61	1.549	8.2131	264.61	1.9991	4.3945		264.61	10.0135	1.3521	264.61	1.6251	1.4489		264.61	14.3952	5.5528	264.61	8.96	4.55
							264.791	4.643	4.3545	264.791	1.617	7.8048	264.791	1.8603	4.7143		264.791	10.2616	1.3364	264.791	1.2791	1.4097		264.791	13.5212	5.3743	264.791	8.65	4.93
							264.971	5.156	4.4027	264.971	1.453	6.5792	264.971	1.7521	4.9505		264.971	10.5735	1.2464	264.971	1.4129	1.3515		264.971	11.7437	5.2865	264.971	7.9	4.69
							265.152	5.547	4.2579	265.152	1.068	5.9223	265.152	1.7151	5.5392		265.151	10.9252	1.2046	265.152	1.6021	1.3674		265.152	11.5593	5.2143	265.152	8.46	4.63
							265.332	5.357	4.343	265.332	0.905	5.67	265.332	1.7536	5.9489		265.332	10.896	1.305	265.332	1.4408	1.345		265.332	11.7071	5.1393	265.332	8.65	4.87
							265.512	6.038	4.2502	265.512	0.834	5.7025	265.512	2.0304	5.5928		265.512	9.4185	1.25	265.512	1.2721	1.4906		265.512	10.9108	5.0573	265.512	8.09	5.09
							265.693	6.762	4.1333	265.693	0.836	5.7525	265.693	2.1415	5.5234		265.693	8.2348	1.4015	265.693	1.3185	1.565		265.693	9.9022	5.073	265.693	8.57	5.11
							265.873	7.293	4.1384	265.873	0.887	5.4769	265.873	2.0102	5.4621		265.873	8.1291	1.2264	265.873	1.3315	1.6871		265.873	9.8336	5.2699	265.873	8.76	4.81
							266.053	6.537	4.2167	266.053	0.944	5.9899	266.053	1.8748	5.1494		266.053	7.8513	1.1489	266.053	1.2616	1.608		266.053	9.2899	5.2758	266.053	8.8	4.84
							266.234	5.167	4.3253	266.234	0.821	7.2372	266.234	1.7881	4.8625		266.234	7.4935	1.2406	266.234	1.3271	1.4314		266.234	10.0839	5.3092	266.234	8.21	4.96
							266.414	4.747	4.2755	266.414	0.781	8.6715	266.414	1.9665	4.842		266.414	6.7839	1.2121	266.414	1.7246	1.5302		266.414	11.5479	5.2033	266.414	7.52	4.72
							266.595	5.105	4.4165	266.595	0.783	8.8657	266.595	1.8687	4.7307		266.594	6.6678	1.2591	266.595	1.9096	1.5367		266.595	13.1308	5.0655	266.595	6.97	5.13
							266.775	6.103	4.4833	266.775	0.698	8.5702	266.775	1.825	4.5392		266.775	6.7512	1.2931	266.775	1.7615	1.527		266.775	12.0768	5.0526	266.775	7.19	5.25
							266.955	6.905	4.6284	266.955	0.614	7.8919	266.955	1.8958	4.561		266.955	8.4979	1.2628	266.955	1.5572	1.4264		266.955	11.968	5.1124	266.955	7.45	4.89
							267.136	6.893	4.8964	267.136	0.574	7.9601	267.136	1.9336	4.9603		267.136	9.7952	1.2299	267.136	1.4405	1.3791		267.136	11.0705	5.0155	267.136	8.19	4.83
							267.316	6.1	5.4496				267.316	2.1146	5.0987		267.316	9.5792	1.2881	267.316	1.4722	1.5226		267.316	10.487	4.7877	267.316	9.16	4.61
							267.496	5.706	5.3451				267.496	2.1559	4.6539		267.496	8.4442	1.5486	267.496	1.7404	1.6627		267.496	10.3692	5.0445	267.496	10.03	4.74
							267.677	5.534	4.7041				267.677	2.1733	4.6902		267.677	7.5455	1.3593	267.677	1.5344	1.6915		267.677	10.3323	4.9247	267.677	13.39	4.57
							267.857	5.792	4.3646				267.857	2.1139	4.7034		267.857	7.6556	1.4097	267.857	1.5484	1.7218		267.857	10.3458	4.8065	267.857	14.8	4.91
							268.038	6.323	4.1111				268.038	2.2686	4.4542		268.037	7.3569	1.3847	268.038	1.3738	1.8666		268.038	10.4743	5.0394	268.038	14.18	4.85
							268.218	7.607	4.571				268.218	2.2368	4.4169		268.218	7.5584	1.4699	268.218	1.3555	1.4988		268.218	9.8665	5.1252	268.218	12.21	4.94
							268.398	8.3	4.9908				268.398	2.181	4.4965		268.398	7.2739	1.4214	268.398	1.2558	1.3627		268.398	9.5196	4.9011	268.398	10.81	4.94
							268.579	7.038	4.3919				268.579	2.3122	5.0332		268.579	7.223	1.2978	268.579	1.1065	1.2882		268.579	10.5344	4.8498	268.579	11.19	5.24
							268.759	6.355	4.107				268.759	2.5898	5.6319		268.759	7.252	1.2156	268.759	1.2369	1.3829		268.759	11.8332	4.9062	268.759	11.03	5.55
							268.939	6.937	4.1021				268.939	2.779	6.1654		268.939	7.1074	1.2334	268.939	1.5351	1.3803		268.939	12.038	4.9298	268.939	12.07	5.09
							269.12	7.328	4.1846				269.12	2.6659	6.8444		269.12	6.3296	1.2359	269.12	1.6054	1.4275		269.12	11.7577	4.9305	269.12	15.18	5.1
							269.3	7.969	4.4367				269.3	2.2408	6.4585		269.3	5.9407	1.233	269.3	1.6442	1.4688		269.3	11.3173	5.198	269.3	17.34	5.06
							269.481	8.149	4.3033				269.481	1.8832	5.3351		269.48	5.8542	1.2173	269.481	1.7391	1.3455		269.481	11.5816	5.1102	269.48	17.06	4.94
							269.661	8.48	4.2877				269.661	1.783	4.6486		269.661	6.7523	1.2303	269.661	1.8248	1.2875		269.661	11.403	5.2111	269.661	16.11	4.72
							269.841	7.335	4.3932				269.841	1.8432	4.4458		269.841	6.9768	1.3413	269.841	1.7435	1.3357		269.841	11.0631	5.1614	269.841	15.58	4.99
							270.022	6.361	5.1417				270.022	1.9671	4.3141		270.022	6.0555	1.7033	270.022	1.6208	1.3514		270.022	11.5534	5.4467	270.022	15.07	5
							270.202	5.452	5.6022				270.202	2.2636	4.1914		270.202	5.1568	1.4182	270.202	1.7973	1.2202		270.202	13.0897	6.0963	270.202	12.89	4.97
							270.382	4.996	6.3102				270.382	2.572	4.1506		270.382	4.7335	1.445	270.382	2.2255	1.2591		270.382	14.528	6.5163	270.382	12.39	5.31
							270.563	4.502	6.2483				270.563	2.947	4.4326		270.563	5.3	1.2776	270.563	2.441	1.4409		270.563	15.3414	6.0046	270.563	13.28	6.07
							270.743	3.818	5.4794				270.743	3.4681	4.7776		270.743	5.3457	1.2548	270.743	2.3852	1.441		270.743	16.07	5.1854	270.743	12.67	6.2
							270.924	3.803	4.5449				270.924	2.6821	4.9147		270.923	5.0077	1.2242	270.924	2.1228	1.4399		270.924	18.464	5.0967	270.924	10.72	5.42
							271.104	4.516	4.5207				271.104	2.3477	5.2398		271.104	4.9298	1.3936	271.104	2.0378	1.62		271.104	23.2513	4.9526	271.104	10.08	4.98
							271.284	4.321	4.5516				271.284	2.2066	5.6315		271.284	4.5481	1.2205	271.284	1.8242	1.4874		271.284	28.4433	4.9669	271.284	10.56	4.66
							271.465	3.125	4.1677				271.465	2.4128	5.9148		271.465	5.1742	1.188	271.465	1.7779	1.4171		271.465	31.5121	4.8763	271.465	11.55	4.57
							271.645	2.324	3.842				271.645	2.3713	6.3088		271.645	5.0593	1.018	271.645	1.4371	1.5004		271.645	32.824	4.9133	271.645	10.83	4.62
							271.825	2.164	3.7362				271.825	2.3567	6.7458		271.825	4.205	1.1606	271.825	1.4147	1.4667		271.825	34.7634	5.0738	271.825	9.55	4.48
							272.006	2.105	3.7146				272.006	2.2208	6.1381		272.006	4.1039	1.0821	272.006	1.5401	1.594		272.006	37.6299	5.1303	272.006	9.57	4.47
							272.186	2.327	3.8842				272.186	2.2215	6.2449		272.186	4.6056	1.2255	272.186	1.3792	1.6236		272.186	40.4394	5.221	272.186	10.3	4.47
							272.367	1.937	4.1312				272.367	2.3007	7.3288		272.366	5.3254	1.2026	272.367	1.3682	1.5063		272.367	36.6157	5.4855	272.367	10.7	4.52
							272.547	1.59	4.1775				272.547	2.1269	8.5114		272.547	5.184	1.2707	272.547	1.3099	1.5247		272.547	31.4733	5.8429	272.547	9.97	4.75
							272.727	1.327	3.7392				272.727	2.0568	8.2529		272.727	5.3426	1.2472	272.727	1.2776	1.6762		272.727	32.5181	5.9481	272.727	8.3	4.86
							272.908	1.114	3.1715				272.908	2.391	7.115		272.908	4.497	1.1488	272.908	1.4265	1.8391		272.908	32.5709	5.803	272.908	7.61	4.83
							273.088	0.96	2.7947				273.088	2.2423	5.6936		273.088	3.9353	1.149	273.088	1.4113	1.8847		273.088	30.5147	5.4614	273.088	7.69	5.3
							273.268	0.826	3.0166				273.268	2.1922	4.9449		273.268	3.761	1.1941	273.268	1.3609	1.6884		273.268	29.7718	5.6701	273.268	9.21	4.83
							273.449	0.752	2.5754				273.449	2.1848	4.9879		273.449	3.2422	1.0175	273.449	1.6879	1.5422		273.449	30.1987	5.7743	273.449	9.1	4.74
							273.629	0.716	2.3052				273.629	2.0347	4.7001		273.629	3.0267	1.0382	273.629	1.7945	1.3576		273.629	29.4682	5.9314	273.629	8.65	4.6
							273.81	0.736	2.2092				273.81	1.917	4.5123		273.809	3.0168	0.9679	273.81	1.7284	1.3385		273.81	29.6113	5.96	273.81	8.13	4.53
							273.99	0.69	1.9948				273.99	2.1327	4.6317		273.99	2.9433	1.0745	273.99	1.6193	1.3015		273.99	29.8546	6.1237	273.99	8.84	4.6
							274.17	0.588	1.8326				274.17	2.0254	4.7118		274.17	2.6142	0.984	274.17	1.5109	1.3322		274.17	31.1487	5.9443	274.17	11.49	4.58
							274.351	0.52	1.8083				274.351	1.9727	5.1092		274.351	2.3208	1.0589	274.351	1.2861	1.3814		274.351	32.0496	5.6621	274.351	13.97	4.61
							274.531	0.472	1.8702				274.531	1.8993	5.5055		274.531	2.6346	1.0339	274.531	1.1484	1.3336		274.531	29.5637	5.8289	274.531	16.28	4.52
													274.711	1.9102	5.8663		274.711	3.527	0.9891	274.711	1.0371	1.351		274.711	24.9804	5.799	274.711	17.88	4.64
													274.892	1.8791	5.3581		274.892	3.8605	1.049	274.892	1.0679	1.2987		274.892	23.4138	5.922	274.892	19.98	4.85
													275.072	1.735	4.9139		275.072	3.5747	0.9214	275.072	1.1363	1.3574		275.072	24.7387	6.0211	275.072	22.63	5.01
													275.253	1.704	5.0642		275.252	4.982	0.983	275.253	1.2237	1.4522		275.253	24.342	6.0178	275.253	24.56	5.01
													275.433	1.9374	5.1558		275.433	5.2758	1.0485	275.433	1.3251	1.5244		275.433	26.3532	6.0431	275.433	23.57	4.86
													275.613	1.9989	5.6524		275.613	5.0593	1.0329	275.613	1.2103	1.3991		275.613	28.1256	6.1123	275.613	21.02	4.58
													275.794	1.9478	5.8482		275.794	4.2802	1.0599	275.794	1.1629	1.415		275.794	29.9439	5.9286	275.794	19.71	4.76
													275.974	2.1343	5.8018		275.974	3.444	0.9917	275.974	1.2262	1.5715		275.974	28.5235	5.8424	275.974	19.04	4.4
													276.154	2.2068	5.3846		276.154	2.6683	1.0239	276.154	1.3292	1.5813		276.154	24.3211	5.9507	276.154	18.56	4.64
													276.335	2.2562	4.8191		276.335	2.1488	0.8669	276.335	1.3993	1.6231		276.335	19.4803	5.7054	276.335	18.66	4.6
													276.515	2.2092	4.608		276.515	2.1277	0.8596	276.515	1.3716	1.6374		276.515	16.6746	5.6247	276.515	19.34	4.55
													276.696	2.2718	5.0029		276.695	2.2208	0.9444	276.696	1.5138	1.5378		276.696	16.3767	5.2428	276.696	20.02	4.76
													276.876	2.3567	5.2048		276.876	2.6822	1.0457	276.876	1.5451	1.4746		276.876	17.0226	5.4512	276.876	18.59	4.71
													277.056	2.2801	5.2037		277.056	2.2639	1.0524	277.056	1.5492	1.4107		277.056	17.4669	5.4791	277.056	17.96	4.8
													277.237	2.0263	4.5286		277.237	2.0984	0.9182	277.237	1.4195	1.43		277.237	21.1244	5.5041	277.237	17.42	4.56
													277.417	1.7816	4.144		277.417	2.1036	0.963	277.417	1.2004	1.3888		277.417	23.0807	5.2049	277.417	16.17	4.75
													277.597	1.7964	4.1247		277.597	1.6566	0.7865	277.597	0.9231	1.5513		277.597	21.221	5.1084	277.597	14.81	4.86
													277.778	1.8521	4.2859		277.778	1.4763	0.926	277.778	0.9415	1.5639		277.778	19.2102	5.1551	277.778	18.61	4.75
													277.958	1.864	4.4473		277.958	1.3606	0.9287	277.958	0.9998	1.5719		277.958	17.4676	5.239	277.958	24.41	4.84
													278.139	1.7919	4.8255		278.138	1.5188	0.8714	278.139	0.9292	1.4643		278.139	15.7792	5.3281	278.139	25.1	4.65
													278.319	1.8237	5.597		278.319	1.5842	0.8434	278.319	0.8895	1.4358		278.319	13.859	5.2328	278.319	20.92	4.67
													278.499	1.9788	5.8601		278.499	1.5266	1.0544	278.499	1.0034	1.4173		278.499	13.5953	5.236	278.499	19.61	4.76
													278.68	2.082	5.6789		278.68	1.7567	0.9185	278.68	1.0662	1.3284		278.68	15.0921	5.1447	278.68	23.14	4.6
													278.86	2.0363	5.4133		278.86	1.8922	0.883	278.86	1.1948	1.5116		278.86	14.6914	5.1404	278.86	25.51	4.69
													279.04	2.0782	5.5308		279.04	1.6809	1.0467	279.04	1.2148	1.5612		279.04	13.1788	4.913	279.04	22.66	4.83
													279.221	1.9693	5.8295		279.221	1.7706	0.8666	279.221	1.376	1.5147		279.221	13.3943	4.9486	279.221	20.13	4.79
													279.401	2.0397	6.2946		279.401	2.3557	0.7887	279.401	1.81	1.6277		279.401	16.1203	4.8147	279.401	17.52	4.7
													279.582	2.5012	6.7363		279.581	2.2816	0.8933	279.582	1.6248	1.389		279.582	15.8515	5.0212	279.582	15.73	4.54
													279.762	2.5921	6.3082		279.762	2.2485	1.098	279.762	1.3767	1.3018		279.762	15.0917	4.9786	279.762	13.59	4.65
													279.942	2.6679	5.6736		279.942	2.1316	1.0151	279.942	1.2707	1.4512		279.942	14.6996	5.0097	279.942	14	4.75
													280.123	2.5263	5.257		280.123	2.1664	1.05	280.123	1.3091	1.6187		280.123	14.0068	5.091	280.123	14.41	4.81
													280.303	2.8525	4.9653		280.303	1.9324	0.9535	280.303	1.3459	1.6451		280.303	12.332	5.1702	280.303	14.6	4.87
													280.483	3.8248	4.8284		280.483	2.0784	0.9857	280.483	1.7465	1.782		280.483	12.3193	5.0404	280.483	16.05	4.77
													280.664	3.5311	5.3232		280.664	2.3775	0.8544	280.664	1.9051	1.7201		280.664	13.6676	4.9413	280.664	16.44	5.1
													280.844	2.883	5.3619		280.844	2.1413	0.8754	280.844	1.8253	1.8255		280.844	14.2499	5.1622	280.844	16.98	5.04
													281.025	2.8687	4.8978		281.024	2.0193	0.9547	281.025	1.8102	1.519		281.025	13.5611	5.0318	281.025	17.24	4.68
													281.205	3.2499	4.5651		281.205	2.1801	0.9677	281.205	1.4715	1.5273		281.205	12.5085	4.9862	281.205	16.64	4.53
													281.385	3.6896	4.7943		281.385	2.1848	0.9584	281.385	1.4951	1.5847		281.385	13.0549	4.9264	281.385	15.53	4.57
													281.566	4.2775	5.4657		281.566	2.1172	1.0466	281.566	1.4178	1.4903		281.566	14.1573	5.2959	281.566	14.9	4.72
													281.746	4.7383	5.7254		281.746	1.9697	0.9026	281.746	1.2541	1.434		281.746	12.4464	5.2152	281.746	14.67	4.39
													281.926	4.1822	5.436		281.926	1.9487	1.4106	281.926	1.2137	1.4728		281.926	11.0638	5.0098	281.926	14.96	4.36
													282.107	4.3277	5.6206		282.107	1.9253	1.4386	282.107	1.2902	1.4207		282.107	10.6678	5.1623	282.107	15.87	4.63
													282.287	5.3609	5.4556		282.287	1.9362	1.0856	282.287	1.283	1.3669		282.287	10.3227	4.9855	282.287	17.37	4.72
													282.468	5.6261	5.2305		282.467	1.9384	0.9663	282.468	1.3754	1.3316		282.468	10.0244	4.9274	282.468	18.85	4.6
													282.648	5.3149	5.2216		282.648	1.7592	0.8156	282.648	1.9304	1.3266		282.648	9.0421	4.9396	282.648	17.8	4.61
													282.828	5.1133	4.8824		282.828	1.5669	0.7738	282.828	1.9197	1.3791		282.828	8.4855	4.8847	282.828	18.73	4.85
													283.009	5.3904	4.9948		283.009	1.7794	0.829	283.009	1.4951	1.4673		283.009	7.6738	5.0263	283.009	19.62	5.09
													283.189	5.2595	4.6827		283.189	2.0244	0.8106	283.189	1.4934	1.4147		283.189	7.5765	4.914	283.189	23.1	5.4
													283.369	4.4239	4.66		283.369	2.1316	0.85	283.369	1.5558	1.4341		283.369	7.4325	5.0274	283.369	27.15	5.7
													283.55	3.7116	4.6849		283.55	2.4275	0.8197	283.55	1.9289	1.38		283.55	6.4452	5.011	283.55	26.89	5.43
													283.73	3.3191	4.6592		283.73	2.4794	1.3863	283.73	2.296	1.619		283.73	5.8999	4.9653	283.73	28.09	5.1
													283.911	3.4193	4.8319		283.91	2.8885	1.7363	283.911	2.0819	1.947		283.911	5.969	4.8835	283.911	26.7	4.9
													284.091	3.4578	4.8553		284.091	3.3982	1.5787	284.091	1.5812	2.0432		284.091	5.653	5.0012	284.091	23.68	4.89
													284.271	3.7451	5.0384		284.271	3.3451	1.2128	284.271	1.3831	1.8758		284.271	6.616	5.4425	284.271	22.83	5.61
													284.452	4.2477	5.6003		284.452	2.7709	0.968	284.452	1.5592	1.6325		284.452	7.8354	5.2699	284.452	22.45	5.43
													284.632	4.1241	6.398		284.632	2.9821	0.9088	284.632	1.5275	1.5805		284.632	10.3364	5.4818	284.632	18.9	5.55
													284.812	3.5874	6.4957		284.812	3.6015	0.8591	284.812	1.6494	1.4985		284.812	12.9617	5.6337	284.812	16.82	5.71
													284.993	3.098	6.4841		284.993	3.1807	0.8393	284.993	1.5225	1.5667		284.993	13.6085	5.2529	284.993	17.13	6.52
													285.173	2.9315	6.2349		285.173	2.6827	0.7834	285.173	1.3255	2.0151		285.173	12.413	5.2005	285.173	18.66	7.25
													285.354	2.9091	5.4847		285.353	3.0136	0.9287	285.354	1.1945	2.2711		285.354	11.5261	5.1577	285.354	20.41	7.7
													285.534	2.6746	5.1622		285.534	3.203	0.9177	285.534	1.027	2.1201		285.534	11.6416	5.4099	285.534	21.79	7.09
													285.714	2.4604	4.9222		285.714	2.9739	0.8718	285.714	1.1965	1.9231		285.714	11.9524	5.5498	285.714	22.66	6.57
													285.895	2.316	5.4338		285.895	3.3892	0.8194	285.895	1.2774	1.6611		285.895	12.13	5.5106	285.895	21.13	6.14
													286.075	2.2719	6.0098		286.075	3.8485	0.7227	286.075	1.3712	1.5399		286.075	11.1596	5.5799	286.075	19.85	6.19
													286.255	2.1443	7.0531		286.255	3.7519	0.9485	286.255	1.4811	1.3756		286.255	11.1457	5.5893	286.255	18.77	6.21
													286.436	2.0586	8.353		286.436	2.7153	0.8572	286.436	1.4122	1.4522		286.436	11.1076	5.526	286.436	18.24	5.92
													286.616	1.9357	8.8486		286.616	2.7342	0.8367	286.616	1.2812	1.5055		286.616	11.1853	5.4	286.616	17.31	5.71
													286.797	1.9363	7.8745		286.797	3.7078	0.955	286.797	1.2449	1.5144		286.797	12.7513	5.5896	286.797	19.45	5.68
													286.977	2.1672	6.3994		286.977	4.4545	1.1732	286.977	1.0488	1.6626		286.977	13.1286	5.5569	286.977	20.88	5.47
													287.157	2.5351	6.2284		287.157	5.5722	1.3093	287.157	1.0212	1.7824		287.157	11.7764	5.5093	287.157	19.51	5.19
													287.338	2.4648	7.1911		287.338	5.9211	1.0441	287.338	0.9156	1.7886		287.338	10.3844	5.4947	287.338	18.26	5
													287.518	2.523	7.8545		287.518	5.2734	0.947	287.518	0.9628	1.6123		287.518	9.2733	5.7832	287.518	19.25	5.11
													287.698	2.4034	7.6886		287.698	4.1441	0.8974	287.698	0.9592	1.6143		287.698	9.4726	5.7003	287.698	18.9	5.1
													287.879	1.9991	6.8014		287.879	3.4778	0.8433	287.879	1.076	1.4881		287.879	10.3952	5.7735	287.879	18.3	5.39
													288.059	1.6934	5.969		288.059	3.1566	0.8369	288.059	1.0385	1.4365		288.059	10.5817	5.7002	288.059	18.55	4.99
													288.24	1.6715	5.247		288.24	3.2601	0.8259	288.24	0.9403	1.4074		288.24	11.0093	5.8177	288.24	16.77	5.04
													288.42	1.7643	4.8099		288.42	3.4733	0.8607	288.42	0.9027	1.4549		288.42	10.6908	5.9016	288.42	17.38	5.41
													288.6	1.7287	4.6153		288.6	4.2022	0.7089	288.6	1.0856	1.5093		288.6	10.7836	6.0351	288.6	16.5	5.29
													288.781	1.8347	4.9047		288.781	4.5324	0.6933	288.781	1.1021	1.43		288.781	11.968	6.1106	288.781	17.37	4.96
													288.961	1.7573	5.2015		288.961	4.9007	0.6931	288.961	1.1959	1.4753		288.961	10.4131	5.8432	288.961	19.93	5.12
													289.141	1.6308	5.1788		289.141	4.1019	0.8854	289.141	1.1782	1.4791		289.141	10.1531	5.6554	289.141	19.05	5.16
													289.322	1.608	4.7202		289.322	3.4982	0.9047	289.322	1.0861	1.6109		289.322	10.082	5.8379	289.322	17.2	5.31
													289.502	1.8379	4.7729		289.502	2.9486	0.7578	289.502	0.955	1.7457		289.502	11.4739	5.9626	289.502	17.19	5.46
													289.683	1.8296	4.5151		289.682	3.007	0.6869	289.683	1.0917	1.7386		289.683	14.3722	5.9933	289.683	17.29	5.41
													289.863	1.7326	4.4552		289.863	3.2484	0.7622	289.863	1.1513	1.8062		289.863	16.6065	5.8879	289.863	14.47	5.38
													290.043	1.5997	4.4013		290.043	3.2501	0.8071	290.043	1.1551	1.7826		290.043	17.5957	6.0186	290.043	10.97	5.33
													290.224	1.5777	4.4669		290.224	3.2292	0.764	290.224	1.1669	1.7537		290.224	16.4694	5.8431	290.224	11.04	5.25
													290.404	1.8233	4.284		290.404	3.0501	0.902	290.404	1.0454	1.7807		290.404	12.4171	6.0634	290.404	10.4	5.28
													290.584	1.9512	4.3296		290.584	2.3737	0.9102	290.584	1.0155	1.8341		290.584	10.2108	5.9049	290.584	9.1	5.34
													290.765	1.896	4.7967		290.765	2.4871	0.9397	290.765	0.9809	1.7964		290.765	8.8771	5.9423	290.765	7.26	5.5
													290.945	1.9166	5.3065		290.945	2.7914	0.9905	290.945	0.9897	1.5836		290.945	8.8815	6.1743	290.945	6.54	5.34
													291.126	1.8998	6.0144		291.125	2.5587	0.9427	291.126	1.1693	1.5625		291.126	10.0488	6.3571	291.126	6.39	5.26
[truncated: 206 more rows]

## Sheet: Figure S1K
Figure S1K, Fluorescence intesity along a line in wild-type regeneration
[truncated: 1,837 more rows]

[truncated: 3 more sheets: Figure S1L, Figure S2A, Figure S2B]
